# Supplementary material for: A murine model lacking Lyst recapitulates Chediak-Higashi syndrome with an earlier-onset neurodegenerative phenotype
Source: Commun Biol. 2025 Jul 18;8:1064. doi: 10.1038/s42003-025-08482-1 (PMC12274407; doi:10.1038/s42003-025-08482-1)
Supplement: Supplementary file 3 — Supplementary Data 2 [file 42003_2025_8482_MOESM3_ESM.xlsx]

## Sheet: Sheet1
BrainRegion	Age(Months)	baseMean	log2FoldChange	lfcSE	stat	pvalue	padj	id	geneName
Forebrain	3	319.432	0.733122	0.203496	3.60264	0.000314998	0.0499086	XLOC_000643	Fmod
Forebrain	3	6269.66	0.305683	0.0823258	3.71309	0.000204744	0.0376615	XLOC_001148	Rims1
Forebrain	3	245.773	1.22213	0.15544	7.86242	3.76789e-15	6.93999e-12	XLOC_002652	Egr2
Forebrain	3	1271.43	0.403451	0.0883912	4.56438	5.00973e-06	0.00215484	XLOC_002787	Midn
Forebrain	3	412.369	-0.490961	0.119702	-4.10154	4.10408e-05	0.0109952	XLOC_002834	Tle2
Forebrain	3	2403.35	0.371365	0.0998177	3.72043	0.000198887	0.0370961	XLOC_002881	Timp3
Forebrain	3	380.808	0.884168	0.190904	4.63147	3.63079e-06	0.0017258	XLOC_002955	Dcn
Forebrain	3	2547.31	0.385225	0.0989499	3.89313	9.89577e-05	0.022153	XLOC_003180	Cd63
Forebrain	3	2356.45	0.318077	0.0819563	3.88105	0.000104004	0.0228732	XLOC_003453	Ddit4
Forebrain	3	411.778	0.703113	0.169851	4.13958	3.47945e-05	0.0100557	XLOC_004214	Aebp1
Forebrain	3	2124.74	0.577672	0.0885285	6.52526	6.78826e-11	7.69424e-08	XLOC_004689	Per1
Forebrain	3	704.911	0.478723	0.119193	4.01637	5.91023e-05	0.0145145	XLOC_005176	Arl4d
Forebrain	3	3064.43	-0.545275	0.105734	-5.15705	2.50868e-07	0.000168024	XLOC_006531	Rgs9
Forebrain	3	1209.04	0.500147	0.107226	4.66442	3.09496e-06	0.00157256	XLOC_006989	Hpcal1
Forebrain	3	967.488	0.935557	0.111846	8.36467	6.02849e-17	1.7766e-13	XLOC_007321	Fos
Forebrain	3	45.7534	1.50109	0.336921	4.45532	8.37691e-06	0.00324826	XLOC_007539	Dio3
Forebrain	3	2751.15	0.270669	0.0690041	3.9225	8.76343e-05	0.0204967	XLOC_008510	Lyst
Forebrain	3	567.269	0.436311	0.106578	4.09382	4.24319e-05	0.0111649	XLOC_008812	Gadd45g
Forebrain	3	542.453	0.627229	0.145727	4.30413	1.6764e-05	0.00548927	XLOC_011937	Trib1
Forebrain	3	2807.67	0.758933	0.0981438	7.73287	1.05146e-14	1.72147e-11	XLOC_012329	Nr4a1
Forebrain	3	5327.68	0.815354	0.109723	7.43102	1.07761e-13	1.58785e-10	XLOC_012664	Arc
Forebrain	3	280.616	-0.757962	0.181367	-4.17916	2.92586e-05	0.00917288	XLOC_012966	E330033B04Rik
Forebrain	3	2023.26	-0.358553	0.080149	-4.47358	7.69212e-06	0.00306333	XLOC_013355	Aifm3
Forebrain	3	6316.61	-0.266786	0.0697903	-3.82268	0.000132008	0.0273964	XLOC_013733	Son
Forebrain	3	398.811	0.661327	0.144423	4.57909	4.66994e-06	0.00215036	XLOC_014465	Dynlt1b
Forebrain	3	893.766	-0.519591	0.144076	-3.60637	0.000310514	0.0497329	XLOC_014543	Spaca6
Forebrain	3	8082.56	-0.391574	0.0961416	-4.07289	4.64332e-05	0.0117964	XLOC_014610	Srrm2
Forebrain	3	6687.55	0.329908	0.0892343	3.6971	0.000218077	0.0388105	XLOC_015295	Dynlt1a
Forebrain	3	1469.97	0.628492	0.0891703	7.04822	1.8122e-12	2.42752e-09	XLOC_015519	Dusp1
Forebrain	3	1217.06	0.364243	0.0879917	4.13951	3.48042e-05	0.0100557	XLOC_015538	AI413582
Forebrain	3	424.398	0.625656	0.132478	4.72273	2.32699e-06	0.00124767	XLOC_015598	Sik1
Forebrain	3	2044.26	0.818526	0.0760791	10.7589	5.38153e-27	3.96484e-23	XLOC_016346	Pik3c3
Forebrain	3	5659.13	0.61969	0.100899	6.14166	8.16617e-10	7.52053e-07	XLOC_016376	Egr1
Forebrain	3	31.0024	1.55415	0.42044	3.69648	0.000218613	0.0388105	XLOC_017565	Tmem252
Forebrain	3	1245.78	-1.23212	0.0980519	-12.566	3.24843e-36	4.78657e-32	XLOC_017637	Btaf1
Forebrain	3	7613.54	0.338114	0.087703	3.85521	0.00011563	0.0250561	XLOC_017868	Gstp2
Forebrain	3	1749.97	-0.402213	0.105932	-3.79691	0.000146511	0.02895	XLOC_017925	Neat1
Forebrain	3	2018.92	-0.587586	0.10334	-5.68597	1.30073e-08	1.00875e-05	XLOC_018214	Ide
Forebrain	3	2889.47	-0.282075	0.0743184	-3.79549	0.000147353	0.02895	XLOC_018732	Kcnt1
Forebrain	3	420.587	1.05157	0.169831	6.19189	5.94464e-10	6.25673e-07	XLOC_019313	Cd59b
Forebrain	3	849.718	0.795084	0.0975386	8.15148	3.5949e-16	7.56726e-13	XLOC_019759	Cnbd2
Forebrain	3	460.083	0.553214	0.135464	4.08385	4.42956e-05	0.0114508	XLOC_021876	Tiparp
Forebrain	3	292.284	0.678429	0.143038	4.743	2.10573e-06	0.00119338	XLOC_023348	Ccn1
Forebrain	3	3315.68	-0.289124	0.0795056	-3.63652	0.000276346	0.045244	XLOC_023406	Srsf11
Forebrain	3	4597.68	-0.357464	0.0865907	-4.12821	3.65604e-05	0.0101645	XLOC_023674	Pnisr
Forebrain	3	631.515	0.759189	0.129332	5.87008	4.35587e-09	3.77552e-06	XLOC_023826	Nr4a3
Forebrain	3	2697.78	0.375875	0.0927948	4.0506	5.10864e-05	0.0127586	XLOC_024188	Slc2a1
Forebrain	3	1724.78	0.369136	0.0835686	4.41716	1.00004e-05	0.00359406	XLOC_025168	Jun
Forebrain	3	2404.75	-0.346764	0.0886595	-3.91119	9.18421e-05	0.0211452	XLOC_025486	Gm12992
Forebrain	3	3934.72	0.255068	0.0671624	3.79779	0.000145995	0.02895	XLOC_025513	Trnp1
Forebrain	3	1228.32	0.601944	0.0979339	6.14643	7.92455e-10	7.52053e-07	XLOC_025527	Cep85
Forebrain	3	1313.84	-0.432398	0.105094	-4.11441	3.88174e-05	0.0105921	XLOC_025630	Crocc
Forebrain	3	718.823	0.706984	0.104812	6.74527	1.52744e-11	1.87556e-08	XLOC_026234	Fosl2
Forebrain	3	6686.93	0.290363	0.0782591	3.71028	0.000207029	0.0376615	XLOC_026942	Vgf
Forebrain	3	594.362	1.34114	0.151171	8.8717	7.20407e-19	2.6538e-15	XLOC_027236	Lmbr1
Forebrain	3	9403.36	-0.484694	0.111456	-4.34875	1.36917e-05	0.00460975	XLOC_027697	Miat
Forebrain	3	1187.25	-0.377488	0.0994011	-3.79762	0.00014609	0.02895	XLOC_028439	Strip2
Forebrain	3	3118.31	-0.353241	0.0947798	-3.72697	0.000193797	0.0370856	XLOC_028533	Ephb6
Forebrain	3	2393.92	-0.334123	0.0897655	-3.72217	0.000197516	0.0370961	XLOC_028812	Tia1
Forebrain	3	314.855	-0.623677	0.172701	-3.61131	0.000304655	0.0493306	XLOC_028835	Gm5577
Forebrain	3	10959.2	-0.354253	0.0856798	-4.13462	3.55545e-05	0.0100749	XLOC_028936	Itpr1
Forebrain	3	193.219	0.841647	0.1808	4.65513	3.23779e-06	0.0015903	XLOC_029179	Lockd
Forebrain	3	568.794	-0.456147	0.123792	-3.68479	0.000228889	0.0396786	XLOC_029590	Gprin3
Forebrain	3	862.915	0.753017	0.0919093	8.19304	2.54706e-16	6.25515e-13	XLOC_029724	Egr4
Forebrain	3	726.287	0.44849	0.107904	4.15637	3.23345e-05	0.00992603	XLOC_031190	Ucp2
Forebrain	3	281.221	0.743397	0.153788	4.83389	1.33891e-06	0.000822032	XLOC_031913	Fosb
Forebrain	3	7373.11	0.301126	0.0826788	3.64213	0.000270396	0.0447672	XLOC_032282	Ftl1
Forebrain	3	1410.51	-0.458688	0.125144	-3.66528	0.000247072	0.0418461	XLOC_032391	A230057D06Rik
Forebrain	3	239.59	0.895225	0.157024	5.70121	1.18961e-08	9.73826e-06	XLOC_033795	Klf2
Forebrain	3	356.519	0.679642	0.130052	5.22593	1.73285e-07	0.000121588	XLOC_034792	Ier2
Forebrain	3	2627.89	0.806402	0.0811289	9.93976	2.79491e-23	1.37277e-19	XLOC_034802	Junb
Forebrain	3	2058.72	-0.449852	0.0984736	-4.56825	4.91808e-06	0.00215484	XLOC_036228	Celsr3
Forebrain	3	545.437	-0.754998	0.17366	-4.34757	1.37651e-05	0.00460975	XLOC_036601	Robo3
Forebrain	3	33.92	-1.56805	0.42761	-3.667	0.00024541	0.0418461	XLOC_037299	Acaa1b
Forebrain	3	4002.54	-0.283303	0.0710996	-3.98459	6.75957e-05	0.0160649	XLOC_037341	Zfp445
Forebrain	3	15120.1	0.244331	0.0647802	3.7717	0.00016214	0.0314359	XLOC_037602	Pcsk1n
Forebrain	3	5778.47	-0.286808	0.0692082	-4.14413	3.411e-05	0.0100557	XLOC_037999	Ogt
Forebrain	3	342.066	-0.838978	0.164012	-5.11534	3.13178e-07	0.000200638	XLOC_038241	Mid1
Forebrain	3	102.095	-1.26761	0.277993	-4.55988	5.11838e-06	0.00215484	XLOC_038896	G530011O06Rik
Forebrain	3	2465.49	-1.48733	0.403424	-3.68676	0.000227127	0.0396786	XLOC_039107	Erdr1
Cerebellum	3	630.589	0.534374	0.130266	4.10216	4.09303e-05	0.0479421	XLOC_000203	Coq10b
Cerebellum	3	3821.5	-0.473072	0.110757	-4.27126	1.94375e-05	0.0263767	XLOC_002788	Cirbp
Cerebellum	3	1054.27	1.22975	0.238574	5.15459	2.54187e-07	0.000640588	XLOC_007321	Fos
Cerebellum	3	1099.34	0.954778	0.233169	4.09479	4.22555e-05	0.0479421	XLOC_012329	Nr4a1
Cerebellum	3	1021.42	0.500114	0.116792	4.28207	1.85161e-05	0.0263767	XLOC_014465	Dynlt1b
Cerebellum	3	2348.64	1.27719	0.101425	12.5925	2.32257e-36	4.09725e-32	XLOC_016346	Pik3c3
Cerebellum	3	195.699	1.0176	0.196314	5.18354	2.17711e-07	0.000640107	XLOC_017894	Npas4
Cerebellum	3	430.39	-0.868774	0.174696	-4.97307	6.59e-07	0.00116254	XLOC_018211	Fgfbp3
Cerebellum	3	2539.4	-0.665193	0.133128	-4.99664	5.83374e-07	0.00114348	XLOC_018214	Ide
Cerebellum	3	803.423	0.832644	0.150249	5.54176	2.9944e-08	0.000105648	XLOC_019313	Cd59b
Cerebellum	3	1787.59	0.756644	0.185082	4.08815	4.34825e-05	0.0479421	XLOC_019759	Cnbd2
Cerebellum	3	586.401	1.16425	0.177282	6.56721	5.12669e-11	3.01467e-07	XLOC_027236	Lmbr1
Cerebellum	3	98.5144	-7.08718	1.14529	-6.18811	6.08886e-10	2.68534e-06	XLOC_028059	Kpna7
Cerebellum	3	248.98	0.867693	0.169856	5.10841	3.2488e-07	0.0007164	XLOC_033795	Klf2
Cerebellum	3	527.192	1.25942	0.290879	4.32971	1.49304e-05	0.0239443	XLOC_036308	Eomes
Forebrain	18	1669.1	0.40922	0.0959074	4.26682	1.98278e-05	0.00948084	XLOC_000017	Prex2
Forebrain	18	739.408	0.41917	0.108632	3.85863	0.000114023	0.0398422	XLOC_001748	Cfh
Forebrain	18	536.471	1.57392	0.384917	4.08899	4.33256e-05	0.0178915	XLOC_003875	Lyz2
Forebrain	18	573.352	0.597449	0.132875	4.49632	6.91402e-06	0.00433199	XLOC_004214	Aebp1
Forebrain	18	1764.4	-0.396752	0.0796972	-4.97824	6.41635e-07	0.000512908	XLOC_004695	Kcnab3
Forebrain	18	391.539	0.750369	0.127322	5.89345	3.7821e-09	5.32866e-06	XLOC_005409	Rnf213
Forebrain	18	309.694	0.641277	0.149301	4.29518	1.74548e-05	0.00906155	XLOC_005931	Cd68
Forebrain	18	10829.8	1.07014	0.102445	10.446	1.52789e-25	2.77618e-21	XLOC_006463	Gfap
Forebrain	18	3147.59	-0.552474	0.111029	-4.97596	6.4925e-07	0.000512908	XLOC_006601	Sumo2
Forebrain	18	539.814	0.966962	0.138116	7.00107	2.5402e-12	6.59364e-09	XLOC_006661	Lgals3bp
Forebrain	18	319.748	0.807963	0.133426	6.0555	1.39982e-09	2.31225e-06	XLOC_009815	Thbs4
Forebrain	18	2176.69	0.644968	0.0872619	7.39118	1.45536e-13	5.28878e-10	XLOC_014858	H2-D1
Forebrain	18	590.548	0.934223	0.128995	7.24234	4.40993e-13	1.33547e-09	XLOC_014861	H2-Q4
Forebrain	18	652.168	0.547944	0.131487	4.16728	3.08251e-05	0.0136608	XLOC_015017	Trem2
Forebrain	18	177.143	0.746975	0.189668	3.93832	8.20528e-05	0.029818	XLOC_015101	Adgre1
Forebrain	18	1346.66	0.769823	0.0883547	8.71286	2.96298e-18	2.69186e-14	XLOC_015639	H2-K1
Forebrain	18	3835.52	1.37738	0.256722	5.36526	8.08339e-08	8.15974e-05	XLOC_015655	C4b
Forebrain	18	207.332	0.77323	0.176289	4.38614	1.15378e-05	0.00698807	XLOC_015874	Plin4
Forebrain	18	95.5269	1.46231	0.322624	4.53255	5.82766e-06	0.00378174	XLOC_015907	C3
Forebrain	18	1130.89	0.509147	0.096664	5.26718	1.38535e-07	0.000119866	XLOC_017429	Ahnak
Forebrain	18	1288.13	0.694538	0.0917514	7.56978	3.73866e-14	1.69829e-10	XLOC_017484	Mpeg1
Forebrain	18	833.814	0.758903	0.143076	5.3042	1.13168e-07	0.000102813	XLOC_017624	Ifit3
Forebrain	18	107.886	1.18477	0.259415	4.5671	4.94521e-06	0.00332795	XLOC_017625	Ifit1
Forebrain	18	1355.65	0.637317	0.132016	4.82758	1.38204e-06	0.00104632	XLOC_018633	Vim
Forebrain	18	3030.26	0.523354	0.0958837	5.45822	4.80933e-08	5.14033e-05	XLOC_019472	B2m
Forebrain	18	50.246	2.40329	0.379917	6.32584	2.51861e-10	4.57632e-07	XLOC_019669	Cst7
Forebrain	18	178.233	0.779405	0.179112	4.3515	1.35209e-05	0.00786167	XLOC_020311	Ggta1
Forebrain	18	2662.69	0.483722	0.115214	4.19845	2.68743e-05	0.0125206	XLOC_022116	Ctss
Forebrain	18	52.1682	1.2879	0.319083	4.03626	5.43103e-05	0.0209961	XLOC_022845	Tlr2
Forebrain	18	320.628	0.844017	0.150999	5.58956	2.27649e-08	2.58524e-05	XLOC_023958	Acer2
Forebrain	18	1696.85	0.443787	0.0945542	4.69347	2.68611e-06	0.00195227	XLOC_025527	Cep85
Forebrain	18	1695.17	0.568007	0.107068	5.3051	1.12614e-07	0.000102813	XLOC_025565	C1qb
Forebrain	18	1693.17	0.645696	0.114612	5.63378	1.76304e-08	2.17463e-05	XLOC_025566	C1qc
Forebrain	18	2037.52	0.643463	0.114278	5.63066	1.79524e-08	2.17463e-05	XLOC_025567	C1qa
Forebrain	18	135.922	1.272	0.215881	5.89213	3.81247e-09	5.32866e-06	XLOC_026721	Oasl2
Forebrain	18	604.467	0.420037	0.109389	3.83984	0.000123114	0.0422073	XLOC_027040	Arpc1b
Forebrain	18	291.442	0.816975	0.202827	4.02795	5.62656e-05	0.0212989	XLOC_027613	Gbp10
Forebrain	18	110.103	1.05114	0.244698	4.29565	1.74184e-05	0.00906155	XLOC_028429	Flnc
Forebrain	18	47.0751	1.60169	0.382981	4.18217	2.88742e-05	0.0131161	XLOC_029042	Usp18
Forebrain	18	452.558	0.802688	0.122377	6.55915	5.41155e-11	1.09253e-07	XLOC_029104	Vwf
Forebrain	18	12.2871	3.2566	0.806014	4.04038	5.33646e-05	0.0209961	XLOC_029508	Gimap3
Forebrain	18	323.445	0.749038	0.161648	4.63377	3.59063e-06	0.0025093	XLOC_029991	Lag3
Forebrain	18	78.2964	2.58604	0.331353	7.80448	5.97467e-15	3.61866e-11	XLOC_030058	Clec7a
Forebrain	18	47.0668	2.54606	0.38723	6.57506	4.86348e-11	1.09253e-07	XLOC_031515	Itgax
Forebrain	18	247.256	0.679524	0.158877	4.27703	1.89403e-05	0.00948084	XLOC_035089	Cyba
Forebrain	18	13.4603	3.75254	0.909889	4.12417	3.72079e-05	0.0160968	XLOC_035350	Mmp12
Forebrain	18	753.807	0.420123	0.0983722	4.27075	1.94818e-05	0.00948084	XLOC_035456	Ldlr
Forebrain	18	28.9943	1.96261	0.478753	4.09942	4.14178e-05	0.0175014	XLOC_038296	Cybb
Cerebellum	18	144.417	1.55664	0.230693	6.74768	1.50231e-11	8.62373e-09	XLOC_000328	Slc11a1
Cerebellum	18	1354.06	0.398668	0.109571	3.63844	0.000274294	0.0266588	XLOC_000494	Sned1
Cerebellum	18	410.6	-0.583477	0.157862	-3.69611	0.000218926	0.0224662	XLOC_000502	Bok
Cerebellum	18	730.89	-0.47629	0.13655	-3.48803	0.000486594	0.0415732	XLOC_000524	Cntnap5b
Cerebellum	18	194.996	0.760346	0.192724	3.94527	7.97111e-05	0.00982961	XLOC_000610	Ctse
Cerebellum	18	72.1386	1.20377	0.311254	3.86749	0.00010996	0.0129478	XLOC_000611	Rab7b
Cerebellum	18	114.087	1.09278	0.239759	4.55781	5.16888e-06	0.00103203	XLOC_000725	Ncf2
Cerebellum	18	98.8989	0.960139	0.279307	3.43758	0.000586938	0.0481316	XLOC_000874	Arhgap30
Cerebellum	18	39.6603	1.49176	0.399982	3.72957	0.00019181	0.0204846	XLOC_000880	Cd48
Cerebellum	18	143.226	1.75106	0.232648	7.52665	5.20586e-14	3.98443e-11	XLOC_000883	Cd84
Cerebellum	18	101.811	1.18046	0.265734	4.44226	8.90189e-06	0.0016517	XLOC_001655	Cxcr4
Cerebellum	18	149.857	1.28178	0.226762	5.65253	1.58107e-08	5.69464e-06	XLOC_001736	Ptprc
Cerebellum	18	4944.65	0.502219	0.115518	4.34753	1.37679e-05	0.00243175	XLOC_001801	Cacna1e
Cerebellum	18	180.53	1.96937	0.223902	8.79569	1.42175e-18	1.45089e-15	XLOC_001932	Fcgr2b
Cerebellum	18	264.932	1.27214	0.170388	7.46618	8.25589e-14	5.83477e-11	XLOC_001933	Fcgr3
Cerebellum	18	2236.2	-0.489345	0.135447	-3.61282	0.000302884	0.0283861	XLOC_001938	Pcp4l1
Cerebellum	18	203.402	1.14346	0.193151	5.92	3.21936e-09	1.31414e-06	XLOC_001940	Fcer1g
Cerebellum	18	66.3595	2.2383	0.343777	6.51089	7.47067e-11	3.8927e-08	XLOC_001951	Ly9
Cerebellum	18	17.5476	3.64306	0.813165	4.4801	7.46079e-06	0.00141286	XLOC_001952	Slamf7
Cerebellum	18	98.6719	1.13833	0.278927	4.0811	4.48233e-05	0.00650449	XLOC_002108	Atf3
Cerebellum	18	136.258	-1.19705	0.323179	-3.70399	0.000212235	0.0220257	XLOC_002436	Slc2a12
Cerebellum	18	36.3508	3.36528	0.498508	6.75072	1.47114e-11	8.62373e-09	XLOC_002555	Lilr4b
Cerebellum	18	188.172	3.13226	0.228097	13.7321	6.51991e-43	2.39528e-39	XLOC_002556	Lilrb4a
Cerebellum	18	278.578	1.46116	0.199597	7.32056	2.46935e-13	1.67998e-10	XLOC_002718	Itgb2
Cerebellum	18	453.847	0.768376	0.191235	4.01797	5.87027e-05	0.0081076	XLOC_002740	Icosl
Cerebellum	18	247.244	0.858801	0.182229	4.71277	2.44374e-06	0.000521965	XLOC_002783	Arhgap45
Cerebellum	18	4611.15	0.37131	0.0921647	4.02877	5.607e-05	0.00780265	XLOC_003180	Cd63
Cerebellum	18	202.336	-0.800691	0.216255	-3.70253	0.000213457	0.0220281	XLOC_003354	Tpd52l1
Cerebellum	18	3902.33	-0.55316	0.119523	-4.62804	3.69134e-06	0.000761869	XLOC_003566	Col18a1
Cerebellum	18	1536.5	2.65706	0.155153	17.1254	9.58893e-66	8.80696e-62	XLOC_003875	Lyz2
Cerebellum	18	533.54	0.50973	0.143107	3.56187	0.000368224	0.0333197	XLOC_004691	Aloxe3
Cerebellum	18	322.568	0.648694	0.174274	3.72227	0.000197443	0.0207613	XLOC_004878	Adap2
Cerebellum	18	14.963	2.44645	0.684839	3.57231	0.000353852	0.0324996	XLOC_004893	Ccl2
Cerebellum	18	13.8249	2.99718	0.784248	3.82172	0.000132523	0.0154071	XLOC_004919	Ccl4
Cerebellum	18	1659.73	0.473228	0.105318	4.49331	7.01233e-06	0.00135589	XLOC_005198	Grn
Cerebellum	18	528.728	0.642052	0.180603	3.55505	0.000377905	0.0338621	XLOC_005325	Cd300a
Cerebellum	18	564.495	0.704716	0.153175	4.60073	4.21016e-06	0.000859293	XLOC_005545	Plek
Cerebellum	18	114.745	1.3893	0.26095	5.32402	1.01498e-07	3.00713e-05	XLOC_005642	Dock2
Cerebellum	18	13753.6	0.450309	0.122057	3.68934	0.000224833	0.0229442	XLOC_005776	Fat2
Cerebellum	18	374.263	1.88767	0.17328	10.8937	1.23483e-27	1.62019e-24	XLOC_005931	Cd68
Cerebellum	18	102.076	1.60987	0.27517	5.85047	4.90194e-09	1.95747e-06	XLOC_005964	Cxcl16
Cerebellum	18	16384.1	1.32117	0.124789	10.5872	3.41543e-26	3.92112e-23	XLOC_006463	Gfap
Cerebellum	18	522.437	-0.822734	0.224798	-3.65987	0.000252339	0.0250552	XLOC_006493	Cyb561
Cerebellum	18	100.61	1.06531	0.252283	4.22268	2.41413e-05	0.00375806	XLOC_006579	Cd300c2
Cerebellum	18	468.327	1.98367	0.39981	4.96153	6.99388e-07	0.000162621	XLOC_007441	Serpina3n
Cerebellum	18	301.722	0.898184	0.173586	5.17429	2.28781e-07	6.27236e-05	XLOC_007568	Aspg
Cerebellum	18	12546.8	-0.456347	0.102543	-4.45031	8.57464e-06	0.00160722	XLOC_007669	Vsnl1
Cerebellum	18	273.416	0.898324	0.167002	5.37911	7.48567e-08	2.41236e-05	XLOC_008691	Ly86
Cerebellum	18	188.398	1.66844	0.210205	7.93722	2.06767e-15	1.72641e-12	XLOC_008807	S1pr3
Cerebellum	18	312	-1.24887	0.236855	-5.27274	1.34404e-07	3.79825e-05	XLOC_009000	Mir682
Cerebellum	18	1104.54	0.516681	0.121882	4.2392	2.24316e-05	0.00361444	XLOC_009063	Lhfpl2
Cerebellum	18	64.7168	1.12773	0.317148	3.55583	0.000376782	0.0338621	XLOC_009117	Cd180
Cerebellum	18	60.8852	1.29705	0.34484	3.7613	0.00016903	0.0188176	XLOC_009566	Hk3
Cerebellum	18	1068.93	-0.701901	0.162353	-4.32329	1.5372e-05	0.00261452	XLOC_009833	Sv2c
Cerebellum	18	2199.93	0.649849	0.112429	5.78009	7.46588e-09	2.79879e-06	XLOC_009841	Hexb
Cerebellum	18	1914.75	-0.356295	0.102675	-3.47011	0.000520239	0.043636	XLOC_010221	Nkiras1
Cerebellum	18	82.5415	2.0122	0.309202	6.50774	7.629e-11	3.8927e-08	XLOC_010242	Plau
Cerebellum	18	1653.77	0.564365	0.108024	5.22443	1.74694e-07	4.86206e-05	XLOC_010428	Mapk1ip1l
Cerebellum	18	372.741	0.593662	0.172545	3.44062	0.000580389	0.0480233	XLOC_010474	Rnase4
Cerebellum	18	5187.4	0.596266	0.104776	5.69087	1.26391e-08	4.64337e-06	XLOC_010539	Zfhx2os
Cerebellum	18	2096.86	0.446269	0.109038	4.09278	4.26225e-05	0.00636531	XLOC_011007	Cacna1d
Cerebellum	18	40.2007	2.33639	0.46361	5.03956	4.66598e-07	0.000117557	XLOC_011239	Tgm1
Cerebellum	18	108.445	1.04642	0.243213	4.30249	1.68888e-05	0.00282028	XLOC_011454	Cnmd
Cerebellum	18	195.957	0.940673	0.192283	4.89212	9.97542e-07	0.000223462	XLOC_011740	Fyb
Cerebellum	18	50.8579	1.73667	0.370634	4.68568	2.79032e-06	0.000589142	XLOC_012065	Csf2rb
Cerebellum	18	318.062	1.21743	0.167618	7.26313	3.78226e-13	2.4813e-10	XLOC_012072	Cyth4
Cerebellum	18	98.3982	0.896801	0.247575	3.62233	0.000291957	0.027932	XLOC_012100	Apobec3
Cerebellum	18	3506.68	0.634875	0.112908	5.62293	1.87745e-08	6.6321e-06	XLOC_012639	Kcnk9
Cerebellum	18	54.86	1.28866	0.341028	3.77877	0.000157605	0.0178707	XLOC_012766	Rac2
Cerebellum	18	139.934	1.27476	0.239914	5.31341	1.07591e-07	3.13704e-05	XLOC_014797	Myo1f
Cerebellum	18	1212	0.970881	0.119892	8.09799	5.58768e-16	4.88762e-13	XLOC_014861	H2-Q4
Cerebellum	18	27.4105	3.19377	0.568405	5.61884	1.92248e-08	6.66302e-06	XLOC_014908	Olfr111
Cerebellum	18	672.38	1.52203	0.133166	11.4296	2.97577e-30	6.07355e-27	XLOC_015017	Trem2
Cerebellum	18	108.07	0.907369	0.256829	3.53296	0.000410932	0.0361168	XLOC_015100	Vav1
Cerebellum	18	130.175	1.17457	0.231245	5.07935	3.78721e-07	9.93817e-05	XLOC_015101	Adgre1
Cerebellum	18	418.45	0.610215	0.151085	4.03888	5.37078e-05	0.00758891	XLOC_015293	Serac1
Cerebellum	18	78.1604	1.06182	0.299563	3.54458	0.00039324	0.0348957	XLOC_015608	Rasal3
Cerebellum	18	2152.13	0.688302	0.112375	6.12505	9.06543e-10	4.16307e-07	XLOC_015639	H2-K1
Cerebellum	18	158.329	1.02159	0.269187	3.7951	0.000147582	0.0170279	XLOC_015646	H2-Aa
Cerebellum	18	4357.77	1.83026	0.123373	14.8351	8.6872e-50	3.98938e-46	XLOC_015655	C4b
Cerebellum	18	226.453	0.964475	0.18063	5.3395	9.32046e-08	2.85346e-05	XLOC_015874	Plin4
Cerebellum	18	475.832	3.17412	0.213124	14.8933	3.64374e-50	2.23106e-46	XLOC_015907	C3
Cerebellum	18	565.59	0.534108	0.153816	3.47239	0.000515839	0.0434653	XLOC_016472	A930012L18Rik
Cerebellum	18	38.3098	2.44443	0.437476	5.58757	2.30263e-08	7.83279e-06	XLOC_017145	Galr1
Cerebellum	18	401.535	0.55025	0.153254	3.59045	0.000330113	0.0306255	XLOC_017305	Unc93b1
Cerebellum	18	84.0424	1.59335	0.297834	5.3498	8.80522e-08	2.74141e-05	XLOC_017452	Slc15a3
Cerebellum	18	39.756	1.48399	0.406472	3.65091	0.000261316	0.025669	XLOC_017462	Ms4a6c
Cerebellum	18	1128.63	1.67839	0.148648	11.291	1.45339e-29	2.66972e-26	XLOC_017484	Mpeg1
Cerebellum	18	1365.43	0.600373	0.138525	4.33404	1.464e-05	0.00253952	XLOC_017637	Btaf1
Cerebellum	18	41.1318	1.85361	0.407565	4.548	5.4158e-06	0.00106971	XLOC_018035	Ms4a6d
Cerebellum	18	279.496	0.675791	0.170787	3.95693	7.59192e-05	0.0094868	XLOC_018118	Mamdc2
Cerebellum	18	424.295	0.653662	0.164334	3.97764	6.96015e-05	0.00913221	XLOC_018129	Pgm5
Cerebellum	18	547.796	-0.566635	0.14258	-3.97414	7.06328e-05	0.00913769	XLOC_018174	Prkg1
Cerebellum	18	190.631	-1.02043	0.273978	-3.72452	0.00019569	0.0207613	XLOC_018244	Slit1
Cerebellum	18	4411.67	-0.523527	0.139393	-3.75576	0.000172816	0.0191233	XLOC_018276	Scd1
Cerebellum	18	288.991	0.785884	0.18037	4.35707	1.31814e-05	0.00237382	XLOC_018534	Ccdc3
Cerebellum	18	6297.17	0.500181	0.103215	4.84599	1.25979e-06	0.000275489	XLOC_018633	Vim
Cerebellum	18	107.573	0.915444	0.253354	3.6133	0.000302323	0.0283861	XLOC_018677	Apbb1ip
Cerebellum	18	1464.8	-0.61201	0.176652	-3.46449	0.000531241	0.0443562	XLOC_018875	Gsn
Cerebellum	18	49.9136	1.58734	0.366456	4.33161	1.48026e-05	0.0025412	XLOC_019142	Slc43a3
Cerebellum	18	100.798	0.962469	0.246948	3.89745	9.72104e-05	0.0115952	XLOC_019244	Spi1
Cerebellum	18	3800.17	0.650151	0.0994165	6.53966	6.16568e-11	3.3311e-08	XLOC_019472	B2m
Cerebellum	18	238.768	0.641722	0.180805	3.54926	0.000386319	0.034448	XLOC_019520	Bcl2l11
Cerebellum	18	127.285	3.21882	0.305773	10.5268	6.49952e-26	7.02293e-23	XLOC_019669	Cst7
Cerebellum	18	1742.7	0.52429	0.128447	4.08176	4.4695e-05	0.00650449	XLOC_019759	Cnbd2
Cerebellum	18	44.5904	3.07496	0.491464	6.25674	3.93116e-10	1.9003e-07	XLOC_020270	Lcn2
Cerebellum	18	2683.19	-0.436746	0.123951	-3.52354	0.000425829	0.0370713	XLOC_020466	Chn1
Cerebellum	18	318.405	0.93252	0.187279	4.97932	6.38096e-07	0.000154226	XLOC_020749	Cd44
Cerebellum	18	6676.33	0.46705	0.106208	4.39749	1.09509e-05	0.00199165	XLOC_021190	Soga1
Cerebellum	18	246.586	0.870602	0.179578	4.84806	1.24678e-06	0.000275489	XLOC_021242	Slpi
Cerebellum	18	2340.39	0.660867	0.113584	5.8183	5.94491e-09	2.27504e-06	XLOC_021335	Ctsz
Cerebellum	18	178.497	1.0295	0.229004	4.49554	6.93942e-06	0.00135589	XLOC_022004	Mex3a
Cerebellum	18	2276.5	1.24644	0.111391	11.1898	4.57353e-29	7.63739e-26	XLOC_022116	Ctss
Cerebellum	18	744.744	0.617085	0.147796	4.17525	2.97658e-05	0.0045947	XLOC_022146	Txnip
Cerebellum	18	268.452	0.934345	0.187881	4.97307	6.58996e-07	0.000155695	XLOC_022492	Slc44a5
Cerebellum	18	113.193	1.71637	0.279343	6.14432	8.03058e-10	3.7824e-07	XLOC_022845	Tlr2
Cerebellum	18	230.342	1.4771	0.210318	7.0232	2.16845e-12	1.32774e-09	XLOC_022875	Fcrls
Cerebellum	18	130.418	0.880282	0.220507	3.99209	6.54947e-05	0.00878155	XLOC_023145	Cd53
Cerebellum	18	363.728	0.696952	0.173668	4.01313	5.99183e-05	0.00815738	XLOC_023218	6530403H02Rik
Cerebellum	18	485.447	-0.493986	0.136365	-3.62253	0.000291734	0.027932	XLOC_023376	Nexn
Cerebellum	18	21388.9	-0.39205	0.100248	-3.91081	9.19861e-05	0.0111896	XLOC_023658	Calb1
Cerebellum	18	11588.4	0.537854	0.146057	3.6825	0.000230962	0.0234394	XLOC_023756	Gm10591
Cerebellum	18	482.864	-0.588927	0.148559	-3.96426	7.36251e-05	0.00926315	XLOC_024115	Trabd2b
Cerebellum	18	3440.02	-0.44053	0.109776	-4.013	5.99513e-05	0.00815738	XLOC_024210	Rims3
Cerebellum	18	182.707	1.04163	0.195384	5.3312	9.75655e-08	2.938e-05	XLOC_024259	Csf3r
Cerebellum	18	1206.88	0.477271	0.132053	3.61425	0.000301222	0.0283861	XLOC_024286	Csmd2
Cerebellum	18	862.275	0.713347	0.179903	3.96517	7.33434e-05	0.00926315	XLOC_024332	Laptm5
Cerebellum	18	22.2099	2.26251	0.604634	3.74194	0.000182603	0.0199172	XLOC_024357	Fgr
Cerebellum	18	22.2195	3.59499	0.681472	5.27533	1.32519e-07	3.79825e-05	XLOC_024788	Atp6v0d2
Cerebellum	18	163.973	-1.29217	0.211737	-6.1027	1.04292e-09	4.67253e-07	XLOC_025065	Tnc
Cerebellum	18	141.237	1.7902	0.236016	7.58508	3.32281e-14	2.65377e-11	XLOC_025525	Cd52
Cerebellum	18	3470.54	0.627286	0.121435	5.16559	2.39675e-07	6.47441e-05	XLOC_025527	Cep85
Cerebellum	18	1456.73	1.45093	0.130657	11.1049	1.18759e-28	1.67806e-25	XLOC_025565	C1qb
Cerebellum	18	1598.05	1.40762	0.126665	11.113	1.0847e-28	1.66041e-25	XLOC_025566	C1qc
Cerebellum	18	2196.52	1.49552	0.122393	12.219	2.46136e-34	6.45897e-31	XLOC_025567	C1qa
Cerebellum	18	65.8106	1.21331	0.327047	3.70989	0.000207348	0.0216407	XLOC_025641	Fblim1
Cerebellum	18	107.524	1.11475	0.262926	4.2398	2.2372e-05	0.00361444	XLOC_025688	Tnfrsf1b
Cerebellum	18	3641.51	0.614501	0.120704	5.09096	3.56249e-07	9.48396e-05	XLOC_026752	Nos1
Cerebellum	18	763.533	-0.460196	0.129197	-3.56197	0.000368085	0.0333197	XLOC_027444	Ociad2
Cerebellum	18	88.4223	1.79599	0.329434	5.45175	4.98772e-08	1.66581e-05	XLOC_027540	Cxcl10
Cerebellum	18	29.7968	1.99191	0.470847	4.23048	2.33192e-05	0.00369267	XLOC_027587	Hpse
Cerebellum	18	1349.49	0.456607	0.130055	3.51087	0.000446645	0.0387001	XLOC_027748	Sirt4
Cerebellum	18	190.653	0.738743	0.205738	3.59071	0.000329784	0.0306255	XLOC_027899	Ncf1
Cerebellum	18	214.402	-0.680809	0.197978	-3.43881	0.000584273	0.0481278	XLOC_028371	Foxp2
Cerebellum	18	228.149	1.14382	0.18897	6.05295	1.42217e-09	6.21996e-07	XLOC_028429	Flnc
Cerebellum	18	2099.39	-0.424658	0.10863	-3.90923	9.2592e-05	0.0111896	XLOC_028500	Clec2l
Cerebellum	18	754.523	3.91163	0.203673	19.2054	3.33326e-82	6.12286e-78	XLOC_028602	Gpnmb
Cerebellum	18	140.409	1.0284	0.260671	3.9452	7.97328e-05	0.00982961	XLOC_028615	C530044C16Rik
Cerebellum	18	23.9732	2.30012	0.56423	4.07656	4.57066e-05	0.00655925	XLOC_028728	Cd8a
Cerebellum	18	282.745	1.14217	0.173494	6.58335	4.59964e-11	2.56033e-08	XLOC_028742	Capg
Cerebellum	18	2133.4	0.433526	0.124112	3.49302	0.00047759	0.0409946	XLOC_029047	A2m
Cerebellum	18	25.7331	2.29438	0.60476	3.79387	0.000148319	0.0170279	XLOC_029508	Gimap3
Cerebellum	18	846.956	0.52194	0.131334	3.97413	7.06382e-05	0.00913769	XLOC_029509	Tmem176b
Cerebellum	18	66.0232	1.33561	0.335258	3.98384	6.78094e-05	0.00896108	XLOC_029748	Arhgap25
Cerebellum	18	141.942	1.08864	0.238668	4.56131	5.08355e-06	0.00102615	XLOC_029957	Apobec1
Cerebellum	18	105.628	1.07059	0.258142	4.1473	3.36424e-05	0.00506539	XLOC_029961	C3ar1
Cerebellum	18	176.479	1.09032	0.216389	5.03869	4.68733e-07	0.000117557	XLOC_029981	Ptpn6
Cerebellum	18	199.192	0.891635	0.218344	4.08362	4.43387e-05	0.00650449	XLOC_029991	Lag3
Cerebellum	18	212.829	2.59056	0.210162	12.3265	6.52323e-35	1.99709e-31	XLOC_030058	Clec7a
Cerebellum	18	2064.93	0.378646	0.100323	3.77425	0.000160491	0.0180862	XLOC_030127	Eps8
Cerebellum	18	42.877	1.46053	0.416881	3.50347	0.000459244	0.039605	XLOC_030591	Plaur
Cerebellum	18	553.166	1.56686	0.145844	10.7434	6.36366e-27	7.79294e-24	XLOC_030712	Tyrobp
Cerebellum	18	1131.01	-0.48803	0.135023	-3.61441	0.00030103	0.0283861	XLOC_030757	Slc7a10
Cerebellum	18	11.2952	4.21111	1.05424	3.99446	6.48416e-05	0.0087579	XLOC_030811	Nkg7
Cerebellum	18	738.308	-0.497509	0.127647	-3.89755	9.71718e-05	0.0115952	XLOC_031102	Gm2115
Cerebellum	18	334.571	0.690018	0.162302	4.25145	2.12392e-05	0.00348341	XLOC_031514	Itgam
Cerebellum	18	147.393	3.0558	0.263373	11.6026	3.99878e-31	9.18171e-28	XLOC_031515	Itgax
Cerebellum	18	26.7922	2.86418	0.57799	4.95542	7.21728e-07	0.000165718	XLOC_031716	Pira1
Cerebellum	18	82707.6	0.594167	0.0990125	6.00093	1.96189e-09	8.19046e-07	XLOC_031930	Tomm40
Cerebellum	18	40.9226	2.47901	0.425878	5.82095	5.85126e-09	2.27504e-06	XLOC_032140	Cd22
Cerebellum	18	183.278	0.736135	0.213396	3.44962	0.000561381	0.0466606	XLOC_032223	Cd33
Cerebellum	18	10130.5	0.440907	0.104174	4.23241	2.31204e-05	0.00369267	XLOC_032282	Ftl1
Cerebellum	18	1265.79	0.54141	0.125751	4.3054	1.66681e-05	0.00280895	XLOC_032819	Denn2b
Cerebellum	18	663.005	-0.543416	0.141914	-3.82919	0.000128568	0.0150424	XLOC_032911	Cdr2
Cerebellum	18	55.8486	1.22204	0.341157	3.58203	0.000340935	0.0314706	XLOC_032912	Igsf6
Cerebellum	18	356.226	-0.929656	0.183304	-5.07167	3.9434e-07	0.000102023	XLOC_033160	Th
Cerebellum	18	369.534	-0.933517	0.22913	-4.07419	4.61756e-05	0.00657519	XLOC_033168	Cdkn1c
Cerebellum	18	481.845	-0.735985	0.177084	-4.15613	3.23677e-05	0.00491374	XLOC_033387	Col4a2
Cerebellum	18	1397.11	0.443624	0.108722	4.08033	4.49709e-05	0.00650449	XLOC_033516	Plat
Cerebellum	18	167.557	-1.15597	0.327405	-3.53071	0.000414439	0.0362516	XLOC_033525	Sfrp1
Cerebellum	18	181.466	1.75302	0.207316	8.45583	2.77118e-17	2.67915e-14	XLOC_033713	Lpl
Cerebellum	18	162.497	0.885126	0.240963	3.67329	0.000239449	0.0240984	XLOC_033809	Hmox1
Cerebellum	18	202.033	0.986944	0.237311	4.15886	3.19834e-05	0.00489586	XLOC_034190	Irf8
Cerebellum	18	388.997	0.987123	0.154321	6.39657	1.58908e-10	7.88914e-08	XLOC_035089	Cyba
Cerebellum	18	41.3663	3.48716	0.495499	7.03766	1.9549e-12	1.23826e-09	XLOC_035350	Mmp12
Cerebellum	18	147.442	0.843613	0.242386	3.48045	0.000500567	0.042569	XLOC_035438	Icam1
Cerebellum	18	2829.65	0.447069	0.119401	3.74427	0.000180921	0.0199002	XLOC_035498	Igsf9b
Cerebellum	18	772.949	-0.758806	0.207026	-3.66527	0.000247081	0.0246665	XLOC_035655	C1qtnf5
Cerebellum	18	3554.21	0.381749	0.104393	3.65686	0.000255324	0.0252153	XLOC_035886	Megf11
Cerebellum	18	68.8497	1.42764	0.377233	3.78451	0.00015401	0.0175715	XLOC_036004	Cd109
Cerebellum	18	46.9284	2.47239	0.4119	6.0024	1.94417e-09	8.19046e-07	XLOC_036058	Bcl2a1b
Cerebellum	18	506.72	0.823881	0.190105	4.33382	1.46546e-05	0.00253952	XLOC_036064	Ctsh
Cerebellum	18	792.831	0.644158	0.151244	4.25906	2.05284e-05	0.00339718	XLOC_037313	Cx3cr1
Cerebellum	18	10298.8	-0.35053	0.0982479	-3.56781	0.000359974	0.0328973	XLOC_037602	Pcsk1n
Cerebellum	18	66.0591	1.81249	0.334809	5.41349	6.18079e-08	2.02741e-05	XLOC_037682	Timp1
Cerebellum	18	105.674	2.28873	0.278874	8.20704	2.26715e-16	2.08227e-13	XLOC_038296	Cybb
Cerebellum	18	930.056	-0.525934	0.140584	-3.74106	0.000183244	0.0199172	XLOC_038409	Tmem255a
Cerebellum	18	1435.25	0.429796	0.11548	3.72182	0.000197791	0.0207613	XLOC_038417	Tenm1
Cerebellum	18	37.5658	1.60856	0.410917	3.91455	9.05739e-05	0.0110917	XLOC_038668	Il2rg
