# Supplementary material for: A murine model lacking Lyst recapitulates Chediak-Higashi syndrome with an earlier-onset neurodegenerative phenotype
Source: Commun Biol. 2025 Jul 18;8:1064. doi: 10.1038/s42003-025-08482-1 (PMC12274407; doi:10.1038/s42003-025-08482-1)
Supplement: Supplementary file 4 — Supplementary Data 3 [file 42003_2025_8482_MOESM4_ESM.xlsx]

## Sheet: Sheet1
BrainRegion	Age(Months)	geneSet	description	link	size	overlap	expect	enrichmentRatio	pValue	FDR	overlapId	userId
Forebrain	3	GO:0046683	response to organophosphorus	http://amigo.geneontology.org/amigo/term/GO:0046683	132	8	0.531646	15.0476	5.16e-08	4.19e-05	14281;14282;16438;16476;16477;18626;19252;381677	Per1;Fos;Dusp1;Jun;Vgf;Itpr1;Fosb;Junb
Forebrain	3	GO:0014074	response to purine-containing compound	http://amigo.geneontology.org/amigo/term/GO:0014074	150	8	0.604143	13.2419	1.39e-07	5.66e-05	14281;14282;16438;16476;16477;18626;19252;381677	Per1;Fos;Dusp1;Jun;Vgf;Itpr1;Fosb;Junb
Forebrain	3	GO:0042326	negative regulation of phosphorylation	http://amigo.geneontology.org/amigo/term/GO:0042326	434	9	1.74799	5.14878	5.33e-05	0.0144317	16476;18626;19252;21859;59090;70012;74747;108155;211770	Midn;Timp3;Ddit4;Per1;Trib1;Dusp1;Jun;Cep85;Ogt
Forebrain	3	GO:1901652	response to peptide	http://amigo.geneontology.org/amigo/term/GO:1901652	469	9	1.88895	4.76454	9.68e-05	0.0196464	13653;13654;15370;16598;18124;20525;22228;108155;381677	Egr2;Nr4a1;Egr1;Nr4a3;Slc2a1;Vgf;Ucp2;Klf2;Ogt
Forebrain	3	GO:0009612	response to mechanical stimulus	http://amigo.geneontology.org/amigo/term/GO:0009612	210	6	0.8458	7.09388	0.000191262	0.0310609	13179;14281;14282;16476;16477;20525	Dcn;Fos;Slc2a1;Jun;Fosb;Junb
Forebrain	3	GO:0070482	response to oxygen levels	http://amigo.geneontology.org/amigo/term/GO:0070482	321	7	1.29287	5.41433	0.000287638	0.038927	13653;14284;16438;20525;22228;74747;108155	Ddit4;Egr1;Slc2a1;Fosl2;Itpr1;Ucp2;Ogt
Forebrain	18	GO:0072376	protein activation cascade	http://amigo.geneontology.org/amigo/term/GO:0072376	60	6	0.181243	33.1048	2.32e-08	1.89e-05	12259;12260;12262;12266;12268;12628	Cfh;C4b;C3;C1qb;C1qc;C1qa
Forebrain	18	GO:0002443	leukocyte mediated immunity	http://amigo.geneontology.org/amigo/term/GO:0002443	345	10	1.04215	9.59558	5.64e-08	2.29e-05	12010;12259;12260;12262;12266;12268;14972;15015;16768;24088	H2-Q4;H2-K1;C4b;C3;B2m;Tlr2;C1qb;C1qc;C1qa;Lag3
Forebrain	18	GO:0002250	adaptive immune response	http://amigo.geneontology.org/amigo/term/GO:0002250	397	9	1.19922	7.50486	2.23e-06	0.000603147	12010;12259;12260;12262;12266;12268;13733;14972;15015	H2-Q4;Adgre1;H2-K1;C4b;C3;B2m;C1qb;C1qc;C1qa
Forebrain	18	GO:0019882	antigen processing and presentation	http://amigo.geneontology.org/amigo/term/GO:0019882	91	5	0.274885	18.1894	7.55e-06	0.00153324	12010;13040;14972;15015;83433	H2-Q4;Trem2;H2-K1;B2m;Ctss
Forebrain	18	GO:0002253	activation of immune response	http://amigo.geneontology.org/amigo/term/GO:0002253	368	8	1.11162	7.19669	1.2e-05	0.00178896	12259;12260;12262;12266;12268;12628;13057;24088	Cfh;C4b;C3;Tlr2;C1qb;C1qc;C1qa;Cyba
Forebrain	18	GO:0002697	regulation of immune effector process	http://amigo.geneontology.org/amigo/term/GO:0002697	373	8	1.12673	7.10022	1.32e-05	0.00178896	12010;12266;12628;14972;15015;16768;17381;24088	Cfh;H2-Q4;H2-K1;C3;B2m;Tlr2;Lag3;Mmp12
Forebrain	18	GO:0006959	humoral immune response	http://amigo.geneontology.org/amigo/term/GO:0006959	184	6	0.555811	10.795	1.75e-05	0.00202763	12259;12260;12262;12266;12268;12628	Cfh;C4b;C3;C1qb;C1qc;C1qa
Forebrain	18	GO:0031349	positive regulation of defense response	http://amigo.geneontology.org/amigo/term/GO:0031349	341	7	1.03006	6.7957	6.47e-05	0.00656266	12266;13040;13057;16768;16835;17381;24088	C3;Ctss;Tlr2;Lag3;Cyba;Mmp12;Ldlr
Forebrain	18	GO:0042742	defense response to bacterium	http://amigo.geneontology.org/amigo/term/GO:0042742	269	6	0.812572	7.38396	0.000144951	0.0130778	13057;14972;17105;17476;24088;626578	Lyz2;H2-K1;Mpeg1;Tlr2;Gbp10;Cyba
Forebrain	18	GO:0032103	positive regulation of response to external stimulus	http://amigo.geneontology.org/amigo/term/GO:0032103	277	6	0.836738	7.17071	0.000170038	0.0138071	12266;13040;13057;16835;21828;24088	Thbs4;C3;Ctss;Tlr2;Cyba;Ldlr
Forebrain	18	GO:0050727	regulation of inflammatory response	http://amigo.geneontology.org/amigo/term/GO:0050727	313	6	0.945483	6.34596	0.000328698	0.0242639	12266;12628;13040;16835;24088;24110	Cfh;C3;Ctss;Tlr2;Usp18;Ldlr
Forebrain	18	GO:0051961	negative regulation of nervous system development	http://amigo.geneontology.org/amigo/term/GO:0051961	328	6	0.990794	6.05575	0.000421893	0.0285481	12010;14580;14972;16835;22352;24088	Gfap;H2-K1;Vim;B2m;Tlr2;Ldlr
Cerebellum	18	GO:0002443	leukocyte mediated immunity	http://amigo.geneontology.org/amigo/term/GO:0002443	345	28	3.87083	7.23359	1.11022e-16	9.01501e-14	12010;12259;12260;12262;12266;12268;12523;12525;13036;14127;14130;14191;14972;15015;15170;15368;15894;16414;16768;17969;18173;19264;19354;21938;22324;24088;50723;217303	Slc11a1;Cd84;Ptprc;Fcgr2b;Fcer1g;Itgb2;Icosl;Cd300a;Rac2;H2-Q4;Vav1;H2-K1;C4b;C3;B2m;Tlr2;Fgr;C1qb;C1qc;C1qa;Tnfrsf1b;Ncf1;Cd8a;Ptpn6;Lag3;Hmox1;Icam1;Ctsh
Cerebellum	18	GO:0006909	phagocytosis	http://amigo.geneontology.org/amigo/term/GO:0006909	167	19	1.87371	10.1403	3.44169e-14	1.07279e-11	12266;13057;14127;14130;14191;15900;16414;17970;18173;19264;20296;22324;24088;83433;94176;217303;226421;227753;232201	Slc11a1;Rab7b;Ncf2;Ptprc;Fcgr2b;Fcer1g;Itgb2;Ccl2;Cd300a;Dock2;Trem2;Vav1;C3;Gsn;Tlr2;Fgr;Arhgap25;Irf8;Cyba
Cerebellum	18	GO:0002250	adaptive immune response	http://amigo.geneontology.org/amigo/term/GO:0002250	397	27	4.45426	6.06162	3.9635e-14	1.07279e-11	12010;12259;12260;12262;12266;12267;12268;12505;12506;12523;12525;13036;13733;14127;14130;14728;14972;15015;15170;15894;17085;18173;19264;21938;50723;54445;75345	Slc11a1;Cd48;Cd84;Ptprc;Fcgr2b;Fcer1g;Ly9;Slamf7;Lilrb4a;Icosl;H2-Q4;Adgre1;H2-K1;C4b;C3;Unc93b1;B2m;Cd44;C1qb;C1qc;C1qa;Tnfrsf1b;Cd8a;C3ar1;Ptpn6;Icam1;Ctsh
Cerebellum	18	GO:0042110	T cell activation	http://amigo.geneontology.org/amigo/term/GO:0042110	458	26	5.13867	5.05968	7.82097e-12	1.58766e-09	12010;12505;12506;12525;12767;14127;15170;15894;16186;16411;16414;16768;17085;18173;19264;19354;20296;21938;22324;50723;54519;93695;94176;217303;227753;320484	Slc11a1;Cd48;Cxcr4;Ptprc;Fcer1g;Ly9;Itgb2;Icosl;Ccl2;Cd300a;Dock2;Rac2;Vav1;Rasal3;Apbb1ip;Gsn;B2m;Cd44;Tnfrsf1b;Gpnmb;Cd8a;Ptpn6;Lag3;Itgax;Icam1;Il2rg
Cerebellum	18	GO:0002697	regulation of immune effector process	http://amigo.geneontology.org/amigo/term/GO:0002697	373	23	4.18498	5.49584	2.74083e-11	4.45111e-09	12010;12266;12483;12523;14127;14130;14191;14972;15015;15170;15368;16414;16768;17381;19264;19354;20296;21938;22324;24088;80287;217303;232345	Cd84;Ptprc;Fcgr2b;Fcer1g;Itgb2;Ccl2;Cd300a;Apobec3;Rac2;H2-Q4;Vav1;H2-K1;C3;B2m;Tlr2;Fgr;Tnfrsf1b;A2m;Ptpn6;Lag3;Cd22;Hmox1;Mmp12
Cerebellum	18	GO:0002274	myeloid leukocyte activation	http://amigo.geneontology.org/amigo/term/GO:0002274	194	16	2.17664	7.35078	5.33133e-10	7.21507e-08	12506;12523;13051;14127;14130;14191;15368;16414;18173;19354;20375;22177;23880;24088;94176;217303	Slc11a1;Cd48;Cd84;Fcgr2b;Fcer1g;Itgb2;Cd300a;Dock2;Fyb;Rac2;Spi1;Tlr2;Fgr;Tyrobp;Hmox1;Cx3cr1
Cerebellum	18	GO:0001819	positive regulation of cytokine production	http://amigo.geneontology.org/amigo/term/GO:0001819	404	22	4.5328	4.85352	8.22726e-10	9.54363e-08	12010;12266;12267;12523;13057;13058;14127;14191;15442;15900;16956;17085;17381;18173;19264;20296;20303;24088;50723;54445;140497;226421	Slc11a1;Rab7b;Cd84;Ptprc;Fcer1g;Ly9;Icosl;Ccl2;Ccl4;Cd300c2;C3;Unc93b1;B2m;Tlr2;Fgr;Hpse;C3ar1;Lpl;Irf8;Cyba;Mmp12;Cybb
Cerebellum	18	GO:0002237	response to molecule of bacterial origin	http://amigo.geneontology.org/amigo/term/GO:0002237	355	20	3.98303	5.02131	2.88931e-09	2.93265e-07	12010;12523;13051;14130;15900;15945;16819;17079;17084;17970;18125;18173;20296;20568;21823;21938;22352;24088;66102;83433	Slc11a1;Ncf2;Cd84;Fcgr2b;Ccl2;Cxcl16;Ly86;Cd180;Trem2;Vim;B2m;Lcn2;Slpi;Tlr2;Tnfrsf1b;Nos1;Cxcl10;Th;Irf8;Cx3cr1
Cerebellum	18	GO:0019882	antigen processing and presentation	http://amigo.geneontology.org/amigo/term/GO:0019882	91	11	1.021	10.7737	5.44536e-09	4.91293e-07	12010;13034;13040;14127;14130;14972;15015;15894;18173;54445;83433	Slc11a1;Ctse;Fcgr2b;Fcer1g;H2-Q4;Trem2;H2-K1;Unc93b1;B2m;Ctss;Icam1
Cerebellum	18	GO:0071216	cellular response to biotic stimulus	http://amigo.geneontology.org/amigo/term/GO:0071216	246	16	2.76007	5.79696	1.65951e-08	1.34752e-06	12125;12523;13051;14130;15900;15945;16819;17079;17084;20296;21938;22352;24088;56338;66102;83433	Cd84;Fcgr2b;Ccl2;Cxcl16;Ly86;Cd180;Trem2;Vim;Bcl2l11;Lcn2;Txnip;Tlr2;Tnfrsf1b;Cxcl10;Irf8;Cx3cr1
Cerebellum	18	GO:0002263	cell activation involved in immune response	http://amigo.geneontology.org/amigo/term/GO:0002263	248	16	2.78251	5.75021	1.86076e-08	1.37358e-06	12523;14127;14191;15368;15894;16414;17079;17085;18173;19264;19354;22177;50723;54519;94176;217303	Slc11a1;Cd84;Ptprc;Fcer1g;Ly9;Itgb2;Icosl;Cd300a;Dock2;Cd180;Rac2;Apbb1ip;Fgr;Tyrobp;Hmox1;Icam1
Cerebellum	18	GO:0002694	regulation of leukocyte activation	http://amigo.geneontology.org/amigo/term/GO:0002694	482	22	5.40794	4.06809	2.10277e-08	1.42287e-06	12483;12505;12523;14127;14130;14191;15170;15368;16186;16414;16768;19264;19354;20296;20377;21938;50723;75345;93695;217303;227753;320484	Cd84;Ptprc;Fcgr2b;Fcer1g;Slamf7;Itgb2;Icosl;Ccl2;Cd300a;Rac2;Rasal3;Gsn;Cd44;Fgr;Tnfrsf1b;Gpnmb;Ptpn6;Lag3;Cd22;Sfrp1;Hmox1;Il2rg
Cerebellum	18	GO:0007229	integrin-mediated signaling pathway	http://amigo.geneontology.org/amigo/term/GO:0007229	83	10	0.931243	10.7383	2.8527e-08	1.78184e-06	12512;14127;14191;16411;16414;21857;22177;22324;23880;56193	Fcer1g;Itgb2;Cd63;Plek;Fyb;Vav1;Fgr;Tyrobp;Itgax;Timp1
Cerebellum	18	GO:0070661	leukocyte proliferation	http://amigo.geneontology.org/amigo/term/GO:0070661	307	17	3.44448	4.93544	6.2116e-08	3.60273e-06	12483;12505;12767;14130;15170;16411;16414;17079;18173;19264;19354;21938;50723;93695;94176;217303;320484	Slc11a1;Cxcr4;Ptprc;Fcgr2b;Itgb2;Icosl;Cd300a;Dock2;Cd180;Rac2;Rasal3;Cd44;Tnfrsf1b;Gpnmb;Ptpn6;Itgax;Cd22
Cerebellum	18	GO:0002253	activation of immune response	http://amigo.geneontology.org/amigo/term/GO:0002253	368	18	4.12888	4.35953	1.61975e-07	8.5594e-06	12259;12260;12262;12266;12267;12268;13057;14127;14130;15170;19264;23880;24088;50723;54445;217303;226421;232345	Rab7b;Ptprc;Fcgr2b;Fcer1g;Icosl;Cd300a;Fyb;C4b;C3;Unc93b1;Tlr2;C1qb;C1qc;C1qa;A2m;C3ar1;Ptpn6;Cyba
Cerebellum	18	GO:0043900	regulation of multi-organism process	http://amigo.geneontology.org/amigo/term/GO:0043900	369	18	4.1401	4.34772	1.68658e-07	8.5594e-06	12125;12523;12767;13057;15900;17079;17084;17381;18791;18792;20249;20303;20568;21857;24088;80287;218454;227753	Cd84;Cxcr4;Ccl4;Ly86;Lhfpl2;Cd180;Plau;Apobec3;Scd1;Gsn;Bcl2l11;Slpi;Tlr2;Plat;Irf8;Cyba;Mmp12;Timp1
Cerebellum	18	GO:0010324	membrane invagination	http://amigo.geneontology.org/amigo/term/GO:0010324	58	8	0.650748	12.2935	2.49942e-07	1.19384e-05	12266;14127;14130;16414;83433;217303;227753;232201	Fcgr2b;Fcer1g;Itgb2;Cd300a;Trem2;C3;Gsn;Arhgap25
Cerebellum	18	GO:0045730	respiratory burst	http://amigo.geneontology.org/amigo/term/GO:0045730	26	6	0.291715	20.568	3.46463e-07	1.56293e-05	13057;13058;17969;17970;18173;19354	Slc11a1;Ncf2;Rac2;Ncf1;Cyba;Cybb
Cerebellum	18	GO:0071706	tumor necrosis factor superfamily cytokine production	http://amigo.geneontology.org/amigo/term/GO:0071706	150	11	1.68297	6.53607	9.71761e-07	4.153e-05	12523;13051;13057;13058;14127;15170;19264;20296;20303;24088;93695	Cd84;Ptprc;Fcer1g;Ccl2;Ccl4;Tlr2;Gpnmb;Ptpn6;Cyba;Cx3cr1;Cybb
Cerebellum	18	GO:0006959	humoral immune response	http://amigo.geneontology.org/amigo/term/GO:0006959	184	12	2.06444	5.81271	1.07981e-06	4.38405e-05	12259;12260;12262;12266;12268;14130;15170;15945;19264;20296;20568;232345	Ptprc;Fcgr2b;Ccl2;C4b;C3;Slpi;C1qb;C1qc;C1qa;Cxcl10;A2m;Ptpn6
Cerebellum	18	GO:0001906	cell killing	http://amigo.geneontology.org/amigo/term/GO:0001906	156	11	1.75029	6.28468	1.43327e-06	5.44459e-05	12010;12125;13036;14972;15015;15170;16768;17969;19264;20296;22324	Ptprc;Ccl2;H2-Q4;Vav1;H2-K1;B2m;Bcl2l11;Ncf1;Ptpn6;Lag3;Ctsh
Cerebellum	18	GO:0030100	regulation of endocytosis	http://amigo.geneontology.org/amigo/term/GO:0030100	262	14	2.93959	4.76258	1.47514e-06	5.44459e-05	12010;12266;12483;12512;13057;14127;14130;14191;18173;19264;20296;24088;94176;217303	Slc11a1;Ptprc;Fcgr2b;Fcer1g;Cd63;Ccl2;Cd300a;Dock2;C3;B2m;Tlr2;Fgr;Cd22;Cyba
Cerebellum	18	GO:0050900	leukocyte migration	http://amigo.geneontology.org/amigo/term/GO:0050900	315	15	3.53423	4.2442	2.58052e-06	9.11036e-05	12267;12986;13051;13860;14127;15894;15945;16414;19354;20296;20303;22324;24088;66102;217303	Fcer1g;Itgb2;Ccl2;Ccl4;Cd300a;Cxcl16;Rac2;Vav1;Tlr2;Csf3r;Cxcl10;C3ar1;Eps8;Icam1;Cx3cr1
Cerebellum	18	GO:0019221	cytokine-mediated signaling pathway	http://amigo.geneontology.org/amigo/term/GO:0019221	360	16	4.03913	3.96125	2.88111e-06	9.74775e-05	12505;12767;12983;12986;13051;14127;15170;15945;16186;17381;19264;20296;20303;21938;74186;83433	Cxcr4;Ptprc;Fcer1g;Ccl2;Ccl4;Csf2rb;Trem2;Ccdc3;Cd44;Csf3r;Tnfrsf1b;Cxcl10;Ptpn6;Mmp12;Cx3cr1;Il2rg
Cerebellum	18	GO:0002683	negative regulation of immune system process	http://amigo.geneontology.org/amigo/term/GO:0002683	431	17	4.83573	3.5155	6.88259e-06	0.000223547	12262;12483;12505;12523;14127;14130;15170;15368;16768;17381;19264;20377;65963;93695;217303;226421;232345	Rab7b;Cd84;Ptprc;Fcgr2b;Fcer1g;Cd300a;Cd44;C1qc;Gpnmb;A2m;Tmem176b;Ptpn6;Lag3;Cd22;Sfrp1;Hmox1;Mmp12
Cerebellum	18	GO:0007159	leukocyte cell-cell adhesion	http://amigo.geneontology.org/amigo/term/GO:0007159	301	14	3.37716	4.1455	7.40715e-06	0.000231331	12505;13051;15170;15894;16186;16414;16768;19264;19354;20296;50723;93695;217303;320484	Ptprc;Itgb2;Icosl;Ccl2;Cd300a;Rac2;Rasal3;Cd44;Gpnmb;Ptpn6;Lag3;Icam1;Cx3cr1;Il2rg
Cerebellum	18	GO:0009611	response to wounding	http://amigo.geneontology.org/amigo/term/GO:0009611	488	18	5.47526	3.28752	9.14553e-06	0.000275043	12266;12505;12767;14127;14580;15170;15368;15442;17381;18173;18792;19091;20296;21857;21923;56193;227753;235505	Slc11a1;Cxcr4;Fcer1g;Ccl2;Plek;Gfap;Plau;C3;Prkg1;Gsn;Cd44;Tnc;Hpse;Ptpn6;Hmox1;Mmp12;Cd109;Timp1
Cerebellum	18	GO:0042742	defense response to bacterium	http://amigo.geneontology.org/amigo/term/GO:0042742	269	13	3.01812	4.30731	1.05723e-05	0.000306596	13057;14127;14191;14972;15900;16819;17105;17476;17969;18173;20249;20568;24088	Slc11a1;Fcer1g;Lyz2;H2-K1;Mpeg1;Scd1;Lcn2;Slpi;Tlr2;Fgr;Ncf1;Irf8;Cyba
Cerebellum	18	GO:0034341	response to interferon-gamma	http://amigo.geneontology.org/amigo/term/GO:0034341	134	9	1.50345	5.98622	1.97582e-05	0.000553229	15900;18173;20296;20303;22352;24088;66102;226421;227753	Slc11a1;Rab7b;Ccl2;Ccl4;Cxcl16;Vim;Gsn;Tlr2;Irf8
Cerebellum	18	GO:0050866	negative regulation of cell activation	http://amigo.geneontology.org/amigo/term/GO:0050866	180	10	2.01956	4.95157	3.53543e-05	0.000956922	12505;12523;14130;15170;15368;16768;19091;20377;93695;217303	Cd84;Fcgr2b;Cd300a;Prkg1;Cd44;Gpnmb;Ptpn6;Lag3;Sfrp1;Hmox1
Cerebellum	18	GO:0072503	cellular divalent inorganic cation homeostasis	http://amigo.geneontology.org/amigo/term/GO:0072503	491	17	5.50892	3.08591	3.68435e-05	0.000965061	12267;12289;12307;12767;13051;13057;14427;15170;15212;15945;18125;18173;19091;19264;20296;23833;51800	Slc11a1;Bok;Cxcr4;Ptprc;Ccl2;Hexb;Cacna1d;Galr1;Prkg1;Calb1;Cd52;Nos1;Cxcl10;C3ar1;Ptpn6;Cyba;Cx3cr1
Cerebellum	18	GO:0002764	immune response-regulating signaling pathway	http://amigo.geneontology.org/amigo/term/GO:0002764	310	13	3.47814	3.73763	4.68689e-05	0.0011893	12267;13036;13057;14127;14130;15170;19264;23880;24088;50723;54445;217303;226421	Rab7b;Ptprc;Fcgr2b;Fcer1g;Icosl;Cd300a;Fyb;Unc93b1;Tlr2;C3ar1;Ptpn6;Cyba;Ctsh
Cerebellum	18	GO:0072376	protein activation cascade	http://amigo.geneontology.org/amigo/term/GO:0072376	60	6	0.673188	8.91282	5.50152e-05	0.00135371	12259;12260;12262;12266;12268;232345	C4b;C3;C1qb;C1qc;C1qa;A2m
Cerebellum	18	GO:0030099	myeloid cell differentiation	http://amigo.geneontology.org/amigo/term/GO:0030099	365	14	4.09522	3.41862	6.27775e-05	0.00149927	12010;12262;12577;12986;14127;15170;15900;20375;20377;22177;24088;83433;226421;235505	Rab7b;Fcer1g;Trem2;Spi1;B2m;Tlr2;Csf3r;C1qc;Ptpn6;Tyrobp;Cdkn1c;Sfrp1;Irf8;Cd109
Cerebellum	18	GO:0032103	positive regulation of response to external stimulus	http://amigo.geneontology.org/amigo/term/GO:0032103	277	12	3.10788	3.86115	6.78027e-05	0.0015694	12266;12267;13040;13057;14127;15945;17079;17084;19354;20296;20303;24088	Fcer1g;Ccl2;Ccl4;Ly86;Cd180;Rac2;C3;Ctss;Tlr2;Cxcl10;C3ar1;Cyba
Cerebellum	18	GO:0002440	production of molecular mediator of immune response	http://amigo.geneontology.org/amigo/term/GO:0002440	195	10	2.18786	4.57068	6.95793e-05	0.0015694	12010;12483;14127;14130;15368;18173;19264;21938;24088;50723	Slc11a1;Ptprc;Fcgr2b;Fcer1g;Icosl;B2m;Tlr2;Tnfrsf1b;Cd22;Hmox1
Cerebellum	18	GO:0060326	cell chemotaxis	http://amigo.geneontology.org/amigo/term/GO:0060326	280	12	3.14154	3.81978	7.51643e-05	0.00164955	12267;12767;12986;13051;14127;15945;16414;19354;20296;20303;22324;66102	Cxcr4;Fcer1g;Itgb2;Ccl2;Ccl4;Cxcl16;Rac2;Vav1;Csf3r;Cxcl10;C3ar1;Cx3cr1
Cerebellum	18	GO:0032418	lysosome localization	http://amigo.geneontology.org/amigo/term/GO:0032418	67	6	0.751726	7.98163	0.000102813	0.002154	12523;14127;14191;15368;19354;217303	Cd84;Fcer1g;Cd300a;Rac2;Fgr;Hmox1
Cerebellum	18	GO:0055074	calcium ion homeostasis	http://amigo.geneontology.org/amigo/term/GO:0055074	482	16	5.40794	2.95861	0.000103456	0.002154	12267;12289;12307;12767;13051;13057;14427;15170;15212;15945;18125;19091;19264;20296;23833;51800	Bok;Cxcr4;Ptprc;Ccl2;Hexb;Cacna1d;Galr1;Prkg1;Calb1;Cd52;Nos1;Cxcl10;C3ar1;Ptpn6;Cyba;Cx3cr1
Cerebellum	18	GO:2001233	regulation of apoptotic signaling pathway	http://amigo.geneontology.org/amigo/term/GO:2001233	391	14	4.38694	3.19129	0.000130259	0.00264426	11910;12045;12125;12505;13036;13051;15368;15894;18793;19264;20377;21987;51800;227753	Bok;Ptprc;Atf3;Tpd52l1;Gsn;Bcl2l11;Cd44;Plaur;Sfrp1;Hmox1;Icam1;Bcl2a1b;Ctsh;Cx3cr1
Cerebellum	18	GO:0097191	extrinsic apoptotic signaling pathway	http://amigo.geneontology.org/amigo/term/GO:0097191	217	10	2.4347	4.10729	0.000168276	0.00333268	11910;12045;12125;15368;15894;16819;19264;20377;21938;51800	Bok;Ptprc;Atf3;Bcl2l11;Lcn2;Tnfrsf1b;Sfrp1;Hmox1;Icam1;Bcl2a1b
Cerebellum	18	GO:1901342	regulation of vasculature development	http://amigo.geneontology.org/amigo/term/GO:1901342	312	12	3.50058	3.42801	0.000207637	0.00401432	12266;12267;12767;12827;13036;13051;13058;15368;15945;16414;16840;20296	Cxcr4;Itgb2;Ccl2;Cnmd;C3;Cxcl10;C3ar1;Col4a2;Hmox1;Ctsh;Cx3cr1;Cybb
Cerebellum	18	GO:0072593	reactive oxygen species metabolic process	http://amigo.geneontology.org/amigo/term/GO:0072593	268	11	3.0069	3.65825	0.000219498	0.00414493	13051;13057;13058;15894;16414;17969;17970;18125;18792;22324;24088	Ncf2;Itgb2;Plau;Vav1;Tlr2;Nos1;Ncf1;Cyba;Icam1;Cx3cr1;Cybb
Cerebellum	18	GO:0001818	negative regulation of cytokine production	http://amigo.geneontology.org/amigo/term/GO:0001818	229	10	2.56933	3.89206	0.000259977	0.00479775	12523;13051;14130;15170;15368;16768;18173;19264;24088;93695	Slc11a1;Cd84;Ptprc;Fcgr2b;Tlr2;Gpnmb;Ptpn6;Lag3;Hmox1;Cx3cr1
Cerebellum	18	GO:0045861	negative regulation of proteolysis	http://amigo.geneontology.org/amigo/term/GO:0045861	374	13	4.1962	3.09804	0.000303616	0.00547859	12266;12268;12505;13011;18791;18793;20568;21857;30052;64138;75387;232345;235505	C4b;C3;Cst7;Cd44;Slpi;Ctsz;Sirt4;A2m;Plaur;Plat;Cd109;Pcsk1n;Timp1
Cerebellum	18	GO:0071402	cellular response to lipoprotein particle stimulus	http://amigo.geneontology.org/amigo/term/GO:0071402	30	4	0.336594	11.8838	0.000332891	0.00587625	14127;16414;16956;20296	Fcer1g;Itgb2;Ccl2;Lpl
Cerebellum	18	GO:0051604	protein maturation	http://amigo.geneontology.org/amigo/term/GO:0051604	283	11	3.1752	3.46435	0.000350029	0.0060473	12266;13034;13036;13040;18791;18792;30052;64138;75387;227753;232345	Ctse;Plau;C3;Gsn;Ctsz;Ctss;Sirt4;A2m;Plat;Ctsh;Pcsk1n
Cerebellum	18	GO:0097305	response to alcohol	http://amigo.geneontology.org/amigo/term/GO:0097305	240	10	2.69275	3.71368	0.000377726	0.00632722	11810;13057;13058;13860;20296;20375;20377;21823;21923;227753	Ccl2;Gsn;Spi1;Tnc;Apobec1;Eps8;Th;Sfrp1;Cyba;Cybb
Cerebellum	18	GO:1990868	response to chemokine	http://amigo.geneontology.org/amigo/term/GO:1990868	85	6	0.953682	6.2914	0.000381815	0.00632722	12767;13051;15945;20296;20303;83433	Cxcr4;Ccl2;Ccl4;Trem2;Cxcl10;Cx3cr1
Cerebellum	18	GO:0001525	angiogenesis	http://amigo.geneontology.org/amigo/term/GO:0001525	488	15	5.47526	2.7396	0.000390993	0.00634973	12266;12267;12767;12822;12827;13036;13051;13058;15368;15442;15945;16414;16840;18792;20296	Cxcr4;Itgb2;Col18a1;Ccl2;Plau;Cnmd;C3;Cxcl10;Hpse;C3ar1;Col4a2;Hmox1;Ctsh;Cx3cr1;Cybb
Cerebellum	18	GO:0010573	vascular endothelial growth factor production	http://amigo.geneontology.org/amigo/term/GO:0010573	33	4	0.370253	10.8034	0.000484238	0.00765339	12266;12267;15442;20296	Ccl2;C3;Hpse;C3ar1
Cerebellum	18	GO:0070371	ERK1 and ERK2 cascade	http://amigo.geneontology.org/amigo/term/GO:0070371	343	12	3.84839	3.11819	0.000490119	0.00765339	11910;12266;12505;13036;15170;15894;19264;20296;20303;24088;83433;93695	Ptprc;Atf3;Ccl2;Ccl4;Trem2;C3;Cd44;Tlr2;Gpnmb;Ptpn6;Icam1;Ctsh
Cerebellum	18	GO:0052547	regulation of peptidase activity	http://amigo.geneontology.org/amigo/term/GO:0052547	448	14	5.02647	2.78526	0.000521215	0.00798541	12125;12266;12268;12505;13011;13036;18793;20568;21857;30052;51800;227753;232345;235505	Bok;C4b;C3;Gsn;Bcl2l11;Cst7;Cd44;Slpi;A2m;Plaur;Cd109;Ctsh;Pcsk1n;Timp1
Cerebellum	18	GO:0046677	response to antibiotic	http://amigo.geneontology.org/amigo/term/GO:0046677	350	12	3.92693	3.05582	0.000586331	0.00881668	11810;13058;13860;15368;16819;20296;20375;21823;21923;56338;212032;227753	Ccl2;Hk3;Gsn;Spi1;Lcn2;Txnip;Tnc;Apobec1;Eps8;Th;Hmox1;Cybb
Cerebellum	18	GO:0019932	second-messenger-mediated signaling	http://amigo.geneontology.org/amigo/term/GO:0019932	408	13	4.57768	2.83987	0.000690805	0.0101988	12289;12483;12525;12767;13051;13733;14427;15945;18125;19091;19264;20303;83433	Cxcr4;Ptprc;Ccl4;Cacna1d;Trem2;Adgre1;Galr1;Prkg1;Nos1;Cxcl10;Cd8a;Cd22;Cx3cr1
Cerebellum	18	GO:0030098	lymphocyte differentiation	http://amigo.geneontology.org/amigo/term/GO:0030098	358	12	4.01669	2.98754	0.000715287	0.0103717	12010;12505;12525;14127;15170;16186;17085;19264;20375;20377;22324;94176	Ptprc;Fcer1g;Ly9;Dock2;Vav1;Spi1;B2m;Cd44;Cd8a;Ptpn6;Sfrp1;Il2rg
Cerebellum	18	GO:0002831	regulation of response to biotic stimulus	http://amigo.geneontology.org/amigo/term/GO:0002831	133	7	1.49223	4.69096	0.000747292	0.0106456	12523;13057;17079;17084;17381;24088;80287	Cd84;Ly86;Cd180;Apobec3;Tlr2;Cyba;Mmp12
Cerebellum	18	GO:0045088	regulation of innate immune response	http://amigo.geneontology.org/amigo/term/GO:0045088	267	10	2.99568	3.33814	0.000864907	0.0121087	13057;14191;16768;17381;22324;24088;54445;217303;226421;232345	Rab7b;Cd300a;Vav1;Unc93b1;Tlr2;Fgr;A2m;Lag3;Cyba;Mmp12
Cerebellum	18	GO:0002791	regulation of peptide secretion	http://amigo.geneontology.org/amigo/term/GO:0002791	475	14	5.3294	2.62694	0.000922764	0.0125965	12289;12483;12523;14191;16956;17381;18125;20377;21938;24088;26950;54445;75387;140497	Cd84;Cd300c2;Vsnl1;Cacna1d;Unc93b1;Tlr2;Fgr;Tnfrsf1b;Nos1;Sirt4;Cd22;Sfrp1;Lpl;Mmp12
Cerebellum	18	GO:0022407	regulation of cell-cell adhesion	http://amigo.geneontology.org/amigo/term/GO:0022407	369	12	4.1401	2.89848	0.000930779	0.0125965	12505;15170;15894;16186;16768;19091;19264;20296;50723;93695;217303;320484	Ptprc;Icosl;Ccl2;Cd300a;Rasal3;Prkg1;Cd44;Gpnmb;Ptpn6;Lag3;Icam1;Il2rg
Cerebellum	18	GO:0070482	response to oxygen levels	http://amigo.geneontology.org/amigo/term/GO:0070482	321	11	3.60155	3.05424	0.000996478	0.0132646	13057;13058;15368;17381;18125;18791;18792;20296;20377;21823;75387	Ccl2;Plau;Nos1;Sirt4;Th;Plat;Sfrp1;Hmox1;Cyba;Mmp12;Cybb
Cerebellum	18	GO:1903706	regulation of hemopoiesis	http://amigo.geneontology.org/amigo/term/GO:1903706	376	12	4.21864	2.84452	0.00109428	0.0143316	12010;12262;12505;12986;15170;16186;19264;20375;20377;22177;65963;226421	Rab7b;Ptprc;Spi1;B2m;Cd44;Csf3r;C1qc;Tmem176b;Ptpn6;Tyrobp;Sfrp1;Il2rg
Cerebellum	18	GO:0032635	interleukin-6 production	http://amigo.geneontology.org/amigo/term/GO:0032635	144	7	1.61565	4.33262	0.00119146	0.0153566	12523;13057;14127;15170;24088;54445;226421	Rab7b;Cd84;Fcer1g;Unc93b1;Tlr2;Ptpn6;Cyba
Cerebellum	18	GO:0031579	membrane raft organization	http://amigo.geneontology.org/amigo/term/GO:0031579	20	3	0.224396	13.3692	0.00137279	0.0174173	19264;94176;227753	Ptprc;Dock2;Gsn
Cerebellum	18	GO:0009615	response to virus	http://amigo.geneontology.org/amigo/term/GO:0009615	286	10	3.20886	3.11637	0.0014522	0.0178674	11810;12125;12525;15945;16411;16819;17381;19264;54445;80287	Ptprc;Apobec3;Unc93b1;Bcl2l11;Lcn2;Cxcl10;Cd8a;Apobec1;Itgax;Mmp12
Cerebellum	18	GO:0034612	response to tumor necrosis factor	http://amigo.geneontology.org/amigo/term/GO:0034612	192	8	2.1542	3.71368	0.00145526	0.0178674	13057;16819;20296;20303;20377;21938;66102;74186	Ccl2;Ccl4;Cxcl16;Ccdc3;Lcn2;Tnfrsf1b;Sfrp1;Cyba
Cerebellum	18	GO:0051051	negative regulation of transport	http://amigo.geneontology.org/amigo/term/GO:0051051	499	14	5.59868	2.50059	0.00147428	0.0178674	12483;12523;14130;15368;15894;18125;19091;20377;21938;24088;26950;51800;75387;217303	Bok;Cd84;Fcgr2b;Cd300a;Vsnl1;Prkg1;Tlr2;Tnfrsf1b;Nos1;Sirt4;Cd22;Sfrp1;Hmox1;Icam1
Cerebellum	18	GO:0010959	regulation of metal ion transport	http://amigo.geneontology.org/amigo/term/GO:0010959	391	12	4.38694	2.73539	0.00152608	0.0182232	12010;12289;12512;12523;12767;13057;15170;15894;15945;18125;19091;20303	Cd84;Cxcr4;Cd63;Ccl4;Cacna1d;Prkg1;B2m;Nos1;Cxcl10;Ptpn6;Cyba;Icam1
Cerebellum	18	GO:0031349	positive regulation of defense response	http://amigo.geneontology.org/amigo/term/GO:0031349	341	11	3.82595	2.8751	0.0016171	0.0189169	12266;13040;13057;14127;16768;17381;22324;24088;54445;217303;226421	Rab7b;Fcer1g;Cd300a;Vav1;C3;Unc93b1;Ctss;Tlr2;Lag3;Cyba;Mmp12
Cerebellum	18	GO:0042107	cytokine metabolic process	http://amigo.geneontology.org/amigo/term/GO:0042107	112	6	1.25662	4.77473	0.00163077	0.0189169	13051;13058;16768;19264;24088;50723	Ptprc;Icosl;Tlr2;Lag3;Cx3cr1;Cybb
Cerebellum	18	GO:0044419	interspecies interaction between organisms	http://amigo.geneontology.org/amigo/term/GO:0044419	398	12	4.46548	2.68728	0.00177116	0.0202561	12125;12767;15894;15900;17969;20249;20296;20303;20568;24088;80287;227753	Cxcr4;Ccl2;Ccl4;Apobec3;Scd1;Gsn;Bcl2l11;Slpi;Tlr2;Ncf1;Irf8;Icam1
Cerebellum	18	GO:2001057	reactive nitrogen species metabolic process	http://amigo.geneontology.org/amigo/term/GO:2001057	78	5	0.875144	5.71335	0.0018219	0.0204255	13051;15894;16414;18125;24088	Itgb2;Tlr2;Nos1;Icam1;Cx3cr1
Cerebellum	18	GO:0042113	B cell activation	http://amigo.geneontology.org/amigo/term/GO:0042113	246	9	2.76007	3.26079	0.00183628	0.0204255	12483;14130;15170;16186;17079;19264;20377;50723;217303	Ptprc;Fcgr2b;Icosl;Cd300a;Cd180;Ptpn6;Cd22;Sfrp1;Il2rg
Cerebellum	18	GO:0050817	coagulation	http://amigo.geneontology.org/amigo/term/GO:0050817	156	7	1.75029	3.99934	0.00188831	0.0207204	12266;14127;15170;15442;18792;19091;56193	Fcer1g;Plek;Plau;C3;Prkg1;Hpse;Ptpn6
Cerebellum	18	GO:1901654	response to ketone	http://amigo.geneontology.org/amigo/term/GO:1901654	202	8	2.2664	3.52983	0.00200381	0.0216946	13057;13058;20296;20377;21823;21923;56338;114142	Ccl2;Txnip;Tnc;Foxp2;Th;Sfrp1;Cyba;Cybb
Cerebellum	18	GO:0003158	endothelium development	http://amigo.geneontology.org/amigo/term/GO:0003158	118	6	1.32394	4.53194	0.00212628	0.0227176	12767;12822;13610;15894;15945;16840	Cxcr4;Col18a1;S1pr3;Cnmd;Cxcl10;Icam1
Cerebellum	18	GO:0043087	regulation of GTPase activity	http://amigo.geneontology.org/amigo/term/GO:0043087	409	12	4.5889	2.61501	0.00222119	0.0234235	15894;19091;20296;20303;22324;70719;94176;108699;216991;226652;232201;320484	Arhgap30;Arhgap45;Adap2;Ccl2;Ccl4;Dock2;Vav1;Rasal3;Prkg1;Chn1;Arhgap25;Icam1
Cerebellum	18	GO:0006887	exocytosis	http://amigo.geneontology.org/amigo/term/GO:0006887	357	11	4.00547	2.74625	0.00231581	0.0241081	12289;12523;14127;14191;15368;16414;19354;26950;56193;217303;242662	Cd84;Fcer1g;Itgb2;Cd300a;Plek;Vsnl1;Cacna1d;Rac2;Rims3;Fgr;Hmox1
Cerebellum	18	GO:0031589	cell-substrate adhesion	http://amigo.geneontology.org/amigo/term/GO:0031589	306	10	3.43326	2.91269	0.00238586	0.024523	12125;12512;15442;16414;17381;18792;19354;20377;208777;245827	Sned1;Itgb2;Cd63;Fat2;Plau;Rac2;Bcl2l11;Hpse;Sfrp1;Mmp12
Cerebellum	18	GO:1901136	carbohydrate derivative catabolic process	http://amigo.geneontology.org/amigo/term/GO:1901136	122	6	1.36881	4.38335	0.00251475	0.0253043	11810;12505;15212;15442;17381;80287	Hexb;Apobec3;Cd44;Hpse;Apobec1;Mmp12
Cerebellum	18	GO:0035690	cellular response to drug	http://amigo.geneontology.org/amigo/term/GO:0035690	361	11	4.05035	2.71582	0.0025242	0.0253043	13057;13058;15368;16819;20296;20303;20375;20377;21823;22352;212032	Ccl2;Ccl4;Hk3;Vim;Spi1;Lcn2;Th;Sfrp1;Hmox1;Cyba;Cybb
Cerebellum	18	GO:0034113	heterotypic cell-cell adhesion	http://amigo.geneontology.org/amigo/term/GO:0034113	52	4	0.583429	6.85602	0.0027167	0.0268522	12505;16411;16414;19264	Ptprc;Itgb2;Cd44;Itgax
Cerebellum	18	GO:0071496	cellular response to external stimulus	http://amigo.geneontology.org/amigo/term/GO:0071496	312	10	3.50058	2.85667	0.00274474	0.0268522	11910;13057;13058;15368;16819;18125;19264;20296;20377;21923	Ptprc;Atf3;Ccl2;Lcn2;Tnc;Nos1;Sfrp1;Hmox1;Cyba;Cybb
Cerebellum	18	GO:0050663	cytokine secretion	http://amigo.geneontology.org/amigo/term/GO:0050663	213	8	2.38982	3.34754	0.00278321	0.0269044	12523;14191;16956;17381;21938;24088;54445;140497	Cd84;Cd300c2;Unc93b1;Tlr2;Fgr;Tnfrsf1b;Lpl;Mmp12
Cerebellum	18	GO:0032613	interleukin-10 production	http://amigo.geneontology.org/amigo/term/GO:0032613	53	4	0.594649	6.72666	0.00291317	0.0278293	12523;14127;14130;24088	Cd84;Fcgr2b;Fcer1g;Tlr2
Cerebellum	18	GO:0007162	negative regulation of cell adhesion	http://amigo.geneontology.org/amigo/term/GO:0007162	264	9	2.96203	3.03846	0.00295548	0.0279052	12505;15170;16768;17381;19091;19264;21923;93695;217303	Ptprc;Cd300a;Prkg1;Cd44;Tnc;Gpnmb;Ptpn6;Lag3;Mmp12
Cerebellum	18	GO:0002437	inflammatory response to antigenic stimulus	http://amigo.geneontology.org/amigo/term/GO:0002437	54	4	0.605869	6.60209	0.00311914	0.029112	12266;14127;14130;15894	Fcgr2b;Fcer1g;C3;Icam1
Cerebellum	18	GO:0055094	response to lipoprotein particle	http://amigo.geneontology.org/amigo/term/GO:0055094	27	3	0.302934	9.90313	0.00332571	0.0306873	14127;16414;16956	Fcer1g;Itgb2;Lpl
Cerebellum	18	GO:0051047	positive regulation of secretion	http://amigo.geneontology.org/amigo/term/GO:0051047	490	13	5.4977	2.36463	0.0035125	0.0320467	12289;12523;13057;14127;14191;14427;16414;16956;17381;24088;26950;54445;140497	Cd84;Fcer1g;Itgb2;Cd300c2;Vsnl1;Cacna1d;Galr1;Unc93b1;Tlr2;Fgr;Lpl;Cyba;Mmp12
Cerebellum	18	GO:0045785	positive regulation of cell adhesion	http://amigo.geneontology.org/amigo/term/GO:0045785	382	11	4.28596	2.56652	0.00388191	0.0350234	12505;12512;15170;15894;16186;19264;20296;22324;50723;54519;320484	Ptprc;Icosl;Cd63;Ccl2;Vav1;Rasal3;Apbb1ip;Cd44;Ptpn6;Icam1;Il2rg
Cerebellum	18	GO:0140253	cell-cell fusion	http://amigo.geneontology.org/amigo/term/GO:0140253	59	4	0.661968	6.04259	0.00429915	0.0383616	12505;12508;15945;235505	Cd44;Cd53;Cxcl10;Cd109
Cerebellum	18	GO:0050878	regulation of body fluid levels	http://amigo.geneontology.org/amigo/term/GO:0050878	334	10	3.74741	2.66851	0.00444678	0.0392476	12266;13057;14127;15170;15442;18792;19091;20249;23801;56193	Fcer1g;Aloxe3;Plek;Plau;C3;Prkg1;Scd1;Hpse;Ptpn6;Cyba
Cerebellum	18	GO:0033627	cell adhesion mediated by integrin	http://amigo.geneontology.org/amigo/term/GO:0033627	60	4	0.673188	5.94188	0.00456666	0.0398724	15170;15894;16414;18792	Itgb2;Plau;Ptpn6;Icam1
Cerebellum	18	GO:0050673	epithelial cell proliferation	http://amigo.geneontology.org/amigo/term/GO:0050673	392	11	4.39816	2.50105	0.0047073	0.0406631	12577;13057;15368;16840;17381;18792;20296;20377;21816;114142;235505	Ccl2;Plau;Tgm1;Cnmd;Foxp2;Cdkn1c;Sfrp1;Hmox1;Cyba;Mmp12;Cd109
Cerebellum	18	GO:0002244	hematopoietic progenitor cell differentiation	http://amigo.geneontology.org/amigo/term/GO:0002244	139	6	1.55955	3.84726	0.00478495	0.0408987	15170;19264;20375;20377;56193;80287	Ptprc;Plek;Apobec3;Spi1;Ptpn6;Sfrp1
Cerebellum	18	GO:0006949	syncytium formation	http://amigo.geneontology.org/amigo/term/GO:0006949	61	4	0.684407	5.84447	0.00484517	0.040982	12505;12508;15945;235505	Cd44;Cd53;Cxcl10;Cd109
Cerebellum	18	GO:0001101	response to acid chemical	http://amigo.geneontology.org/amigo/term/GO:0001101	339	10	3.80351	2.62915	0.00493049	0.0412738	13036;13057;13058;20249;20296;20377;21823;21923;24088;227753	Ccl2;Scd1;Gsn;Tlr2;Tnc;Th;Sfrp1;Cyba;Ctsh;Cybb
Cerebellum	18	GO:0032623	interleukin-2 production	http://amigo.geneontology.org/amigo/term/GO:0032623	63	4	0.706847	5.65893	0.00543594	0.0450407	14127;16768;18173;19264	Slc11a1;Ptprc;Fcer1g;Lag3
