# Supplementary material for: A murine model lacking Lyst recapitulates Chediak-Higashi syndrome with an earlier-onset neurodegenerative phenotype
Source: Commun Biol. 2025 Jul 18;8:1064. doi: 10.1038/s42003-025-08482-1 (PMC12274407; doi:10.1038/s42003-025-08482-1)
Supplement: Supplementary file 5 — Supplementary Data 4a [file 42003_2025_8482_MOESM5_ESM.csv]

.y.	group1	group2	n1	n2	statistic	df	p	Area	Class	AdjustedSig	Mean_Lipid_KO	Mean_Lipid_WT	fc	log2fc_KO_over_WT	Ion
LipidLevel	KO	WT	15	15	-0.180220276	27.86060152	0.858	Forebrain	AEA		10.53859128	11.35896226	0.927778283	-0.108148018	Positive
LipidLevel	KO	WT	42	42	-0.216903883	81.79950736	0.829	Forebrain	AcCa		41.10489527	43.669266	0.941277583	-0.087307858	Positive
LipidLevel	KO	WT	15	15	0.337343799	27.66606816	0.738	Forebrain	BiotinylPE		134.9183623	121.9783668	1.106084261	0.145461294	Positive
LipidLevel	KO	WT	15	15	0.075135109	27.90968315	0.941	Forebrain	BisMePA		9.303613324	9.028544944	1.030466187	0.043297165	Positive
LipidLevel	KO	WT	12	12	0.3172353	21.58475611	0.754	Forebrain	BisMePS		69.87921034	62.26156742	1.122348842	0.166521156	Positive
LipidLevel	KO	WT	267	267	0.113061251	530.0075649	0.91	Forebrain	Cer		60.12356057	58.72386078	1.023835242	0.033983572	Positive
LipidLevel	KO	WT	3	3	2.249250023	2.774910703	0.117	Forebrain	CerP		5.432504508	3.741453941	1.45196477	0.538006449	Positive
LipidLevel	KO	WT	6	6	2.566473292	5.212187612	0.0483	Forebrain	CerPE		106.0304623	75.60278047	1.402467229	0.48796706	Positive
LipidLevel	KO	WT	30	30	-0.897121887	52.99878327	0.374	Forebrain	ChE		13.13614265	15.68057268	0.837734638	-0.255434768	Positive
LipidLevel	KO	WT	18	18	0.555308317	33.29100135	0.582	Forebrain	Co		93.26185112	80.69517495	1.155730013	0.208804412	Positive
LipidLevel	KO	WT	609	609	-0.240532782	1207.976305	0.81	Forebrain	DG		44.62015731	46.10891358	0.967712251	-0.047349969	Positive
LipidLevel	KO	WT	663	663	-0.108538099	1316.727856	0.914	Forebrain	Hex1Cer		165.3000831	167.5640826	0.986488762	-0.019625478	Positive
LipidLevel	KO	WT	72	72	0.182105438	141.2893113	0.856	Forebrain	Hex2Cer		611.3243036	543.9929613	1.123772429	0.16834991	Positive
LipidLevel	KO	WT	147	147	0.746928286	276.3271181	0.456	Forebrain	LPC		148.7817669	122.7414191	1.212155984	0.277575361	Positive
LipidLevel	KO	WT	57	57	0.401505495	107.4548441	0.689	Forebrain	LPE		30.71161402	27.79765983	1.104826943	0.143820408	Positive
LipidLevel	KO	WT	1131	1131	-1.045750402	2160.002039	0.296	Forebrain	MG		11.27641452	12.88648048	0.875058713	-0.192548276	Positive
LipidLevel	KO	WT	18	18	-1.300184819	28.47245401	0.204	Forebrain	MGDG		63.35890086	93.30535493	0.679049268	-0.558411843	Positive
LipidLevel	KO	WT	564	564	0.15294032	1118.58119	0.878	Forebrain	MePC		744.2867899	724.6593306	1.027085081	0.038555695	Positive
LipidLevel	KO	WT	9	9	-0.854255855	12.29412206	0.409	Forebrain	PA		2.649436186	5.261305675	0.503579528	-0.989708461	Positive
LipidLevel	KO	WT	1548	1548	-0.028947038	3093.955484	0.977	Forebrain	PC		936.1807351	939.9571581	0.995982346	-0.005807924	Positive
LipidLevel	KO	WT	2154	2154	-0.409864607	4301.88528	0.682	Forebrain	PE		318.1608873	328.8561462	0.967477404	-0.047700129	Positive
LipidLevel	KO	WT	9	9	0.615808328	15.9971159	0.547	Forebrain	PEt		7.653864678	6.665046626	1.148356534	0.19957063	Positive
LipidLevel	KO	WT	132	132	0.001347924	261.9751889	0.999	Forebrain	PG		47.28998058	47.26217269	1.000588374	0.000848594	Positive
LipidLevel	KO	WT	126	126	0.753122324	245.5574129	0.452	Forebrain	PI		43.82831405	37.34092152	1.173733665	0.23110508	Positive
LipidLevel	KO	WT	18	18	-0.267843258	33.5767402	0.79	Forebrain	PIP		3.77147756	4.088854319	0.922381926	-0.116563851	Positive
LipidLevel	KO	WT	6	6	-0.250474051	8.552227505	0.808	Forebrain	PIP2		3.501367455	4.316178426	0.811223723	-0.301828252	Positive
LipidLevel	KO	WT	6	6	0.015437646	9.57862421	0.988	Forebrain	PMe		14.56984615	14.51031991	1.00410231	0.005906276	Positive
LipidLevel	KO	WT	273	273	-0.788626571	414.6001508	0.431	Forebrain	PS		31.42558904	38.00255536	0.826934033	-0.27415585	Positive
LipidLevel	KO	WT	312	312	0.35103768	603.2876638	0.726	Forebrain	SM		331.256171	298.1404756	1.111074098	0.151955033	Positive
LipidLevel	KO	WT	48	48	0.648328762	93.99860067	0.518	Forebrain	SPH		28.20530763	24.44732532	1.153716895	0.206289251	Positive
LipidLevel	KO	WT	99	99	-0.679268236	185.6143136	0.498	Forebrain	ST		42.38829325	50.64090435	0.837036978	-0.256636736	Positive
LipidLevel	KO	WT	9	9	-1.117088772	10.88265417	0.288	Forebrain	StE		11.97561638	17.2589573	0.693880098	-0.527241707	Positive
LipidLevel	KO	WT	849	849	1.05624964	1695.978549	0.291	Forebrain	TG		81.64744248	76.32036665	1.069798785	0.09733947	Positive
LipidLevel	KO	WT	93	93	0.211884797	183.9757417	0.832	Forebrain	WE		36.71558602	35.17170561	1.043895398	0.061977156	Positive
LipidLevel	KO	WT	12	12	-0.826441833	20.80489189	0.418	Forebrain	ZyE		6.565180629	6.823328057	0.962167487	-0.055640045	Positive
LipidLevel	KO	WT	3	3	-1.772324682	2.12571323	0.211	Forebrain	dMePE		36.41072185	149.1287828	0.24415674	-2.034120491	Positive
LipidLevel	KO	WT	12	12	-0.207663863	20.74979949	0.838	Forebrain	phSM		99.05183187	108.6423147	0.911724322	-0.133330432	Positive
LipidLevel	KO	WT	15	15	-0.77683261	26.35993563	0.444	Cerebellum	AEA		7.217418077	9.985580716	0.722786787	-0.468357963	Positive
LipidLevel	KO	WT	42	42	-2.565066907	49.20223292	0.0134	Cerebellum	AcCa		18.26513457	43.050406	0.424274562	-1.236929913	Positive
LipidLevel	KO	WT	15	15	0.669882975	20.22042774	0.511	Cerebellum	BiotinylPE		209.306521	136.112768	1.537743081	0.620814485	Positive
LipidLevel	KO	WT	15	15	0.36291641	19.87799235	0.72	Cerebellum	BisMePA		29.62442873	23.20205725	1.276800619	0.352533256	Positive
LipidLevel	KO	WT	12	12	-0.831582162	11.82772779	0.422	Cerebellum	BisMePS		33.09255952	67.47907629	0.490412915	-1.027931123	Positive
LipidLevel	KO	WT	267	267	0.354397534	502.8863373	0.723	Cerebellum	Cer		50.82574218	47.79924253	1.063316763	0.088571441	Positive
LipidLevel	KO	WT	3	3	-0.677828313	3.052780434	0.546	Cerebellum	CerP		0.615350375	1.059744321	0.580698847	-0.784137925	Positive
LipidLevel	KO	WT	6	6	1.060483989	8.390379446	0.318	Cerebellum	CerPE		259.8079222	148.8965749	1.744888006	0.803134441	Positive
LipidLevel	KO	WT	30	30	2.231293682	46.98185743	0.0305	Cerebellum	ChE		26.27349772	16.50857266	1.591502737	0.670389638	Positive
LipidLevel	KO	WT	18	18	-0.538373808	28.55570093	0.594	Cerebellum	Co		58.96913885	70.32682828	0.838501557	-0.254114632	Positive
LipidLevel	KO	WT	609	609	1.438194013	1212.162383	0.151	Cerebellum	DG		82.29829906	66.30390422	1.241228189	0.311768366	Positive
LipidLevel	KO	WT	663	663	-3.38950395	1064.12974	0.000726	Cerebellum	Hex1Cer	*	215.4855816	340.6218595	0.632624162	-0.660579438	Positive
LipidLevel	KO	WT	72	72	-0.6878144	89.81220509	0.493	Cerebellum	Hex2Cer		498.8936062	921.6498295	0.54130499	-0.885486407	Positive
LipidLevel	KO	WT	147	147	-0.453624678	282.1201995	0.65	Cerebellum	LPC		125.9169082	142.7920525	0.881820226	-0.181443527	Positive
LipidLevel	KO	WT	57	57	-0.56691686	103.1548977	0.572	Cerebellum	LPE		28.48547187	33.15665473	0.859118213	-0.219071438	Positive
LipidLevel	KO	WT	1131	1131	2.74411855	1988.980809	0.00612	Cerebellum	MG		38.0739616	23.37438292	1.628872892	0.703874029	Positive
LipidLevel	KO	WT	18	18	0.477220094	33.98976609	0.636	Cerebellum	MGDG		146.1963267	126.0441629	1.159881643	0.213977597	Positive
LipidLevel	KO	WT	564	564	-1.063546467	834.7967733	0.288	Cerebellum	MePC		517.2475594	650.7590996	0.79483726	-0.33126859	Positive
LipidLevel	KO	WT	9	9	-1.579542902	13.15162149	0.138	Cerebellum	PA		5.437606226	14.65824155	0.370963264	-1.43065177	Positive
LipidLevel	KO	WT	1548	1548	-0.093140475	3086.880069	0.926	Cerebellum	PC		847.7010813	860.0602825	0.985629845	-0.020882153	Positive
LipidLevel	KO	WT	2154	2154	0.514696898	3930.239187	0.607	Cerebellum	PE		315.0180971	299.2265558	1.052774514	0.074196469	Positive
LipidLevel	KO	WT	9	9	-1.483760422	8.543239283	0.174	Cerebellum	PEt		0.996661325	3.923314953	0.254054526	-1.97678993	Positive
LipidLevel	KO	WT	132	132	-0.401188603	261.7050189	0.689	Cerebellum	PG		34.27522746	38.95284609	0.879916178	-0.184561997	Positive
LipidLevel	KO	WT	126	126	-0.747996533	221.614255	0.455	Cerebellum	PI		40.28899041	48.89201649	0.824040629	-0.279212625	Positive
LipidLevel	KO	WT	18	18	-0.010799622	32.81933059	0.991	Cerebellum	PIP		3.199935702	3.209044747	0.997161535	-0.004100862	Positive
LipidLevel	KO	WT	6	6	-0.53585144	9.993778225	0.604	Cerebellum	PIP2		1.848863458	2.953784839	0.625942973	-0.675896869	Positive
LipidLevel	KO	WT	6	6	1.08610755	5.811678688	0.32	Cerebellum	PMe		140.6401685	54.98899546	2.557602873	1.35479227	Positive
LipidLevel	KO	WT	273	273	-0.817821029	406.7243984	0.414	Cerebellum	PS		43.53761091	57.07615992	0.762798946	-0.390625245	Positive
LipidLevel	KO	WT	312	312	0.013878509	617.8245983	0.989	Cerebellum	SM		306.4078691	305.2461421	1.003805868	0.005480285	Positive
LipidLevel	KO	WT	48	48	-0.258356879	72.98995311	0.797	Cerebellum	SPH		35.11688242	38.69304868	0.907576241	-0.139909253	Positive
LipidLevel	KO	WT	99	99	0.791249804	177.9617335	0.43	Cerebellum	ST		97.59414593	73.23623824	1.332593194	0.414236431	Positive
LipidLevel	KO	WT	9	9	2.26236191	9.715637193	0.0479	Cerebellum	StE		35.75375177	20.21010833	1.769098625	0.823014479	Positive
LipidLevel	KO	WT	849	849	7.677506973	1022.71914	3.78E-14	Cerebellum	TG	*	305.3574979	133.2256785	2.292030877	1.196626479	Positive
LipidLevel	KO	WT	93	93	1.979136093	123.7900019	0.05	Cerebellum	WE		116.5758211	63.02346564	1.849719544	0.887306545	Positive
LipidLevel	KO	WT	12	12	0.562492016	20.62784105	0.58	Cerebellum	ZyE		3.708114498	2.918354141	1.270609137	0.345520299	Positive
LipidLevel	KO	WT	3	3	-1.081831797	2.007081357	0.392	Cerebellum	dMePE		26.04264098	138.1106217	0.188564223	-2.406872117	Positive
LipidLevel	KO	WT	12	12	0.12853337	21.99883903	0.899	Cerebellum	phSM		81.09441557	77.43731723	1.047226502	0.066573513	Positive
LipidLevel	KO	WT	54	54	-4.292019537	57.52845584	6.87E-05	Forebrain	BiotinylPE	*	10.47098248	51.56855609	0.203051296	-2.300083856	Negative
LipidLevel	KO	WT	420	420	0.310973515	835.8656368	0.756	Forebrain	Cer		103.3662753	97.20776143	1.063354072	0.08862206	Negative
LipidLevel	KO	WT	105	105	0.240357292	207.9896531	0.81	Forebrain	CerP		192.2650129	176.4653836	1.089533822	0.123710983	Negative
LipidLevel	KO	WT	3	3	0.240813278	3.87289266	0.822	Forebrain	DGMG		9.330808373	8.319009304	1.121623485	0.165588463	Negative
LipidLevel	KO	WT	12	12	1.395383489	17.70301305	0.18	Forebrain	DLCL		14.46405011	7.354787862	1.966603759	0.975706305	Negative
LipidLevel	KO	WT	102	102	2.164123279	191.5604206	0.0317	Forebrain	FA		1410.984696	966.2568986	1.460258293	0.546223578	Negative
LipidLevel	KO	WT	3	3	1.35318262	3.987992761	0.248	Forebrain	GM3		13.61687427	6.426594163	2.118814731	1.083257444	Negative
LipidLevel	KO	WT	663	663	-3.816070367	818.8140749	0.000146	Forebrain	Hex1Cer	*	624.3107602	1329.994184	0.469408679	-1.091083578	Negative
LipidLevel	KO	WT	63	63	-3.291269134	66.72888099	0.0016	Forebrain	Hex2Cer		14.80787277	38.54971706	0.38412563	-1.380349867	Negative
LipidLevel	KO	WT	48	48	1.359464105	72.83391491	0.178	Forebrain	LPA		27.89393558	13.15941908	2.119685029	1.083849906	Negative
LipidLevel	KO	WT	15	15	2.328543201	17.50979941	0.0321	Forebrain	LPC		24.48345899	5.232476256	4.679063962	2.22621995	Negative
LipidLevel	KO	WT	312	312	3.436168412	591.1822895	0.000631	Forebrain	LPE	*	136.4419801	90.58521897	1.506227297	0.590939496	Negative
LipidLevel	KO	WT	21	21	3.639750471	37.83008641	0.000812	Forebrain	LPG	*	6.974324123	2.944049646	2.368909519	1.244223096	Negative
LipidLevel	KO	WT	12	12	1.047551576	19.96236473	0.307	Forebrain	LPI		26.73403355	15.80384878	1.691610996	0.758397844	Negative
LipidLevel	KO	WT	3	3	0.789826445	3.070732764	0.486	Forebrain	LPMe		52.41334555	46.77879341	1.120450736	0.164079218	Negative
LipidLevel	KO	WT	3	3	0.533792629	2.253207606	0.642	Forebrain	LPS		4.775385488	3.107599703	1.536662466	0.619800306	Negative
LipidLevel	KO	WT	132	132	2.066936559	232.3731862	0.0398	Forebrain	LdMePE		108.9003101	61.09713327	1.782411481	0.833830431	Negative
LipidLevel	KO	WT	114	114	0.469119152	222.6769253	0.639	Forebrain	MGDG		153.649258	122.3822687	1.255486061	0.328246011	Negative
LipidLevel	KO	WT	3	3	2.560802738	2.937514665	0.0849	Forebrain	MGMG		17.81043511	7.353735864	2.42193808	1.276161981	Negative
LipidLevel	KO	WT	63	63	3.024302653	111.1378846	0.0031	Forebrain	OAHFA		282.149741	129.8958543	2.172121854	1.119105039	Negative
LipidLevel	KO	WT	543	543	2.054549499	896.8235438	0.0402	Forebrain	PA		173.0052335	74.74629078	2.314564378	1.210740691	Negative
LipidLevel	KO	WT	366	366	0.31380545	729.576115	0.754	Forebrain	PC		203.818987	193.1455016	1.055261343	0.077600337	Negative
LipidLevel	KO	WT	1338	1338	1.444065648	2669.446958	0.149	Forebrain	PE		851.1983385	722.7061849	1.177793048	0.236086064	Negative
LipidLevel	KO	WT	126	126	1.580382338	208.1432799	0.116	Forebrain	PEt		453.5313734	192.5949839	2.354844496	1.235631794	Negative
LipidLevel	KO	WT	360	360	0.815425553	705.8976491	0.415	Forebrain	PG		185.1237036	151.0293743	1.225746196	0.293660285	Negative
LipidLevel	KO	WT	399	399	1.680273914	704.9524002	0.0933	Forebrain	PI		273.5007304	176.5729055	1.54893909	0.631280413	Negative
LipidLevel	KO	WT	15	15	1.756842272	25.52501456	0.0909	Forebrain	PIP		11.05035021	4.77951778	2.311994541	1.209137991	Negative
LipidLevel	KO	WT	108	108	0.332361099	213.7933578	0.74	Forebrain	PMe		40.24376266	35.71221238	1.126890419	0.172347232	Negative
LipidLevel	KO	WT	903	903	0.893883671	1343.101435	0.372	Forebrain	PS		145.5229452	124.703559	1.166950884	0.222743841	Negative
LipidLevel	KO	WT	12	12	1.060145044	19.39675108	0.302	Forebrain	SL		100.4119433	60.51149217	1.659385247	0.730648864	Negative
LipidLevel	KO	WT	72	72	0.927539105	141.0563834	0.355	Forebrain	SM		99.94560126	76.53263577	1.305920927	0.385067545	Negative
LipidLevel	KO	WT	114	114	2.649912841	206.862421	0.00867	Forebrain	SPHP		79.0380168	56.79644801	1.391600715	0.476745325	Negative
LipidLevel	KO	WT	3	3	-1.09029475	2.008688758	0.389	Forebrain	WE		0.026923231	0.346806533	0.077897728	-3.682274945	Negative
LipidLevel	KO	WT	174	174	1.001980701	345.9609028	0.317	Forebrain	cPA		44.8151575	31.50206791	1.42260868	0.508538871	Negative
LipidLevel	KO	WT	786	786	0.523493958	1561.834179	0.601	Forebrain	dMePE		738.5276398	678.1852031	1.088976326	0.122972591	Negative
LipidLevel	KO	WT	6	6	-0.148594339	5.598756169	0.887	Forebrain	phSM		35.65978317	37.54427751	0.949806217	-0.074294895	Negative
LipidLevel	KO	WT	54	54	5.716641403	60.84242868	3.50E-07	Cerebellum	BiotinylPE	*	142.7537346	28.92326611	4.935588552	2.303222131	Negative
LipidLevel	KO	WT	420	420	2.243049369	751.6290567	0.0252	Cerebellum	Cer		136.1537532	78.92271799	1.725151948	0.786723437	Negative
LipidLevel	KO	WT	105	105	0.928977723	187.8341007	0.354	Cerebellum	CerP		290.2147623	209.0574549	1.38820557	0.473221223	Negative
LipidLevel	KO	WT	3	3	0.763780561	2.204370791	0.518	Cerebellum	DGMG		10.09798186	8.564151021	1.179096903	0.23768229	Negative
LipidLevel	KO	WT	12	12	-0.41012198	21.11600355	0.686	Cerebellum	DLCL		8.986876812	11.12571109	0.807759249	-0.30800273	Negative
LipidLevel	KO	WT	102	102	-0.346663546	200.9453494	0.729	Cerebellum	FA		765.617522	806.7322783	0.949035445	-0.075466124	Negative
LipidLevel	KO	WT	3	3	-1.604647739	2.054771245	0.247	Cerebellum	GM3		4.611725128	8.133014461	0.567042939	-0.818470108	Negative
LipidLevel	KO	WT	663	663	-1.558137275	1248.705631	0.119	Cerebellum	Hex1Cer		691.8514462	861.5425513	0.803038068	-0.316459715	Negative
LipidLevel	KO	WT	63	63	-2.608957898	116.8443944	0.0103	Cerebellum	Hex2Cer		20.39538918	29.40980138	0.693490567	-0.528051837	Negative
LipidLevel	KO	WT	48	48	0.10561294	87.18495652	0.916	Cerebellum	LPA		12.35696358	11.75531102	1.051180903	0.072010971	Negative
LipidLevel	KO	WT	15	15	-3.55436249	15.52423738	0.00275	Cerebellum	LPC	*	1.310223873	7.149153284	0.183281221	-2.447869118	Negative
LipidLevel	KO	WT	312	312	-1.126190498	608.4777964	0.261	Cerebellum	LPE		81.47518805	91.01427313	0.895191443	-0.159731848	Negative
LipidLevel	KO	WT	21	21	-1.180096151	38.93103434	0.245	Cerebellum	LPG		2.71345438	3.689628946	0.735434613	-0.443331017	Negative
LipidLevel	KO	WT	12	12	-1.2098196	16.30586353	0.244	Cerebellum	LPI		7.156047006	14.71402505	0.486345398	-1.039946828	Negative
LipidLevel	KO	WT	3	3	6.455366872	3.943628885	0.00311	Cerebellum	LPMe		64.7718772	39.00957404	1.66040806	0.73153784	Negative
LipidLevel	KO	WT	3	3	-1.994210867	2	0.184	Cerebellum	LPS		1.33E-06	1.086645696	9.32E-05	-13.38861794	Negative
LipidLevel	KO	WT	132	132	-0.325662604	261.8710663	0.745	Cerebellum	LdMePE		56.48845492	60.21222383	0.938156034	-0.092100204	Negative
LipidLevel	KO	WT	114	114	0.432665807	198.2124061	0.666	Cerebellum	MGDG		198.6273221	156.0778776	1.272616581	0.347797823	Negative
LipidLevel	KO	WT	3	3	0.050389184	3.99180793	0.962	Cerebellum	MGMG		28.53445858	28.24784735	1.010146267	0.014564208	Negative
LipidLevel	KO	WT	63	63	-4.875620722	71.77386391	6.30E-06	Cerebellum	OAHFA	*	35.60275895	127.8517345	0.278469676	-1.844407861	Negative
LipidLevel	KO	WT	543	543	-1.699435886	786.6466368	0.0896	Cerebellum	PA		45.58854095	69.04512032	0.660272221	-0.598867145	Negative
LipidLevel	KO	WT	366	366	0.920696826	692.4669623	0.358	Cerebellum	PC		241.0703993	203.6812863	1.183566666	0.24314097	Negative
LipidLevel	KO	WT	1338	1338	-0.693034846	2526.345847	0.488	Cerebellum	PE		846.4662504	923.6784118	0.916407971	-0.125938088	Negative
LipidLevel	KO	WT	126	126	-1.428734946	168.6130954	0.155	Cerebellum	PEt		90.59432269	153.7650588	0.589173929	-0.763234503	Negative
LipidLevel	KO	WT	360	360	0.266413708	698.531259	0.79	Cerebellum	PG		120.3948963	113.2115151	1.063450921	0.088753453	Negative
LipidLevel	KO	WT	399	399	-0.518455093	773.7110731	0.604	Cerebellum	PI		181.8425065	204.850609	0.887683559	-0.171882617	Negative
LipidLevel	KO	WT	15	15	-1.448245906	21.93738085	0.162	Cerebellum	PIP		3.976554223	7.565600445	0.525616135	-0.927918533	Negative
LipidLevel	KO	WT	108	108	0.246080739	213.6576375	0.806	Cerebellum	PMe		46.94946311	42.69832086	1.099562049	0.136929018	Negative
LipidLevel	KO	WT	903	903	3.616264346	1475.255391	0.000309	Cerebellum	PS	*	200.7463911	127.9297209	1.56919231	0.65002217	Negative
LipidLevel	KO	WT	12	12	-0.078104941	21.29105876	0.938	Cerebellum	SL		139.6298443	143.625158	0.972182374	-0.040701117	Negative
LipidLevel	KO	WT	72	72	0.152230303	139.8492851	0.879	Cerebellum	SM		122.8334618	117.5203051	1.045210504	0.063793529	Negative
LipidLevel	KO	WT	114	114	-0.341926243	223.184261	0.733	Cerebellum	SPHP		68.51492603	71.28242049	0.961175693	-0.05712793	Negative
LipidLevel	KO	WT	3	3	1.658249576	2.70468956	0.206	Cerebellum	WE		0.30731099	0.083391598	3.681939248	1.880465822	Negative
LipidLevel	KO	WT	174	174	-0.212564881	345.9620404	0.832	Cerebellum	cPA		29.05896718	31.0969754	0.934463026	-0.097790513	Negative
LipidLevel	KO	WT	786	786	1.182563936	1454.793429	0.237	Cerebellum	dMePE		921.8876319	751.3041804	1.227049753	0.295193747	Negative
LipidLevel	KO	WT	6	6	1.003972793	7.852610789	0.345	Cerebellum	phSM		57.05066718	35.30945801	1.615731558	0.692187525	Negative
