# Supplementary material for: A murine model lacking Lyst recapitulates Chediak-Higashi syndrome with an earlier-onset neurodegenerative phenotype
Source: Commun Biol. 2025 Jul 18;8:1064. doi: 10.1038/s42003-025-08482-1 (PMC12274407; doi:10.1038/s42003-025-08482-1)
Supplement: Supplementary file 6 — Supplementary Data 4b [file 42003_2025_8482_MOESM6_ESM.csv]

.y.	group1	group2	n1	n2	statistic	df	p	Area	Lipid	AdjustedSig	Mean_Lipid_KO	Mean_Lipid_WT	fc	log2fc_KO_over_WT	Ion
LipidLevel	KO	WT	3	3	0.117840826	3.47152314	0.913	Forebrain	AEA(15:1)+NH4		0.374033785	0.338025184	1.10649488	0.145996776	Positive
LipidLevel	KO	WT	6	6	-0.986780535	9.910435471	0.347	Forebrain	AEA(16:0)+H		24.52385268	26.4379424	0.927600928	-0.108423831	Positive
LipidLevel	KO	WT	6	6	-0.863509969	9.700955102	0.409	Forebrain	AEA(22:0)+H		1.635608619	1.790450643	0.913522678	-0.13048755	Positive
LipidLevel	KO	WT	3	3	-2.436145376	3.504265524	0.0805	Forebrain	AcCa(14:0)+H		49.4286938	67.50059832	0.732270851	-0.449550726	Positive
LipidLevel	KO	WT	6	6	-0.33764015	9.790076887	0.743	Forebrain	AcCa(16:0)+H		148.9969474	157.5141365	0.945927496	-0.080198487	Positive
LipidLevel	KO	WT	3	3	-1.536313335	3.532984767	0.208	Forebrain	AcCa(16:1)+H		17.94866634	23.06487841	0.778182664	-0.361819254	Positive
LipidLevel	KO	WT	6	6	-2.824007015	9.430979134	0.019	Forebrain	AcCa(18:0)+H		22.06544812	25.76726639	0.856336957	-0.223749506	Positive
LipidLevel	KO	WT	3	3	0.251885988	3.720635483	0.814	Forebrain	AcCa(18:1)+H		73.64574122	68.61055841	1.073387764	0.102171348	Positive
LipidLevel	KO	WT	6	6	-1.84077016	9.964657268	0.0956	Forebrain	AcCa(20:0)+H		1.317574349	1.497760932	0.879704064	-0.184909819	Positive
LipidLevel	KO	WT	6	6	-1.682206319	8.181129147	0.13	Forebrain	AcCa(20:1)+H		3.432947657	4.126463038	0.831938741	-0.265450794	Positive
LipidLevel	KO	WT	3	3	0.979690731	3.584148315	0.389	Forebrain	AcCa(20:4)+H		69.10015247	61.81433156	1.117866018	0.160747284	Positive
LipidLevel	KO	WT	3	3	0.713701899	3.497250728	0.52	Forebrain	AcCa(22:6)+H		8.793186223	7.817940241	1.124743024	0.169595419	Positive
LipidLevel	KO	WT	3	3	0.557356283	2.054120774	0.632	Forebrain	AcCa(9:0)+H		4.92625872	4.75016326	1.037070674	0.052514214	Positive
LipidLevel	KO	WT	3	3	0.703715177	3.53215102	0.525	Forebrain	BiotinylPE(28:2)+Na		5.375024841	5.053775953	1.063564854	0.088908009	Positive
LipidLevel	KO	WT	6	6	1.185530679	8.874294721	0.267	Forebrain	BiotinylPE(31:0)+H		258.8903617	228.1920195	1.134528494	0.182092843	Positive
LipidLevel	KO	WT	3	3	-0.150589169	3.56271042	0.888	Forebrain	BiotinylPE(31:1)+H		65.983169	68.43246849	0.96420857	-0.052582843	Positive
LipidLevel	KO	WT	3	3	0.570199183	3.879738469	0.6	Forebrain	BiotinylPE(46:2)+H		85.45289454	80.02155059	1.067873431	0.094740662	Positive
LipidLevel	KO	WT	3	3	-1.553512832	2.005031355	0.26	Forebrain	BisMePA(21:3)+NH4		4.016978982	11.35082593	0.353898793	-1.498591255	Positive
LipidLevel	KO	WT	3	3	0.195580343	3.999075454	0.854	Forebrain	BisMePA(21:4)+Na		0.438796641	0.392975999	1.116569423	0.159072954	Positive
LipidLevel	KO	WT	3	3	0.21529398	3.991251253	0.84	Forebrain	BisMePA(33:1)+NH4		5.881993704	5.465871057	1.076129684	0.105851947	Positive
LipidLevel	KO	WT	6	6	0.600236168	9.951234666	0.562	Forebrain	BisMePA(48:0)+Na		18.09014865	13.96652587	1.295248317	0.373228709	Positive
LipidLevel	KO	WT	3	3	0.663107373	2.754178525	0.559	Forebrain	BisMePS(38:4)+NH4		23.81770912	22.26778982	1.069603331	0.097075864	Positive
LipidLevel	KO	WT	3	3	2.607719984	2.782492733	0.0863	Forebrain	BisMePS(38:6)+NH4		24.70635119	18.22846707	1.355369903	0.438686641	Positive
LipidLevel	KO	WT	6	6	0.355660255	9.514781575	0.73	Forebrain	BisMePS(40:6)+NH4		115.4963905	104.2750064	1.10761326	0.14745423	Positive
LipidLevel	KO	WT	6	6	-0.268582197	5.656521228	0.798	Forebrain	Cer(d28:0)+H		7.793360274	8.00138369	0.974001895	-0.038003516	Positive
LipidLevel	KO	WT	6	6	3.653296032	9.890772076	0.00452	Forebrain	Cer(d32:0)+H		154.1903675	127.3833441	1.210443544	0.275535793	Positive
LipidLevel	KO	WT	3	3	-1.002123507	2.830729199	0.394	Forebrain	Cer(d33:2+O)+NH4		37.96502673	48.87442772	0.776787593	-0.364407938	Positive
LipidLevel	KO	WT	6	6	0.262031095	5.72212452	0.802	Forebrain	Cer(d34:0)+H		120.8115075	117.8531481	1.025102061	0.035767555	Positive
LipidLevel	KO	WT	6	6	1.069210466	9.943787939	0.31	Forebrain	Cer(d34:1)+H		13.01245383	11.73145513	1.109192574	0.149509862	Positive
LipidLevel	KO	WT	9	9	0.058359399	12.30468218	0.954	Forebrain	Cer(d36:0)+H		23.92044522	23.53133431	1.016535792	0.023661013	Positive
LipidLevel	KO	WT	6	6	1.559371772	7.29231376	0.161	Forebrain	Cer(d36:1)+H		894.1544196	804.1940105	1.111864049	0.152980396	Positive
LipidLevel	KO	WT	9	9	-0.2667605	15.88422218	0.793	Forebrain	Cer(d36:2)+H		83.96382537	90.73567115	0.925367408	-0.111901808	Positive
LipidLevel	KO	WT	6	6	-0.753493198	5.461074758	0.482	Forebrain	Cer(d38:0)+H		23.89268929	29.59542896	0.807310771	-0.308803956	Positive
LipidLevel	KO	WT	6	6	2.095680321	6.887465927	0.075	Forebrain	Cer(d38:1)+H		106.5280558	93.54479611	1.138791748	0.187503944	Positive
LipidLevel	KO	WT	3	3	1.453137116	2.674673458	0.253	Forebrain	Cer(d38:1+O)+H		2.429811689	1.590350262	1.527813693	0.611468627	Positive
LipidLevel	KO	WT	6	6	0.190701524	9.888060929	0.853	Forebrain	Cer(d38:2)+H		9.616632661	8.96525281	1.072655239	0.101186455	Positive
LipidLevel	KO	WT	6	6	-2.005895732	8.70952041	0.0769	Forebrain	Cer(d39:1+O)+Na		13.46465096	18.37029627	0.732959201	-0.448195201	Positive
LipidLevel	KO	WT	6	6	-0.738653069	6.715631358	0.485	Forebrain	Cer(d40:0)+H		7.900717453	9.54360735	0.827856216	-0.272547876	Positive
LipidLevel	KO	WT	3	3	0.865884112	2.261962646	0.469	Forebrain	Cer(d40:0+O)+H		9.30003008	8.010645286	1.160956908	0.215314424	Positive
LipidLevel	KO	WT	6	6	1.30712895	9.929308743	0.221	Forebrain	Cer(d40:1)+H		31.67411787	29.08522983	1.089010097	0.123017331	Positive
LipidLevel	KO	WT	12	12	1.896750782	19.33097868	0.0729	Forebrain	Cer(d40:1+O)+H		8.228398519	6.229458342	1.320879919	0.401499318	Positive
LipidLevel	KO	WT	9	9	-0.091073953	15.93868069	0.929	Forebrain	Cer(d40:2)+H		27.63161478	28.60544165	0.965956706	-0.049969566	Positive
LipidLevel	KO	WT	6	6	0.953204015	9.8729262	0.363	Forebrain	Cer(d41:1)+H		16.58803042	15.25745359	1.087207744	0.120627637	Positive
LipidLevel	KO	WT	15	15	-0.605466539	22.51328833	0.551	Forebrain	Cer(d41:1+O)+H		7.20514057	8.19937519	0.878744115	-0.186484972	Positive
LipidLevel	KO	WT	9	9	-0.086123868	15.17206496	0.932	Forebrain	Cer(d41:2)+H		15.72588231	16.17986018	0.971941967	-0.04105792	Positive
LipidLevel	KO	WT	6	6	1.061851919	9.961665616	0.313	Forebrain	Cer(d42:0+O)+H		3.921391457	3.562442217	1.100756487	0.138495347	Positive
LipidLevel	KO	WT	12	12	0.211719498	21.20009846	0.834	Forebrain	Cer(d42:1)+H		10.7531548	10.27057393	1.046986291	0.066242552	Positive
LipidLevel	KO	WT	12	12	3.067333279	21.27324886	0.00579	Forebrain	Cer(d42:1+O)+H		4.97916441	3.413453157	1.458674929	0.544658409	Positive
LipidLevel	KO	WT	15	15	-0.416369717	27.7070115	0.68	Forebrain	Cer(d42:2)+H		91.81024556	106.3930831	0.862934474	-0.21267708	Positive
LipidLevel	KO	WT	6	6	-0.930656749	9.418962868	0.375	Forebrain	Cer(d42:2+O)+H		18.15551544	20.27226479	0.895584488	-0.159098554	Positive
LipidLevel	KO	WT	6	6	-0.277307088	9.746493724	0.787	Forebrain	Cer(d42:3)+H		59.59145569	66.44187865	0.896896163	-0.156987127	Positive
LipidLevel	KO	WT	3	3	-0.242895766	3.720244561	0.821	Forebrain	Cer(d43:1+O)+H		0.183355345	0.208386463	0.879938881	-0.184524775	Positive
LipidLevel	KO	WT	6	6	-0.146243263	9.948271026	0.887	Forebrain	Cer(d43:2)+H		4.128711706	4.488507256	0.919842497	-0.120541243	Positive
LipidLevel	KO	WT	6	6	1.018695437	8.705430644	0.336	Forebrain	Cer(m36:2)+H		240.7225548	222.7629257	1.080622128	0.11186213	Positive
LipidLevel	KO	WT	6	6	1.852240794	9.653834727	0.0948	Forebrain	Cer(m38:2)+H		25.71818495	23.61973532	1.088842687	0.122795532	Positive
LipidLevel	KO	WT	3	3	-1.241694941	3.665598656	0.288	Forebrain	Cer(m40:2)+H		3.899470595	4.705086078	0.828781376	-0.27093651	Positive
LipidLevel	KO	WT	3	3	1.62029014	3.99857916	0.181	Forebrain	Cer(m40:3)+H		1.182328804	0.717596039	1.647534249	0.720308456	Positive
LipidLevel	KO	WT	3	3	-0.599575461	3.208065076	0.589	Forebrain	Cer(m41:2)+H		2.94881586	3.396830739	0.868111859	-0.204047144	Positive
LipidLevel	KO	WT	3	3	1.553530763	3.26117631	0.211	Forebrain	Cer(m41:3)+H		0.521267361	0.242146817	2.152215523	1.105822557	Positive
LipidLevel	KO	WT	3	3	0.182222563	3.876426405	0.865	Forebrain	Cer(m42:0)+H		1.749329606	1.706665432	1.024997093	0.035619818	Positive
LipidLevel	KO	WT	6	6	-1.306650838	9.493320332	0.222	Forebrain	Cer(m42:2)+H		3.600594522	4.432298106	0.812358104	-0.299812258	Positive
LipidLevel	KO	WT	12	12	-2.667343494	19.23848603	0.0151	Forebrain	Cer(m42:3)+H		35.96741394	44.12383733	0.815147426	-0.294867089	Positive
LipidLevel	KO	WT	6	6	0.828499546	8.697704305	0.43	Forebrain	Cer(t34:0)+H		16.59062442	15.10633471	1.098255461	0.135213674	Positive
LipidLevel	KO	WT	3	3	12.80280824	3.027184992	0.000983	Forebrain	Cer(t39:0+O)+Na		33.15618463	10.67585356	3.105697719	1.634917417	Positive
LipidLevel	KO	WT	3	3	-0.616189399	3.962674429	0.571	Forebrain	Cer(t39:1+O)+H		525.0344377	571.6035304	0.918529047	-0.12260275	Positive
LipidLevel	KO	WT	3	3	2.249250023	2.774910703	0.117	Forebrain	CerP(t32:2+2O)+NH4		5.432504508	3.741453941	1.45196477	0.538006449	Positive
LipidLevel	KO	WT	3	3	1.871372322	3.987132429	0.135	Forebrain	CerPE(d37:1)+Na		82.6147453	73.66308791	1.12152145	0.165457213	Positive
LipidLevel	KO	WT	3	3	4.590118267	2.001751163	0.0443	Forebrain	CerPE(d38:1)+Na		129.4461793	77.54247304	1.669357544	0.739292985	Positive
LipidLevel	KO	WT	3	3	2.461837476	2.083725086	0.128	Forebrain	ChE()+NH4		11.43387644	5.215282865	2.192356099	1.132482151	Positive
LipidLevel	KO	WT	6	6	-1.509696878	8.899608825	0.166	Forebrain	ChE(18:1)+NH4		5.4244632	7.534521953	0.719951609	-0.474028154	Positive
LipidLevel	KO	WT	6	6	-2.227110732	8.112411872	0.0561	Forebrain	ChE(18:2)+NH4		9.23424931	10.79408109	0.855493273	-0.225171584	Positive
LipidLevel	KO	WT	6	6	0.105470168	9.999527691	0.918	Forebrain	ChE(20:4)+NH4		27.23807682	27.10115066	1.005052393	0.00727071	Positive
LipidLevel	KO	WT	3	3	-2.76896221	2.163646795	0.1	Forebrain	ChE(20:5)+NH4		1.727144729	2.858674158	0.604190689	-0.726924143	Positive
LipidLevel	KO	WT	6	6	-1.661815484	6.438320081	0.144	Forebrain	ChE(22:6)+NH4		17.20341336	28.93613118	0.59453193	-0.750173802	Positive
LipidLevel	KO	WT	6	6	1.568280766	5.782604409	0.17	Forebrain	Co(Q10)+H		19.88548273	14.71580082	1.351299046	0.434346982	Positive
LipidLevel	KO	WT	6	6	0.699513506	9.482364102	0.501	Forebrain	Co(Q10)+NH4		168.7705681	144.7402982	1.16602324	0.221596543	Positive
LipidLevel	KO	WT	6	6	0.766895592	8.628532021	0.464	Forebrain	Co(Q9)+H		91.12950259	82.62942582	1.102869727	0.141262387	Positive
LipidLevel	KO	WT	3	3	-0.990725335	2.210840101	0.418	Forebrain	DG(14:0e)+Na		5.05646117	6.605626954	0.765481408	-0.385560757	Positive
LipidLevel	KO	WT	6	6	-0.588979346	8.452247562	0.571	Forebrain	DG(16:0e)+Na		270.3121847	382.9361874	0.705893627	-0.502477299	Positive
LipidLevel	KO	WT	6	6	-1.162626872	5.87055962	0.29	Forebrain	DG(16:0e)+H		60.33677805	75.25780715	0.801734732	-0.31880312	Positive
LipidLevel	KO	WT	3	3	-1.360758768	2.020307828	0.306	Forebrain	DG(18:0e)+Na		6.754568312	14.13775046	0.477771945	-1.065605954	Positive
LipidLevel	KO	WT	3	3	-0.69866413	2.009513957	0.557	Forebrain	DG(18:0e)+NH4		34.70772747	47.26724884	0.734287586	-0.445582886	Positive
LipidLevel	KO	WT	3	3	-1.485315397	3.597514663	0.219	Forebrain	DG(18:1e)+NH4		0.06104308	0.125468124	0.48693154	-1.038209143	Positive
LipidLevel	KO	WT	6	6	-1.330304977	6.099292352	0.231	Forebrain	DG(20:1)+NH4		0.13742145	0.232748421	0.590605037	-0.759734434	Positive
LipidLevel	KO	WT	6	6	0.081258444	9.881706012	0.937	Forebrain	DG(20:4e)+H		25.7981223	25.41514425	1.015068832	0.02157756	Positive
LipidLevel	KO	WT	3	3	-0.134148648	3.238747046	0.901	Forebrain	DG(21:1e)+NH4		0.061225076	0.066039067	0.927214098	-0.109025592	Positive
LipidLevel	KO	WT	3	3	0.3913207	2.740600001	0.724	Forebrain	DG(21:2e)+Na		4.245179299	3.291962281	1.289550117	0.366867843	Positive
LipidLevel	KO	WT	3	3	-0.784367835	3.692785078	0.48	Forebrain	DG(22:2e)+NH4		7.36021176	7.998106918	0.920245229	-0.119909729	Positive
LipidLevel	KO	WT	3	3	-1.887458378	3.745398603	0.137	Forebrain	DG(22:3e)+NH4		83.6345864	104.0579627	0.803730958	-0.315215443	Positive
LipidLevel	KO	WT	6	6	1.782592606	9.946749687	0.105	Forebrain	DG(23:1e)+NH4		127.9576157	121.1650665	1.056060247	0.078692142	Positive
LipidLevel	KO	WT	3	3	2.190702196	2.560830354	0.131	Forebrain	DG(23:1e)+H		153.8713676	134.7428279	1.141963218	0.191516183	Positive
LipidLevel	KO	WT	6	6	0.605631093	8.310849126	0.561	Forebrain	DG(23:2e)+Na		1.868917294	1.582263759	1.18115527	0.240198628	Positive
LipidLevel	KO	WT	6	6	1.054230025	7.82200974	0.323	Forebrain	DG(27:1e)+H		0.820973532	0.482060698	1.702904315	0.767997373	Positive
LipidLevel	KO	WT	162	162	0.408351177	290.1621742	0.683	Forebrain	DG(28:1e)+NH4		5.279669328	4.566714238	1.156116508	0.209286793	Positive
LipidLevel	KO	WT	15	15	-0.575907308	20.94114524	0.571	Forebrain	DG(28:1e)+H		4.862528743	7.370939062	0.659693797	-0.600131556	Positive
LipidLevel	KO	WT	96	96	-0.716089812	154.3850363	0.475	Forebrain	DG(29:1e)+NH4		7.454527821	10.77957788	0.691544581	-0.532105836	Positive
LipidLevel	KO	WT	18	18	1.358513595	17.28902817	0.192	Forebrain	DG(29:1e)+H		32.72745947	7.938505089	4.122583136	2.043548587	Positive
LipidLevel	KO	WT	3	3	-1.341622335	2.874515646	0.276	Forebrain	DG(30:0)+NH4		19.31073534	37.46657125	0.515413692	-0.956197233	Positive
LipidLevel	KO	WT	9	9	0.922681172	15.99022774	0.37	Forebrain	DG(32:0)+NH4		176.41427	163.5226986	1.078836539	0.10947629	Positive
LipidLevel	KO	WT	6	6	-0.51535443	9.967742022	0.618	Forebrain	DG(32:1)+NH4		60.14186606	71.98487913	0.835479385	-0.259323865	Positive
LipidLevel	KO	WT	3	3	1.321637058	2.062445529	0.314	Forebrain	DG(32:2e)+H		134.1670687	109.0810121	1.229976172	0.298630367	Positive
LipidLevel	KO	WT	9	9	-0.314331647	12.62362155	0.758	Forebrain	DG(34:0)+NH4		241.73819	254.4363125	0.95009314	-0.073859144	Positive
LipidLevel	KO	WT	3	3	-1.294911411	3.936006353	0.266	Forebrain	DG(34:0)+H		9.947566945	12.18177377	0.816595799	-0.29230595	Positive
LipidLevel	KO	WT	6	6	-1.507644182	9.997886013	0.163	Forebrain	DG(34:1)+NH4		496.7849463	552.4928245	0.89916997	-0.153334241	Positive
LipidLevel	KO	WT	3	3	-0.759499665	3.019455191	0.502	Forebrain	DG(34:1)+Na		419.4162276	443.7476825	0.945168278	-0.081356884	Positive
LipidLevel	KO	WT	3	3	-0.921934524	2.043444912	0.452	Forebrain	DG(34:1)+H		11.59965292	13.63172787	0.850931586	-0.232884949	Positive
LipidLevel	KO	WT	6	6	0.0814957	9.999971888	0.937	Forebrain	DG(34:2)+NH4		67.20239588	65.09603779	1.032357651	0.045942866	Positive
LipidLevel	KO	WT	6	6	-0.05130074	9.993631807	0.96	Forebrain	DG(35:1)+NH4		17.07345617	17.30522397	0.986607139	-0.019452368	Positive
LipidLevel	KO	WT	9	9	-0.366480652	15.45370361	0.719	Forebrain	DG(36:0)+NH4		69.31617882	76.704967	0.90367275	-0.146127676	Positive
LipidLevel	KO	WT	6	6	-1.332952534	9.335732034	0.214	Forebrain	DG(36:1)+NH4		529.1253497	595.2653796	0.888889862	-0.169923423	Positive
LipidLevel	KO	WT	9	9	0.305035213	13.12336254	0.765	Forebrain	DG(36:2)+NH4		134.333395	119.1205493	1.12770956	0.173395551	Positive
LipidLevel	KO	WT	3	3	-6.871661715	3.768334938	0.00291	Forebrain	DG(36:2)+Na		62.89456739	77.6677778	0.809789957	-0.304380345	Positive
LipidLevel	KO	WT	6	6	-4.552590171	8.411247493	0.00164	Forebrain	DG(36:2e)+NH4		22.33624709	32.53150861	0.686604445	-0.542448897	Positive
LipidLevel	KO	WT	3	3	0.236258491	3.009113197	0.828	Forebrain	DG(36:3)+NH4		40.49584295	39.71399719	1.019686857	0.028126173	Positive
LipidLevel	KO	WT	3	3	0.125758624	3.318694484	0.907	Forebrain	DG(36:3e)+Na		13.87410448	13.3053666	1.042744677	0.060385948	Positive
LipidLevel	KO	WT	6	6	-2.898433512	9.952275483	0.016	Forebrain	DG(36:3e)+NH4		53.49504774	67.43175279	0.793321636	-0.3340222	Positive
LipidLevel	KO	WT	6	6	0.406187511	9.050433944	0.694	Forebrain	DG(36:4)+NH4		65.78731744	60.06350122	1.095295921	0.131320702	Positive
LipidLevel	KO	WT	3	3	0.679804418	3.981409815	0.534	Forebrain	DG(36:4e)+Na		40.0541509	32.7638874	1.222508433	0.289844417	Positive
LipidLevel	KO	WT	6	6	0.383621355	8.905414107	0.71	Forebrain	DG(38:0)+NH4		9.942480391	9.312406033	1.067658948	0.094450867	Positive
LipidLevel	KO	WT	6	6	-0.619967835	6.372946115	0.557	Forebrain	DG(38:1)+NH4		68.02502416	74.35471758	0.914871778	-0.128358536	Positive
LipidLevel	KO	WT	6	6	-0.771202132	9.981845344	0.458	Forebrain	DG(38:2)+NH4		37.3571465	41.73071152	0.895195783	-0.159724854	Positive
LipidLevel	KO	WT	9	9	-2.294023593	13.85497751	0.038	Forebrain	DG(38:2e)+NH4		10.00359777	13.3463225	0.749541517	-0.415919704	Positive
LipidLevel	KO	WT	9	9	0.754829318	12.18768059	0.465	Forebrain	DG(38:3)+NH4		26.17431753	20.78169148	1.259488026	0.332837407	Positive
LipidLevel	KO	WT	9	9	0.452397479	14.96586123	0.657	Forebrain	DG(38:4)+NH4		284.9374626	236.3022118	1.205817922	0.270012077	Positive
LipidLevel	KO	WT	6	6	-0.322854271	9.975149114	0.753	Forebrain	DG(38:5)+NH4		20.61992414	23.59201008	0.874022038	-0.194258437	Positive
LipidLevel	KO	WT	3	3	-1.69496741	2.831500872	0.194	Forebrain	DG(38:5e)+NH4		15.84019062	21.60324605	0.733233203	-0.447655978	Positive
LipidLevel	KO	WT	3	3	0.628081265	2.685606681	0.579	Forebrain	DG(38:6)+NH4		49.88227858	46.38341438	1.075433357	0.104918126	Positive
LipidLevel	KO	WT	6	6	0.459008464	9.472459209	0.657	Forebrain	DG(39:1)+NH4		12.24011874	10.8588816	1.127197669	0.172740533	Positive
LipidLevel	KO	WT	3	3	0.77034281	2.601479716	0.505	Forebrain	DG(40:0)+NH4		18.34654106	13.8757232	1.322201991	0.402942593	Positive
LipidLevel	KO	WT	6	6	-0.033565477	9.714703851	0.974	Forebrain	DG(40:1)+NH4		26.56400477	26.81103636	0.990786232	-0.013354274	Positive
LipidLevel	KO	WT	6	6	-0.375174996	9.972215117	0.715	Forebrain	DG(40:2)+NH4		14.6143325	16.29687077	0.896757607	-0.157210017	Positive
LipidLevel	KO	WT	6	6	-0.955471932	7.61240043	0.369	Forebrain	DG(40:4)+NH4		33.00732923	36.82175418	0.896408667	-0.157771497	Positive
LipidLevel	KO	WT	6	6	2.100453439	6.89537994	0.0744	Forebrain	DG(40:6)+NH4		64.01810537	37.79876452	1.693654193	0.760139338	Positive
LipidLevel	KO	WT	3	3	-0.8263949	2.542968914	0.479	Forebrain	DG(40:7)+NH4		11.30501803	13.1579784	0.859176977	-0.21897276	Positive
LipidLevel	KO	WT	3	3	2.217987664	2.503444455	0.131	Forebrain	DG(40:8e)+H		47.18761004	29.56154111	1.596247984	0.674684798	Positive
LipidLevel	KO	WT	6	6	0.335080844	9.990759974	0.744	Forebrain	DG(41:1)+NH4		13.06688713	11.83754971	1.103849789	0.142543864	Positive
LipidLevel	KO	WT	6	6	-0.073643726	9.98007111	0.943	Forebrain	DG(41:2)+NH4		3.595195397	3.632503664	0.989729607	-0.014893658	Positive
LipidLevel	KO	WT	6	6	0.265043968	9.997441238	0.796	Forebrain	DG(42:1)+NH4		18.82829132	17.400273	1.082068259	0.113791511	Positive
LipidLevel	KO	WT	6	6	-0.504410564	9.99375453	0.625	Forebrain	DG(42:2)+NH4		7.833842911	8.146841029	0.961580903	-0.056519851	Positive
LipidLevel	KO	WT	6	6	0.447643663	9.901741984	0.664	Forebrain	DG(43:1)+NH4		8.280215196	8.14958004	1.016029483	0.022942266	Positive
LipidLevel	KO	WT	3	3	0.777225271	2.342078514	0.508	Forebrain	DG(44:1)+NH4		7.157203237	5.696518317	1.256412636	0.329310358	Positive
LipidLevel	KO	WT	6	6	-0.946410288	9.549157261	0.367	Forebrain	DG(44:2)+NH4		1.418644404	2.244132969	0.632173408	-0.661607744	Positive
LipidLevel	KO	WT	3	3	0.878227568	2.175157706	0.466	Forebrain	DG(48:4)+Na		10.40377218	6.83836138	1.52137617	0.605376913	Positive
LipidLevel	KO	WT	3	3	-0.639389895	3.976974969	0.558	Forebrain	Hex1Cer(d34:1)+H		13.5697294	15.24253484	0.890254837	-0.167709726	Positive
LipidLevel	KO	WT	3	3	-0.73774659	3.042993774	0.513	Forebrain	Hex1Cer(d36:0)+H		0.272520365	0.427711481	0.637244153	-0.650081864	Positive
LipidLevel	KO	WT	12	12	0.004067728	21.99360236	0.997	Forebrain	Hex1Cer(d36:1)+H		104.5817335	104.4071093	1.00167253	0.002410935	Positive
LipidLevel	KO	WT	12	12	-0.518324113	21.11247496	0.61	Forebrain	Hex1Cer(d36:1+O)+H		89.09331299	106.071828	0.839933945	-0.25165222	Positive
LipidLevel	KO	WT	9	9	0.855187309	9.951980651	0.413	Forebrain	Hex1Cer(d36:2)+H		16.51035097	14.05800924	1.174443212	0.231976956	Positive
LipidLevel	KO	WT	3	3	5.350180758	3.704042098	0.00729	Forebrain	Hex1Cer(d37:0+O)+H		279.5036821	117.9375546	2.369928273	1.244843396	Positive
LipidLevel	KO	WT	6	6	4.866159352	8.864697211	0.000928	Forebrain	Hex1Cer(d37:1+O)+H		5.355074584	2.722541454	1.966904079	0.975926603	Positive
LipidLevel	KO	WT	3	3	0.370989355	3.52956365	0.732	Forebrain	Hex1Cer(d37:4)+H		2213.613249	2152.835629	1.028231425	0.04016501	Positive
LipidLevel	KO	WT	3	3	-1.165583362	3.77078096	0.312	Forebrain	Hex1Cer(d38:0)+H		2.791213839	3.34090181	0.835472112	-0.259336423	Positive
LipidLevel	KO	WT	6	6	-0.332361422	9.982866619	0.746	Forebrain	Hex1Cer(d38:1)+H		93.51665404	96.58237197	0.96825803	-0.046536534	Positive
LipidLevel	KO	WT	12	12	0.247956226	21.78941327	0.806	Forebrain	Hex1Cer(d38:1+O)+H		73.82181821	66.33855031	1.112804042	0.154199565	Positive
LipidLevel	KO	WT	6	6	0.603645639	8.917934859	0.561	Forebrain	Hex1Cer(d38:1+O)+Na		155.2744135	122.5340133	1.267194166	0.341637598	Positive
LipidLevel	KO	WT	6	6	1.689831678	6.76203494	0.136	Forebrain	Hex1Cer(d38:2)+H		35.29037193	28.27107652	1.248284517	0.3199468	Positive
LipidLevel	KO	WT	3	3	-0.083782321	3.652999085	0.938	Forebrain	Hex1Cer(d38:2)+NH4		88.30582888	89.1442591	0.990594691	-0.013633206	Positive
LipidLevel	KO	WT	3	3	0.274519547	3.778893784	0.798	Forebrain	Hex1Cer(d38:3)+NH4		35.8839777	34.94522247	1.026863545	0.038244481	Positive
LipidLevel	KO	WT	6	6	0.141803265	9.720496742	0.89	Forebrain	Hex1Cer(d38:4)+H		194.8927964	187.1731637	1.041243245	0.058307136	Positive
LipidLevel	KO	WT	3	3	0.553881719	2.379567682	0.627	Forebrain	Hex1Cer(d38:5)+H		76.86404431	71.20223518	1.079517183	0.110386208	Positive
LipidLevel	KO	WT	3	3	-0.263258659	2.650797592	0.811	Forebrain	Hex1Cer(d39:0)+Na		56.52602405	62.24752135	0.908084885	-0.139100933	Positive
LipidLevel	KO	WT	6	6	-0.403185376	9.566307333	0.696	Forebrain	Hex1Cer(d39:0+O)+H		49.90226197	57.87874299	0.862186585	-0.21392798	Positive
LipidLevel	KO	WT	6	6	-1.820914215	5.856427844	0.12	Forebrain	Hex1Cer(d39:1)+H		25.68092302	31.02401525	0.827776161	-0.272687393	Positive
LipidLevel	KO	WT	6	6	1.458479154	5.81652313	0.197	Forebrain	Hex1Cer(d39:1+O)+H		68.1334305	53.12454263	1.282522143	0.358983734	Positive
LipidLevel	KO	WT	6	6	1.863428805	8.633257401	0.0967	Forebrain	Hex1Cer(d39:1+O)+Na		133.9240626	105.2896027	1.271958787	0.347051927	Positive
LipidLevel	KO	WT	3	3	0.726851765	3.350134124	0.515	Forebrain	Hex1Cer(d39:2)+H		13.07779867	10.98883593	1.190096908	0.251079055	Positive
LipidLevel	KO	WT	3	3	0.459619133	3.691407804	0.672	Forebrain	Hex1Cer(d39:2)+NH4		132.2536295	128.024683	1.033032249	0.046885292	Positive
LipidLevel	KO	WT	3	3	0.326621159	3.643835948	0.762	Forebrain	Hex1Cer(d39:3)+NH4		55.21283202	53.68814271	1.028398942	0.040400032	Positive
LipidLevel	KO	WT	6	6	-1.622113698	9.303705282	0.138	Forebrain	Hex1Cer(d40:0)+H		17.11711786	20.17180526	0.848567235	-0.236899121	Positive
LipidLevel	KO	WT	9	9	-1.53116428	14.38627096	0.147	Forebrain	Hex1Cer(d40:0+O)+Na		62.62513218	77.95483572	0.803351726	-0.315896323	Positive
LipidLevel	KO	WT	3	3	-0.11285275	3.562055691	0.916	Forebrain	Hex1Cer(d40:0+O)+H		55.7522668	56.94587154	0.979039698	-0.030560735	Positive
LipidLevel	KO	WT	9	9	-0.564962409	15.39547671	0.58	Forebrain	Hex1Cer(d40:1)+H		192.6801405	236.2225549	0.815672149	-0.293938703	Positive
LipidLevel	KO	WT	3	3	-1.050561458	2.932958067	0.372	Forebrain	Hex1Cer(d40:1)+Na		246.1945291	320.4481626	0.768281991	-0.380292159	Positive
LipidLevel	KO	WT	21	21	0.541126494	36.5181623	0.592	Forebrain	Hex1Cer(d40:1+O)+H		207.5007196	158.7897989	1.306763346	0.385997894	Positive
LipidLevel	KO	WT	12	12	0.788513782	19.78161684	0.44	Forebrain	Hex1Cer(d40:1+O)+Na		364.338137	245.0757215	1.486634768	0.572050254	Positive
LipidLevel	KO	WT	30	30	-0.455475282	56.7188788	0.651	Forebrain	Hex1Cer(d40:2)+H		54.57107833	63.36881499	0.861166367	-0.215636118	Positive
LipidLevel	KO	WT	6	6	0.055298192	9.283285504	0.957	Forebrain	Hex1Cer(d40:2+O)+H		256.9433964	251.6513258	1.021029369	0.030024364	Positive
LipidLevel	KO	WT	6	6	-0.747884396	9.97641789	0.472	Forebrain	Hex1Cer(d40:3)+H		41.28118614	50.40607014	0.818972876	-0.288112423	Positive
LipidLevel	KO	WT	3	3	0.082154836	2.001222827	0.942	Forebrain	Hex1Cer(d40:4)+H		176.5228038	174.3655762	1.012371859	0.017739311	Positive
LipidLevel	KO	WT	3	3	-3.56310775	2.230790362	0.06	Forebrain	Hex1Cer(d41:0)+H		7.088661402	9.553411507	0.742005847	-0.430497539	Positive
LipidLevel	KO	WT	9	9	-1.102541916	11.58477221	0.293	Forebrain	Hex1Cer(d41:0+O)+H		11.86935785	17.86736624	0.664305598	-0.590081023	Positive
LipidLevel	KO	WT	6	6	-2.04973729	9.923220148	0.0678	Forebrain	Hex1Cer(d41:1)+H		226.9351097	278.9513276	0.81352948	-0.29773347	Positive
LipidLevel	KO	WT	12	12	0.678385396	19.38879069	0.506	Forebrain	Hex1Cer(d41:1+O)+H		182.8137732	134.1525643	1.362730097	0.446499849	Positive
LipidLevel	KO	WT	12	12	0.847056818	16.74359115	0.409	Forebrain	Hex1Cer(d41:1+O)+Na		423.5518636	271.3011967	1.561186654	0.642643035	Positive
LipidLevel	KO	WT	21	21	-0.632071355	35.87644648	0.531	Forebrain	Hex1Cer(d41:2)+H		61.18670245	74.99235233	0.815906142	-0.293524894	Positive
LipidLevel	KO	WT	3	3	-1.065159601	2.116195125	0.393	Forebrain	Hex1Cer(d41:2)+Na		321.9389737	588.1848315	0.547343287	-0.869482138	Positive
LipidLevel	KO	WT	6	6	1.803356487	5.292512477	0.128	Forebrain	Hex1Cer(d41:2+O)+H		147.7474021	96.48540745	1.53129217	0.614749575	Positive
LipidLevel	KO	WT	6	6	-0.271042845	9.011570205	0.792	Forebrain	Hex1Cer(d41:3)+H		37.71873094	41.97163335	0.898672224	-0.154133083	Positive
LipidLevel	KO	WT	3	3	-1.648689078	3.683178803	0.181	Forebrain	Hex1Cer(d42:0)+H		11.82594576	16.5570786	0.714254889	-0.485489089	Positive
LipidLevel	KO	WT	6	6	0.054296542	8.599256325	0.958	Forebrain	Hex1Cer(d42:0+O)+H		11.2665578	11.15966216	1.009578666	0.013753329	Positive
LipidLevel	KO	WT	3	3	-0.36776693	2.84288428	0.739	Forebrain	Hex1Cer(d42:0+O)+Na		31.20915155	35.29267389	0.884295795	-0.177399066	Positive
LipidLevel	KO	WT	15	15	-0.613327835	26.5669139	0.545	Forebrain	Hex1Cer(d42:1)+H		127.846605	165.1812994	0.773977612	-0.369636259	Positive
LipidLevel	KO	WT	3	3	-1.510368755	2.626199555	0.24	Forebrain	Hex1Cer(d42:1)+Na		867.7293393	1039.438483	0.834805878	-0.260487336	Positive
LipidLevel	KO	WT	15	15	0.308918782	27.09445324	0.76	Forebrain	Hex1Cer(d42:1+O)+H		138.262312	119.6099788	1.155942822	0.209070037	Positive
LipidLevel	KO	WT	12	12	0.2859405	21.57609213	0.778	Forebrain	Hex1Cer(d42:1+O)+Na		375.5075555	331.1108485	1.13408408	0.181527604	Positive
LipidLevel	KO	WT	24	24	-0.616762712	41.96416607	0.541	Forebrain	Hex1Cer(d42:2)+H		591.8515222	797.7511301	0.741899981	-0.430703392	Positive
LipidLevel	KO	WT	18	18	-0.124100904	33.9272193	0.902	Forebrain	Hex1Cer(d42:2+O)+H		395.4933101	419.1434967	0.943574978	-0.083790934	Positive
LipidLevel	KO	WT	18	18	-1.209396344	33.96141925	0.235	Forebrain	Hex1Cer(d42:3)+H		121.4255866	157.7000754	0.769978133	-0.37711062	Positive
LipidLevel	KO	WT	6	6	-0.089017253	9.989499635	0.931	Forebrain	Hex1Cer(d42:4)+H		391.4397336	414.0743253	0.9453369	-0.081099525	Positive
LipidLevel	KO	WT	3	3	-0.308356558	2.86368694	0.779	Forebrain	Hex1Cer(d43:0+O)+H		2.314967238	2.481987852	0.932709628	-0.100500084	Positive
LipidLevel	KO	WT	6	6	-1.13160658	9.887393508	0.284	Forebrain	Hex1Cer(d43:1)+H		15.00926231	16.91547839	0.887310027	-0.172489824	Positive
LipidLevel	KO	WT	9	9	0.69637594	14.26692948	0.497	Forebrain	Hex1Cer(d43:1+O)+H		11.70226893	8.811595768	1.328049587	0.409309016	Positive
LipidLevel	KO	WT	6	6	1.151341608	9.702967921	0.277	Forebrain	Hex1Cer(d43:1+O)+Na		42.2948491	34.32367754	1.232234682	0.301277047	Positive
LipidLevel	KO	WT	15	15	-0.485386207	26.30450129	0.631	Forebrain	Hex1Cer(d43:2)+H		45.03913518	56.44593391	0.797916737	-0.325689887	Positive
LipidLevel	KO	WT	3	3	-2.347974765	3.11693763	0.0972	Forebrain	Hex1Cer(d43:2)+Na		279.477625	362.9302619	0.770058817	-0.376959453	Positive
LipidLevel	KO	WT	6	6	1.69216489	7.141198745	0.134	Forebrain	Hex1Cer(d43:2+O)+H		61.66759969	49.50248076	1.245747166	0.317011292	Positive
LipidLevel	KO	WT	3	3	1.592055629	2.203466727	0.241	Forebrain	Hex1Cer(d43:3)+H		8.835730747	5.040649547	1.752880334	0.809727509	Positive
LipidLevel	KO	WT	6	6	-1.00507401	7.578510914	0.346	Forebrain	Hex1Cer(d44:1)+H		1.190541795	1.345573635	0.884792392	-0.176589114	Positive
LipidLevel	KO	WT	6	6	0.102975246	8.975321437	0.92	Forebrain	Hex1Cer(d44:1+O)+H		3.577199126	3.464391327	1.032561143	0.046227214	Positive
LipidLevel	KO	WT	6	6	-0.284084103	9.853368574	0.782	Forebrain	Hex1Cer(d44:2)+H		7.884215892	9.485726166	0.831168077	-0.26678785	Positive
LipidLevel	KO	WT	3	3	1.999550149	3.897567817	0.118	Forebrain	Hex1Cer(d44:2+O)+H		14.10228994	8.136976432	1.733102799	0.79335723	Positive
LipidLevel	KO	WT	3	3	-1.955517209	3.999273399	0.122	Forebrain	Hex1Cer(d44:5)+H		1.17886618	2.543366463	0.463527315	-1.109273738	Positive
LipidLevel	KO	WT	3	3	0.207004149	3.813436106	0.847	Forebrain	Hex1Cer(d46:1+O)+H		2.50177948	2.200716872	1.136795847	0.184973189	Positive
LipidLevel	KO	WT	3	3	0.389651117	2.370677421	0.729	Forebrain	Hex1Cer(d46:4)+NH4		116.351378	105.6919191	1.100853962	0.138623095	Positive
LipidLevel	KO	WT	3	3	-0.731201172	3.991493478	0.505	Forebrain	Hex1Cer(m30:0)+NH4		159.7522996	188.613202	0.846983738	-0.239593824	Positive
LipidLevel	KO	WT	3	3	-1.765857253	3.340026937	0.166	Forebrain	Hex1Cer(m34:2)+NH4		16.08940784	21.30254065	0.755282319	-0.40491208	Positive
LipidLevel	KO	WT	6	6	1.089008657	9.446265145	0.303	Forebrain	Hex1Cer(m36:2)+H		24.25614093	22.60289528	1.073142769	0.101842022	Positive
LipidLevel	KO	WT	3	3	1.027176215	3.797215338	0.365	Forebrain	Hex1Cer(m38:1+2O)+H		160.574913	147.2943239	1.090163556	0.124544598	Positive
LipidLevel	KO	WT	6	6	-1.068220862	7.035327516	0.321	Forebrain	Hex1Cer(m40:2)+H		31.6854545	36.65004801	0.86454097	-0.209993762	Positive
LipidLevel	KO	WT	6	6	-0.688809884	8.512680923	0.509	Forebrain	Hex1Cer(m40:2+O)+H		67.88327123	103.7332261	0.654402725	-0.611749339	Positive
LipidLevel	KO	WT	3	3	-3.56310775	2.230790362	0.06	Forebrain	Hex1Cer(m41:0+O)+H		7.088661402	9.553411507	0.742005847	-0.430497539	Positive
LipidLevel	KO	WT	6	6	-1.245067857	7.482103102	0.251	Forebrain	Hex1Cer(m41:2)+H		17.47492374	20.2699069	0.862112372	-0.214052164	Positive
LipidLevel	KO	WT	3	3	-0.121592911	3.896204064	0.909	Forebrain	Hex1Cer(m41:3)+H		3.10859957	3.221749306	0.9648805	-0.051577818	Positive
LipidLevel	KO	WT	3	3	-2.383670454	3.826955011	0.0786	Forebrain	Hex1Cer(m42:0+O)+H		11.93961953	18.13907138	0.658228498	-0.603339606	Positive
LipidLevel	KO	WT	6	6	-2.114308833	9.82155963	0.0611	Forebrain	Hex1Cer(m42:2)+H		32.10117079	41.34140215	0.776490188	-0.3649604	Positive
LipidLevel	KO	WT	12	12	-0.87079094	19.28275174	0.395	Forebrain	Hex1Cer(m42:3)+H		129.6411573	176.5029193	0.734498808	-0.445167945	Positive
LipidLevel	KO	WT	3	3	1.558349639	2.220320191	0.247	Forebrain	Hex1Cer(m42:6)+H		27.85051638	13.1676123	2.115068719	1.080704538	Positive
LipidLevel	KO	WT	3	3	0.252988497	2.929119673	0.817	Forebrain	Hex1Cer(m43:2)+H		1.987502162	1.876176118	1.059333508	0.083156861	Positive
LipidLevel	KO	WT	3	3	-0.824502309	3.746283831	0.459	Forebrain	Hex1Cer(m43:3)+H		12.09135318	13.7442933	0.879737134	-0.184855584	Positive
LipidLevel	KO	WT	3	3	1.930205267	3.435748055	0.137	Forebrain	Hex1Cer(t38:1)+Na		266.8552723	186.27862	1.43255962	0.518595182	Positive
LipidLevel	KO	WT	6	6	1.726881408	7.986081108	0.123	Forebrain	Hex1Cer(t39:1)+Na		133.9303009	106.1355507	1.261879491	0.33557414	Positive
LipidLevel	KO	WT	6	6	0.946291656	5.908323371	0.381	Forebrain	Hex1Cer(t40:0)+Na		104.1300744	81.38666991	1.279448422	0.35552199	Positive
LipidLevel	KO	WT	3	3	0.901180299	3.999969844	0.418	Forebrain	Hex1Cer(t40:1)+Na		833.1998272	587.1568562	1.419041226	0.504916504	Positive
LipidLevel	KO	WT	6	6	-5.239527251	8.515445768	0.000641	Forebrain	Hex1Cer(t40:2)+Na		152.4271937	222.6797558	0.684513169	-0.546849798	Positive
LipidLevel	KO	WT	3	3	1.923986143	3.99519872	0.127	Forebrain	Hex1Cer(t41:1)+Na		682.4357755	505.7329662	1.349399359	0.432317382	Positive
LipidLevel	KO	WT	6	6	-0.729197997	9.05667383	0.484	Forebrain	Hex1Cer(t41:2)+Na		178.1933162	214.9869545	0.828856494	-0.270805756	Positive
LipidLevel	KO	WT	6	6	-2.713370483	7.958950639	0.0266	Forebrain	Hex1Cer(t42:1)+H		11.47278128	17.41611207	0.65874722	-0.602203127	Positive
LipidLevel	KO	WT	9	9	0.254545686	15.77737228	0.802	Forebrain	Hex1Cer(t42:2)+Na		1110.510026	980.8138871	1.132233166	0.179171089	Positive
LipidLevel	KO	WT	12	12	-0.130198869	12.70202731	0.898	Forebrain	Hex1Cer(t42:3)+H		80.70403989	82.48492642	0.978409578	-0.031489568	Positive
LipidLevel	KO	WT	6	6	1.369307217	9.496945254	0.202	Forebrain	Hex1Cer(t43:2)+Na		112.8386706	95.60853595	1.180215254	0.239050011	Positive
LipidLevel	KO	WT	3	3	0.617645299	3.20461953	0.578	Forebrain	Hex1Cer(t45:5)+H		124.0794584	114.7170678	1.081612812	0.113184145	Positive
LipidLevel	KO	WT	6	6	1.026826584	8.335851789	0.333	Forebrain	Hex2Cer(d29:1)+H		31.17092506	25.75495703	1.210287557	0.275349864	Positive
LipidLevel	KO	WT	3	3	-1.021062085	3.541473326	0.372	Forebrain	Hex2Cer(d29:1+2O)+H		19.20298517	23.38426357	0.821193406	-0.284206052	Positive
LipidLevel	KO	WT	3	3	-0.675830583	3.897381389	0.537	Forebrain	Hex2Cer(d30:0)+H		175.4542862	186.6118346	0.940209889	-0.088945241	Positive
LipidLevel	KO	WT	3	3	0.351032479	2.945719791	0.749	Forebrain	Hex2Cer(d30:0+O)+Na		18.9384169	17.98671311	1.052911196	0.074383763	Positive
LipidLevel	KO	WT	3	3	1.235173835	2.802237715	0.31	Forebrain	Hex2Cer(d30:1)+H		11367.38245	10680.08255	1.064353426	0.089977287	Positive
LipidLevel	KO	WT	3	3	-1.411806367	3.322874858	0.244	Forebrain	Hex2Cer(d30:1+O)+H		28.17860669	35.78050554	0.787541358	-0.344572405	Positive
LipidLevel	KO	WT	3	3	0.537137286	2.143932036	0.642	Forebrain	Hex2Cer(d31:0)+H		9.162343334	8.496325288	1.078388031	0.108876389	Positive
LipidLevel	KO	WT	6	6	0.158988085	9.796707434	0.877	Forebrain	Hex2Cer(d31:2)+H		87.17035625	79.83469752	1.091885481	0.126821551	Positive
LipidLevel	KO	WT	3	3	4.288896821	3.994820489	0.0128	Forebrain	Hex2Cer(d31:4)+H		1914.625439	890.337822	2.150448152	1.104637348	Positive
LipidLevel	KO	WT	15	15	-0.268672294	27.7646371	0.79	Forebrain	Hex2Cer(d32:0)+H		151.0070668	163.7638401	0.922102672	-0.117000697	Positive
LipidLevel	KO	WT	6	6	0.694751308	9.300233028	0.504	Forebrain	Hex2Cer(d33:5)+H		21.29878255	17.0140077	1.251836589	0.324046249	Positive
LipidLevel	KO	WT	3	3	-1.230893546	2.185999642	0.334	Forebrain	Hex2Cer(d34:2)+H		5.012807968	9.261265137	0.541270957	-0.885577116	Positive
LipidLevel	KO	WT	3	3	-0.923204693	2.055697762	0.451	Forebrain	Hex2Cer(d34:3)+H		61.42192141	89.07685594	0.689538846	-0.536296265	Positive
LipidLevel	KO	WT	3	3	-2.698919403	2.128481764	0.107	Forebrain	Hex2Cer(d36:1)+H		7.63100233	13.59481825	0.561320207	-0.833104098	Positive
LipidLevel	KO	WT	3	3	-1.186286693	2.162699281	0.349	Forebrain	Hex2Cer(d36:5)+H		17.75466282	22.43020262	0.791552531	-0.337242997	Positive
LipidLevel	KO	WT	3	3	-1.722677778	3.130603701	0.18	Forebrain	Hex2Cer(m38:5)+H		0.181127427	0.385892993	0.46950963	-1.090773345	Positive
LipidLevel	KO	WT	3	3	-0.815566889	2.625502399	0.482	Forebrain	Hex2Cer(m39:5)+H		12.52177513	14.3755001	0.871050602	-0.199171562	Positive
LipidLevel	KO	WT	3	3	1.358314048	3.986079148	0.246	Forebrain	LPC(12:0)+H		782.4312236	726.3106196	1.077268038	0.107377255	Positive
LipidLevel	KO	WT	3	3	1.393588238	2.828972147	0.263	Forebrain	LPC(12:0)+Na		62.74965929	57.77206242	1.086159089	0.119235429	Positive
LipidLevel	KO	WT	3	3	0.825524405	2.903222986	0.471	Forebrain	LPC(14:0)+H		6.344226692	6.008866157	1.055810022	0.078350266	Positive
LipidLevel	KO	WT	9	9	0.711313743	13.97288758	0.489	Forebrain	LPC(16:0)+Na		81.07534138	59.10420211	1.371735026	0.456001827	Positive
LipidLevel	KO	WT	9	9	0.860112507	14.75469018	0.403	Forebrain	LPC(16:0)+H		1057.971815	794.0926944	1.332302626	0.413921821	Positive
LipidLevel	KO	WT	3	3	1.54394785	2.81947884	0.226	Forebrain	LPC(16:1)+H		27.79295549	23.59007035	1.17816256	0.236538613	Positive
LipidLevel	KO	WT	3	3	0.351997203	2.229716713	0.755	Forebrain	LPC(16:1e)+H		6.497587562	6.19458698	1.048912977	0.06889499	Positive
LipidLevel	KO	WT	3	3	0.797873024	2.104861459	0.505	Forebrain	LPC(17:0)+H		9.665079707	5.809396863	1.663686191	0.734383334	Positive
LipidLevel	KO	WT	9	9	0.179644171	15.96458312	0.86	Forebrain	LPC(18:0)+H		216.6713934	203.7124539	1.063613849	0.088974467	Positive
LipidLevel	KO	WT	6	6	0.744631505	7.696403453	0.479	Forebrain	LPC(18:0)+Na		31.32493605	29.37050427	1.066543805	0.092943222	Positive
LipidLevel	KO	WT	3	3	-0.382083309	2.14466867	0.737	Forebrain	LPC(18:1)+Na		39.89441462	46.49317554	0.858070638	-0.220831676	Positive
LipidLevel	KO	WT	6	6	2.266128602	8.527249185	0.0512	Forebrain	LPC(18:1)+H		542.0886662	481.4106737	1.126042033	0.171260681	Positive
LipidLevel	KO	WT	6	6	2.163465641	5.270818441	0.08	Forebrain	LPC(18:2)+H		15.39446832	12.97345021	1.186611843	0.246848087	Positive
LipidLevel	KO	WT	3	3	2.035708505	2.263775482	0.164	Forebrain	LPC(18:2e)+H		4.615047505	2.292902069	2.0127097	1.009139102	Positive
LipidLevel	KO	WT	6	6	1.649183604	9.414539558	0.132	Forebrain	LPC(18:3)+H		149.4279178	98.39976912	1.518579436	0.602722377	Positive
LipidLevel	KO	WT	6	6	-0.799221792	7.682176302	0.448	Forebrain	LPC(20:0)+H		4.393203044	4.769328137	0.921138325	-0.118510277	Positive
LipidLevel	KO	WT	9	9	-0.029713332	15.99557358	0.977	Forebrain	LPC(20:1)+H		9.570550754	9.648011533	0.991971405	-0.011629561	Positive
LipidLevel	KO	WT	9	9	0.333292095	15.95063214	0.743	Forebrain	LPC(20:3)+H		23.4280865	21.49685544	1.089837422	0.124112935	Positive
LipidLevel	KO	WT	3	3	1.544172685	3.09958469	0.217	Forebrain	LPC(20:4)+Na		10.59155823	7.995855012	1.324627042	0.405586216	Positive
LipidLevel	KO	WT	6	6	1.040242853	8.542588702	0.327	Forebrain	LPC(20:4)+H		82.17530107	64.12441884	1.281497352	0.357830497	Positive
LipidLevel	KO	WT	6	6	0.587616277	8.451812208	0.572	Forebrain	LPC(22:0)+H		3.021959757	2.776670685	1.088336092	0.122124148	Positive
LipidLevel	KO	WT	6	6	-0.242092376	9.52176656	0.814	Forebrain	LPC(22:1)+H		1.014965817	1.170200366	0.867354952	-0.20530558	Positive
LipidLevel	KO	WT	3	3	0.796689484	3.615900788	0.475	Forebrain	LPC(22:4)+H		6.304173686	5.800907077	1.086755041	0.120026788	Positive
LipidLevel	KO	WT	3	3	1.199669353	2.419677543	0.334	Forebrain	LPC(22:6)+H		91.76031009	79.43992789	1.155090356	0.20800571	Positive
LipidLevel	KO	WT	3	3	1.034066302	2.134062066	0.404	Forebrain	LPC(22:6)+Na		8.441684613	7.723621819	1.092968495	0.128251816	Positive
LipidLevel	KO	WT	6	6	1.082803371	8.979366732	0.307	Forebrain	LPC(24:0)+H		4.510939289	4.010329377	1.124827011	0.169703144	Positive
LipidLevel	KO	WT	6	6	-0.556102528	9.599651583	0.591	Forebrain	LPC(24:1)+H		2.612479657	2.824734054	0.924861286	-0.112691093	Positive
LipidLevel	KO	WT	3	3	1.53842458	3.845254891	0.202	Forebrain	LPC(32:0)+Na		59.43179126	40.93518571	1.451849919	0.537892327	Positive
LipidLevel	KO	WT	3	3	0.237986752	2.092168171	0.833	Forebrain	LPC(34:0)+H		335.7056292	330.1395492	1.016859774	0.024120744	Positive
LipidLevel	KO	WT	3	3	-0.972720863	2.000315143	0.433	Forebrain	LPE(16:0)+H		2.197171661	18.05051006	0.121728388	-3.038262443	Positive
LipidLevel	KO	WT	3	3	1.994592886	2.532268809	0.157	Forebrain	LPE(16:0)+Na		8.942717389	6.035213762	1.481748546	0.567300641	Positive
LipidLevel	KO	WT	3	3	-1.371481309	3.260667917	0.257	Forebrain	LPE(16:1e)+H		18.34698012	25.4115003	0.72199625	-0.469936752	Positive
LipidLevel	KO	WT	6	6	3.821023609	8.524674129	0.00451	Forebrain	LPE(18:0)+Na		16.11434137	13.28187712	1.213256222	0.278884258	Positive
LipidLevel	KO	WT	3	3	2.124406513	3.829277745	0.104	Forebrain	LPE(18:0)+H		102.6732982	83.79541171	1.225285175	0.293117563	Positive
LipidLevel	KO	WT	6	6	0.172994947	5.798691458	0.869	Forebrain	LPE(18:1)+Na		8.630594993	8.289447297	1.04115396	0.058183422	Positive
LipidLevel	KO	WT	3	3	1.604813938	2.112873878	0.243	Forebrain	LPE(18:1)+H		82.82773342	67.57382921	1.225736529	0.293648906	Positive
LipidLevel	KO	WT	6	6	0.306262572	6.836469343	0.769	Forebrain	LPE(18:1e)+H		23.29913409	22.82135975	1.02093531	0.029891456	Positive
LipidLevel	KO	WT	6	6	1.608658601	9.34515741	0.141	Forebrain	LPE(18:1e)+Na		3.733122965	3.44945712	1.08223254	0.114010525	Positive
LipidLevel	KO	WT	3	3	-0.231742703	3.060495428	0.831	Forebrain	LPE(18:1p)+H		56.25164429	64.02720504	0.878558675	-0.186789454	Positive
LipidLevel	KO	WT	3	3	0.183159319	3.380226984	0.865	Forebrain	LPE(18:2e)+Na		8.116738132	7.651834504	1.060756352	0.085093318	Positive
LipidLevel	KO	WT	3	3	2.956346042	3.817263048	0.0442	Forebrain	LPE(20:4)+Na		12.26383706	7.209751253	1.700997236	0.766380797	Positive
LipidLevel	KO	WT	3	3	2.120237392	3.982012827	0.102	Forebrain	LPE(20:4e)+H		3.76083131	3.270624923	1.149876984	0.201479527	Positive
LipidLevel	KO	WT	3	3	2.487346648	2.077324895	0.126	Forebrain	LPE(22:6)+Na		25.23135147	19.62928218	1.285392033	0.362208435	Positive
LipidLevel	KO	WT	3	3	1.547531461	3.29047003	0.212	Forebrain	LPE(22:6)+H		159.3539765	129.8160912	1.227536219	0.295765592	Positive
LipidLevel	KO	WT	3	3	-0.990725335	2.210840101	0.418	Forebrain	MG(14:0)+Na		5.05646117	6.605626954	0.765481408	-0.385560757	Positive
LipidLevel	KO	WT	9	9	-0.60392856	14.09565868	0.555	Forebrain	MG(16:0)+NH4		21.2188168	27.01888278	0.785333666	-0.34862235	Positive
LipidLevel	KO	WT	9	9	-0.577316941	14.22647056	0.573	Forebrain	MG(16:0)+H		40.86877372	51.03497269	0.800799755	-0.320486562	Positive
LipidLevel	KO	WT	3	3	0.288200276	3.995559059	0.788	Forebrain	MG(16:0e)+Na		11.55820228	11.21236492	1.030844008	0.043826034	Positive
LipidLevel	KO	WT	3	3	0.49926873	3.971097847	0.644	Forebrain	MG(16:2e)+H		45.13767147	32.99495074	1.368016428	0.452085555	Positive
LipidLevel	KO	WT	3	3	-0.75216716	2.017878787	0.53	Forebrain	MG(17:0)+Na		5.956878761	7.327306336	0.812972352	-0.298721806	Positive
LipidLevel	KO	WT	9	9	-0.774922798	11.39552373	0.454	Forebrain	MG(18:0)+NH4		24.64238259	35.82655153	0.687825446	-0.539885605	Positive
LipidLevel	KO	WT	9	9	-0.704650155	11.76443847	0.495	Forebrain	MG(18:0)+H		31.76222181	43.71465086	0.72658133	-0.4608038	Positive
LipidLevel	KO	WT	3	3	-0.696170537	2.097107668	0.555	Forebrain	MG(18:0)+Na		381.0411558	487.1840516	0.782129826	-0.354519994	Positive
LipidLevel	KO	WT	12	12	-1.220045225	18.546303	0.238	Forebrain	MG(18:1)+H		8.083739443	12.23446784	0.660737637	-0.597850569	Positive
LipidLevel	KO	WT	9	9	-3.522686402	10.21545101	0.00534	Forebrain	MG(18:1)+NH4		5.654226799	9.292994059	0.608443944	-0.716803742	Positive
LipidLevel	KO	WT	18	18	-0.550779645	32.88036609	0.586	Forebrain	MG(18:3e)+H		22.7039058	27.30496	0.831494448	-0.266221464	Positive
LipidLevel	KO	WT	3	3	-0.375688923	3.858054079	0.727	Forebrain	MG(19:0)+NH4		19.17615595	21.64745765	0.885839237	-0.174883194	Positive
LipidLevel	KO	WT	9	9	-1.346678345	12.46154937	0.202	Forebrain	MG(19:1)+NH4		0.245214634	0.482419372	0.508403701	-0.975953563	Positive
LipidLevel	KO	WT	3	3	-1.143738808	2.353545743	0.356	Forebrain	MG(20:0)+Na		4.778510552	6.4857222	0.736777914	-0.440698279	Positive
LipidLevel	KO	WT	9	9	-1.349557542	13.81733463	0.199	Forebrain	MG(20:1)+H		1.606525593	2.634917114	0.609721123	-0.713778568	Positive
LipidLevel	KO	WT	6	6	-5.551457218	9.9786499	0.000245	Forebrain	MG(20:1)+Na		9.911372765	16.51313186	0.600213989	-0.736451151	Positive
LipidLevel	KO	WT	6	6	-9.557843143	8.962083569	5.37E-06	Forebrain	MG(20:1)+NH4	*	1.136871749	1.853805059	0.613284776	-0.705370956	Positive
LipidLevel	KO	WT	6	6	-0.177889457	9.467135141	0.863	Forebrain	MG(20:3)+H		2.571615828	2.9094864	0.88387677	-0.178082852	Positive
LipidLevel	KO	WT	6	6	0.282109645	9.585640339	0.784	Forebrain	MG(20:4)+H		21.21170846	19.29022943	1.099608409	0.136989845	Positive
LipidLevel	KO	WT	3	3	-1.670007895	3.191402662	0.188	Forebrain	MG(20:4)+NH4		21.57572454	26.53239938	0.813184775	-0.29834489	Positive
LipidLevel	KO	WT	3	3	-0.471023055	3.991572939	0.662	Forebrain	MG(20:4)+Na		48.09976675	53.69793941	0.895747168	-0.158836517	Positive
LipidLevel	KO	WT	3	3	-0.667749585	3.312888223	0.548	Forebrain	MG(20:4e)+H		11.5025903	12.65310788	0.909073051	-0.137531864	Positive
LipidLevel	KO	WT	3	3	0.660705176	2.459656051	0.565	Forebrain	MG(20:5)+H		9.191938012	7.707147114	1.192648669	0.254169116	Positive
LipidLevel	KO	WT	24	24	1.432830002	33.44354071	0.161	Forebrain	MG(21:1)+NH4		0.182223617	0.116084283	1.569262323	0.650086538	Positive
LipidLevel	KO	WT	3	3	-1.01112745	2.18645085	0.411	Forebrain	MG(22:0)+Na		3.440009552	5.031081629	0.683757774	-0.548442764	Positive
LipidLevel	KO	WT	9	9	-0.585370505	15.66559799	0.567	Forebrain	MG(22:2)+NH4		19.08678987	21.89923338	0.871574013	-0.198304914	Positive
LipidLevel	KO	WT	3	3	2.486704338	2.18534052	0.12	Forebrain	MG(22:2)+H		2.75302849	1.194434999	2.304770051	1.204622819	Positive
LipidLevel	KO	WT	3	3	-1.887458378	3.745398603	0.137	Forebrain	MG(22:3)+NH4		83.6345864	104.0579627	0.803730958	-0.315215443	Positive
LipidLevel	KO	WT	3	3	-0.594268468	2.018006769	0.612	Forebrain	MG(22:3)+H		2.915293954	3.437364064	0.848123471	-0.237653785	Positive
LipidLevel	KO	WT	3	3	-4.235916017	2.454173933	0.0355	Forebrain	MG(22:4)+NH4		1.573408891	2.774439505	0.567124342	-0.818263014	Positive
LipidLevel	KO	WT	6	6	-5.408377017	5.876422247	0.00176	Forebrain	MG(22:4)+Na		6.836901943	12.10371233	0.564863512	-0.824025784	Positive
LipidLevel	KO	WT	6	6	-1.315754128	7.317821872	0.228	Forebrain	MG(22:4)+H		5.114020615	10.04160055	0.509288301	-0.973445517	Positive
LipidLevel	KO	WT	3	3	-0.483219227	2.298635087	0.671	Forebrain	MG(22:6)+NH4		11.41807475	12.11705357	0.942314932	-0.08571879	Positive
LipidLevel	KO	WT	3	3	1.506515436	3.402031604	0.218	Forebrain	MG(22:6)+H		5.176267871	3.452305157	1.499351216	0.584338367	Positive
LipidLevel	KO	WT	6	6	3.207178168	7.471302358	0.0137	Forebrain	MG(23:1)+H		157.6695153	139.6095388	1.129360527	0.175506113	Positive
LipidLevel	KO	WT	6	6	0.765148202	9.463492987	0.463	Forebrain	MG(23:1)+NH4		127.2832951	123.8052141	1.028093148	0.039970982	Positive
LipidLevel	KO	WT	3	3	0.95394021	3.307565051	0.405	Forebrain	MG(23:1)+Na		278.5526198	264.0827779	1.054792806	0.076959637	Positive
LipidLevel	KO	WT	27	27	-0.725880066	50.87103563	0.471	Forebrain	MG(27:1)+H		0.730312553	0.931706474	0.783867223	-0.351318794	Positive
LipidLevel	KO	WT	6	6	-0.335601969	6.831154698	0.747	Forebrain	MG(27:1)+NH4		1.14290324	1.400579194	0.816034996	-0.293297071	Positive
LipidLevel	KO	WT	231	231	-0.17291217	459.2892094	0.863	Forebrain	MG(28:1)+H		5.521128006	5.795580275	0.952645374	-0.069988829	Positive
LipidLevel	KO	WT	129	129	-0.172057111	242.5550048	0.864	Forebrain	MG(28:1)+NH4		4.380057824	4.552637946	0.962093113	-0.055751567	Positive
LipidLevel	KO	WT	252	252	-0.745638277	430.9128511	0.456	Forebrain	MG(29:1)+H		6.972287455	8.632061975	0.807722037	-0.308069194	Positive
LipidLevel	KO	WT	195	195	-0.727351844	318.0843722	0.468	Forebrain	MG(29:1)+NH4		7.796581006	9.632838615	0.809377213	-0.305115863	Positive
LipidLevel	KO	WT	6	6	-1.324509972	5.484912062	0.238	Forebrain	MG(30:1)+H		0.36229459	0.810583162	0.447023704	-1.16157676	Positive
LipidLevel	KO	WT	15	15	0.106481482	27.76176535	0.916	Forebrain	MG(32:0)+Na		35.23684859	34.44375524	1.023025685	0.032842367	Positive
LipidLevel	KO	WT	12	12	-0.671212148	21.44732607	0.509	Forebrain	MG(34:0)+Na		19.07257915	22.63230786	0.842715422	-0.246882567	Positive
LipidLevel	KO	WT	6	6	-0.332106007	8.218049783	0.748	Forebrain	MG(34:1)+Na		6.081595443	6.977997314	0.871540646	-0.198360146	Positive
LipidLevel	KO	WT	6	6	-2.662282286	9.8853961	0.024	Forebrain	MG(36:1)+H		12.90510528	16.89738088	0.763735457	-0.388855092	Positive
LipidLevel	KO	WT	3	3	-2.635733232	3.986747971	0.058	Forebrain	MG(36:1)+NH4		4.986747103	8.193720346	0.608610745	-0.716408291	Positive
LipidLevel	KO	WT	3	3	0.865884112	2.261962646	0.469	Forebrain	MG(37:1)+NH4		9.30003008	8.010645286	1.160956908	0.215314424	Positive
LipidLevel	KO	WT	6	6	-2.931170057	9.88041841	0.0152	Forebrain	MG(38:1)+H		3.878903502	5.449324663	0.711818906	-0.490417844	Positive
LipidLevel	KO	WT	3	3	-1.61812014	3.787982394	0.185	Forebrain	MG(38:1)+NH4		1.933281875	2.683747489	0.720376952	-0.47317607	Positive
LipidLevel	KO	WT	6	6	-1.324074817	7.946959159	0.222	Forebrain	MGDG(34:1)+Na		83.20080818	139.4893485	0.596467396	-0.745484814	Positive
LipidLevel	KO	WT	3	3	0.386052536	2.717711232	0.728	Forebrain	MGDG(36:0)+Na		23.1289156	22.06915738	1.048019659	0.06766578	Positive
LipidLevel	KO	WT	6	6	-1.234318054	8.917196503	0.249	Forebrain	MGDG(36:1)+Na		94.69803193	128.6035541	0.736356463	-0.441523764	Positive
LipidLevel	KO	WT	3	3	-0.731803821	3.542757844	0.51	Forebrain	MGDG(40:0)+Na		1.226809339	1.577166953	0.77787044	-0.362398211	Positive
LipidLevel	KO	WT	6	6	-1.72759845	7.062410661	0.127	Forebrain	MePC(29:0)+Na		126.5271471	136.9943711	0.923593822	-0.114669572	Positive
LipidLevel	KO	WT	6	6	0.858588853	9.700766931	0.411	Forebrain	MePC(30:1e)+NH4		11.20687347	9.815518738	1.14174906	0.191245602	Positive
LipidLevel	KO	WT	9	9	0.406667413	15.16469491	0.69	Forebrain	MePC(31:0)+Na		32.13762746	27.36144194	1.174558347	0.232118382	Positive
LipidLevel	KO	WT	3	3	1.529270374	2.058670838	0.262	Forebrain	MePC(32:1)+Na		12.90911586	8.840175599	1.460273011	0.546238119	Positive
LipidLevel	KO	WT	3	3	0.241926271	3.076991673	0.824	Forebrain	MePC(32:4)+NH4		264.2355131	255.3286596	1.034883863	0.049468874	Positive
LipidLevel	KO	WT	12	12	-0.161554019	21.8832227	0.873	Forebrain	MePC(32:4e)+Na		1261.822712	1350.241098	0.934516599	-0.097707805	Positive
LipidLevel	KO	WT	12	12	-0.122558232	21.12271143	0.904	Forebrain	MePC(32:5e)+Na		76.36841719	79.32196027	0.962765174	-0.054744138	Positive
LipidLevel	KO	WT	9	9	0.657237903	14.98048667	0.521	Forebrain	MePC(33:0)+Na		1339.591965	1220.919905	1.097198882	0.133825057	Positive
LipidLevel	KO	WT	9	9	-0.04571892	15.85686131	0.964	Forebrain	MePC(33:0e)+Na		145.917782	147.4543611	0.989579297	-0.015112777	Positive
LipidLevel	KO	WT	9	9	0.361368001	14.94372952	0.723	Forebrain	MePC(33:1)+Na		9199.98623	7915.921263	1.162212951	0.216874437	Positive
LipidLevel	KO	WT	6	6	1.14439516	6.331209765	0.294	Forebrain	MePC(33:1e)+Na		88.26909609	81.86676305	1.078204206	0.108630443	Positive
LipidLevel	KO	WT	9	9	-0.12288081	14.70862261	0.904	Forebrain	MePC(33:2)+Na		145.3840456	155.5277205	0.934779032	-0.097302721	Positive
LipidLevel	KO	WT	6	6	0.077597108	9.218943351	0.94	Forebrain	MePC(33:4)+NH4		48.86109696	48.33887603	1.01080331	0.015502294	Positive
LipidLevel	KO	WT	3	3	-1.3868057	2.666140013	0.27	Forebrain	MePC(33:4e)+NH4		8.979537998	12.83324814	0.699711245	-0.515168418	Positive
LipidLevel	KO	WT	3	3	-2.195675818	3.691951424	0.0988	Forebrain	MePC(33:6)+NH4		141.9302111	158.4404369	0.895795444	-0.158758767	Positive
LipidLevel	KO	WT	3	3	1.007220599	2.121710668	0.415	Forebrain	MePC(34:1)+Na		147.1355131	112.1433305	1.312030606	0.391801374	Positive
LipidLevel	KO	WT	3	3	-1.489763521	2.90789396	0.236	Forebrain	MePC(34:3)+Na		18.86353422	38.11776925	0.494876408	-1.014859828	Positive
LipidLevel	KO	WT	6	6	0.076297782	9.985697051	0.941	Forebrain	MePC(34:3)+NH4		197.0612229	190.5322726	1.034266882	0.048608507	Positive
LipidLevel	KO	WT	15	15	-0.197015113	27.48543804	0.845	Forebrain	MePC(34:4)+NH4		300.9724789	320.4968438	0.939080964	-0.090678548	Positive
LipidLevel	KO	WT	9	9	-0.043087574	15.99054772	0.966	Forebrain	MePC(34:5)+NH4		2610.66759	2673.507692	0.976495261	-0.034315052	Positive
LipidLevel	KO	WT	12	12	-0.085224268	21.99987771	0.933	Forebrain	MePC(34:5e)+Na		195.0716556	202.8016708	0.961883887	-0.056065344	Positive
LipidLevel	KO	WT	6	6	0.812237179	8.030767137	0.44	Forebrain	MePC(34:6)+NH4		100.9873052	65.27987025	1.546989142	0.629463071	Positive
LipidLevel	KO	WT	12	12	-0.176123187	21.77511158	0.862	Forebrain	MePC(34:6e)+Na		199.8662823	217.3283678	0.919651182	-0.120841335	Positive
LipidLevel	KO	WT	6	6	0.610794665	9.992513797	0.555	Forebrain	MePC(34:7)+Na		7.180824178	5.392008152	1.33174706	0.413320096	Positive
LipidLevel	KO	WT	6	6	-0.395214557	9.433489664	0.701	Forebrain	MePC(35:0)+Na		308.102509	331.8613202	0.928407432	-0.107170023	Positive
LipidLevel	KO	WT	15	15	0.102819184	27.99756529	0.919	Forebrain	MePC(35:1)+Na		3407.748965	3236.197341	1.053010246	0.074519475	Positive
LipidLevel	KO	WT	9	9	0.053588106	15.99947238	0.958	Forebrain	MePC(35:2)+Na		2647.49475	2597.645439	1.01919019	0.027423296	Positive
LipidLevel	KO	WT	12	12	0.521883814	21.15409009	0.607	Forebrain	MePC(35:2e)+Na		45.19995225	41.1973095	1.097157632	0.133770817	Positive
LipidLevel	KO	WT	12	12	-0.011347339	21.99678795	0.991	Forebrain	MePC(35:3)+Na		5620.469097	5646.939647	0.995312408	-0.006778666	Positive
LipidLevel	KO	WT	6	6	0.702225565	9.800583903	0.499	Forebrain	MePC(35:3e)+Na		72.43960202	66.80713076	1.084309306	0.116776353	Positive
LipidLevel	KO	WT	15	15	-0.035510082	27.95244474	0.972	Forebrain	MePC(35:4)+Na		425.4474089	435.8733521	0.976080344	-0.03492819	Positive
LipidLevel	KO	WT	3	3	-1.242094022	2.363397439	0.323	Forebrain	MePC(35:4e)+Na		53.37391097	62.5391413	0.853448329	-0.228624285	Positive
LipidLevel	KO	WT	3	3	2.082696431	2.654308143	0.14	Forebrain	MePC(35:5)+NH4		312.2981404	254.5210586	1.22700306	0.295138847	Positive
LipidLevel	KO	WT	3	3	0.601526357	2.402022834	0.599	Forebrain	MePC(35:6)+NH4		178.7118999	171.1758704	1.044025043	0.062156319	Positive
LipidLevel	KO	WT	3	3	0.924072103	2.885018322	0.426	Forebrain	MePC(36:2)+Na		9.630066812	8.432157279	1.142062735	0.191641902	Positive
LipidLevel	KO	WT	9	9	0.7868222	14.04803097	0.444	Forebrain	MePC(36:3)+Na		59.34446603	47.21272381	1.256958624	0.32993716	Positive
LipidLevel	KO	WT	12	12	0.095162389	21.80478325	0.925	Forebrain	MePC(36:5)+NH4		1832.871332	1771.294207	1.034763915	0.049301649	Positive
LipidLevel	KO	WT	9	9	-0.331285454	15.90526673	0.745	Forebrain	MePC(36:5e)+Na		111.5968301	128.1167709	0.871055695	-0.199163127	Positive
LipidLevel	KO	WT	12	12	0.003527873	21.99941323	0.997	Forebrain	MePC(36:6)+NH4		968.3428234	966.8829996	1.001509825	0.002176574	Positive
LipidLevel	KO	WT	3	3	0.698480013	2.691014348	0.54	Forebrain	MePC(36:6)+Na		1073.815885	804.5442778	1.334688321	0.41650288	Positive
LipidLevel	KO	WT	9	9	0.385052338	14.02842241	0.706	Forebrain	MePC(36:6e)+Na		88.35561052	69.11949975	1.278301825	0.354228517	Positive
LipidLevel	KO	WT	12	12	0.082903311	21.87419952	0.935	Forebrain	MePC(36:7)+NH4		1360.58997	1281.74017	1.061517767	0.086128519	Positive
LipidLevel	KO	WT	6	6	-0.111705907	9.95841321	0.913	Forebrain	MePC(36:7)+Na		92.33382732	97.69465064	0.945126803	-0.081420194	Positive
LipidLevel	KO	WT	3	3	-0.090601268	3.735502035	0.932	Forebrain	MePC(36:7e)+Na		24.36962007	24.65650855	0.988364642	-0.016884695	Positive
LipidLevel	KO	WT	6	6	0.082844562	9.697180082	0.936	Forebrain	MePC(36:8)+NH4		816.4963614	807.0953413	1.011647966	0.016707347	Positive
LipidLevel	KO	WT	6	6	-0.100307013	9.557936541	0.922	Forebrain	MePC(36:9)+Na		98.07843958	100.700548	0.973961355	-0.038063566	Positive
LipidLevel	KO	WT	6	6	-0.273597552	9.569127077	0.79	Forebrain	MePC(37:0)+NH4		28.71716342	29.93261787	0.959393783	-0.059805005	Positive
LipidLevel	KO	WT	12	12	-0.350426317	21.30040922	0.729	Forebrain	MePC(37:1)+Na		323.4938912	372.1702752	0.869209407	-0.202224307	Positive
LipidLevel	KO	WT	18	18	-0.312629418	33.44138535	0.757	Forebrain	MePC(37:2)+Na		198.3776193	215.1791949	0.921918252	-0.117289265	Positive
LipidLevel	KO	WT	12	12	-0.103710158	21.87638662	0.918	Forebrain	MePC(37:3)+Na		1291.982593	1388.251719	0.930654421	-0.103682542	Positive
LipidLevel	KO	WT	3	3	0.874390768	2.759405461	0.451	Forebrain	MePC(37:3e)+Na		6.31299648	4.900054959	1.288346294	0.365520426	Positive
LipidLevel	KO	WT	15	15	-0.198061603	27.89959007	0.844	Forebrain	MePC(37:4)+Na		1013.100706	1079.546056	0.938450663	-0.091647195	Positive
LipidLevel	KO	WT	6	6	0.08116145	8.571437688	0.937	Forebrain	MePC(37:4e)+Na		26.28473533	25.9105665	1.014440726	0.02068457	Positive
LipidLevel	KO	WT	3	3	-1.064433455	3.011197777	0.365	Forebrain	MePC(37:5)+Na		467.570423	502.6209842	0.930264443	-0.10428721	Positive
LipidLevel	KO	WT	6	6	-0.105191382	9.939922197	0.918	Forebrain	MePC(37:5e)+Na		8.740178467	9.173207995	0.952794616	-0.069762834	Positive
LipidLevel	KO	WT	3	3	-0.175705036	2.061773225	0.876	Forebrain	MePC(38:4)+Na		6.715629003	6.957960926	0.965172492	-0.051141296	Positive
LipidLevel	KO	WT	3	3	-1.950004603	3.411738127	0.135	Forebrain	MePC(38:6)+NH4		180.7385554	223.1311464	0.810010513	-0.303987462	Positive
LipidLevel	KO	WT	6	6	-0.473261166	9.356701629	0.647	Forebrain	MePC(38:7e)+Na		32.24898157	46.14103161	0.698922641	-0.516795312	Positive
LipidLevel	KO	WT	15	15	-0.143197545	27.75900196	0.887	Forebrain	MePC(38:8)+NH4		320.1818664	343.8740419	0.93110219	-0.102988581	Positive
LipidLevel	KO	WT	3	3	-1.084666637	3.273026151	0.351	Forebrain	MePC(38:9)+NH4		278.866066	302.0443375	0.923262048	-0.115187911	Positive
LipidLevel	KO	WT	3	3	0.171806277	3.374082703	0.873	Forebrain	MePC(38:9)+Na		99.02520755	89.65622781	1.104498812	0.143391867	Positive
LipidLevel	KO	WT	6	6	-1.394028574	5.996151626	0.213	Forebrain	MePC(39:0)+Na		7.497504767	17.0482399	0.439785035	-1.185129581	Positive
LipidLevel	KO	WT	6	6	0.988627353	6.770067811	0.357	Forebrain	MePC(39:1)+NH4		44.88395647	32.94554393	1.362366951	0.446115343	Positive
LipidLevel	KO	WT	6	6	-1.067540581	9.976399308	0.311	Forebrain	MePC(39:1)+Na		17.63400401	20.6223716	0.855091686	-0.225848975	Positive
LipidLevel	KO	WT	9	9	-0.758609957	15.01028731	0.46	Forebrain	MePC(39:4)+Na		89.33555072	116.4472628	0.767176246	-0.382370043	Positive
LipidLevel	KO	WT	3	3	-1.724889029	2.142775796	0.218	Forebrain	MePC(39:4e)+Na		44.52245253	62.02925766	0.717765816	-0.478414879	Positive
LipidLevel	KO	WT	9	9	-0.465176403	8.636974441	0.653	Forebrain	MePC(39:5)+Na		43.55360236	48.43127341	0.899286956	-0.153146552	Positive
LipidLevel	KO	WT	3	3	0.949957988	3.935734755	0.397	Forebrain	MePC(39:6)+Na		41.53813536	39.82841921	1.042926932	0.060638086	Positive
LipidLevel	KO	WT	3	3	0.770700019	3.999156612	0.484	Forebrain	MePC(39:7)+Na		154.1645074	143.4497762	1.074693207	0.103924871	Positive
LipidLevel	KO	WT	6	6	-2.33702257	9.164967474	0.0437	Forebrain	MePC(40:10)+NH4		445.2457898	495.4018205	0.898756891	-0.153997168	Positive
LipidLevel	KO	WT	3	3	1.212476318	2.572756189	0.325	Forebrain	MePC(40:9)+NH4		22.92483167	20.02800769	1.144637927	0.194891316	Positive
LipidLevel	KO	WT	3	3	-1.426778989	3.963546101	0.227	Forebrain	MePC(41:1)+NH4		18.0529432	31.47484946	0.573568616	-0.801962008	Positive
LipidLevel	KO	WT	3	3	-0.291409946	3.310890837	0.788	Forebrain	MePC(41:4)+NH4		13.55009686	14.30671978	0.947114528	-0.078389204	Positive
LipidLevel	KO	WT	3	3	-0.254120152	3.014751956	0.816	Forebrain	MePC(41:5)+Na		6.260479616	6.567432439	0.953262077	-0.069055191	Positive
LipidLevel	KO	WT	3	3	0.58656952	2.700437156	0.603	Forebrain	MePC(41:7)+Na		66.81553803	55.77546957	1.19793735	0.26055246	Positive
LipidLevel	KO	WT	3	3	-0.4871026	2.220318694	0.67	Forebrain	MePC(42:0e)+Na		4.2305717	4.850967615	0.872111468	-0.197415551	Positive
LipidLevel	KO	WT	3	3	-0.360593425	3.9859303	0.737	Forebrain	MePC(43:4)+NH4		10.432032	11.16939096	0.933984551	-0.098529408	Positive
LipidLevel	KO	WT	6	6	-0.815240958	9.877403568	0.434	Forebrain	MePC(43:6)+NH4		7.808442602	9.773299704	0.798958688	-0.323807188	Positive
LipidLevel	KO	WT	3	3	-1.206861554	2.628299038	0.325	Forebrain	MePC(51:2)+Na		11.92786158	15.81057906	0.754424369	-0.406551816	Positive
LipidLevel	KO	WT	3	3	-0.706081436	2.036363589	0.552	Forebrain	MePC(53:3)+Na		37.71742131	41.56312376	0.907473432	-0.140072689	Positive
LipidLevel	KO	WT	3	3	0.342149434	2.16380223	0.763	Forebrain	MePC(53:5)+Na		2.387228462	2.241779558	1.064878108	0.090688301	Positive
LipidLevel	KO	WT	6	6	-1.218931654	8.681685551	0.255	Forebrain	MePC(55:3)+Na		92.96417754	151.1536239	0.615031341	-0.701268165	Positive
LipidLevel	KO	WT	3	3	-0.34105751	3.338767631	0.753	Forebrain	MePC(57:3)+Na		53.77964819	63.69749438	0.844297947	-0.244175888	Positive
LipidLevel	KO	WT	3	3	-1.944170097	3.198990552	0.141	Forebrain	MePC(57:4)+Na		21.05656397	34.62845181	0.608072324	-0.717685168	Positive
LipidLevel	KO	WT	6	6	-0.043162454	9.63570566	0.966	Forebrain	PA(34:1)+Na		0.571405165	0.581145451	0.983242388	-0.024380983	Positive
LipidLevel	KO	WT	3	3	-1.355342075	3.733704952	0.251	Forebrain	PA(36:1)+NH4		6.805498228	14.62162612	0.465444242	-1.103319746	Positive
LipidLevel	KO	WT	6	6	0.030723336	9.682872823	0.976	Forebrain	PC(16:0e)+Na		62.38976568	61.12816917	1.020638512	0.029471985	Positive
LipidLevel	KO	WT	6	6	-0.236138145	9.593691055	0.818	Forebrain	PC(16:0e)+H		814.806629	914.9170865	0.890579761	-0.167183269	Positive
LipidLevel	KO	WT	3	3	1.545347753	2.826456842	0.225	Forebrain	PC(16:1e)+H		27.78057196	23.59008961	1.177636654	0.235894482	Positive
LipidLevel	KO	WT	9	9	0.179644171	15.96458312	0.86	Forebrain	PC(18:0e)+H		216.6713934	203.7124539	1.063613849	0.088974467	Positive
LipidLevel	KO	WT	3	3	-0.129568917	3.144614393	0.905	Forebrain	PC(18:0e)+Na		32.34105962	32.88756669	0.983382613	-0.024175247	Positive
LipidLevel	KO	WT	3	3	1.522980021	2.24458964	0.254	Forebrain	PC(18:1e)+Na		52.26700605	43.45844418	1.202688839	0.266263435	Positive
LipidLevel	KO	WT	3	3	1.43315247	3.41218904	0.237	Forebrain	PC(18:1e)+H		542.7154896	481.9444468	1.126095509	0.171329193	Positive
LipidLevel	KO	WT	3	3	1.368295813	2.108327376	0.299	Forebrain	PC(18:2e)+H		15.39446832	12.97345021	1.186611843	0.246848087	Positive
LipidLevel	KO	WT	3	3	2.790718859	3.181372436	0.0639	Forebrain	PC(18:3e)+H		180.3802434	140.1713666	1.286854934	0.363849429	Positive
LipidLevel	KO	WT	3	3	-0.193230204	2.291844534	0.863	Forebrain	PC(20:0e)+H		4.128948773	4.243249601	0.973063537	-0.039394084	Positive
LipidLevel	KO	WT	6	6	-0.123534142	8.149019173	0.905	Forebrain	PC(20:1e)+H		13.12572283	13.24591498	0.990926165	-0.01315053	Positive
LipidLevel	KO	WT	9	9	0.333292095	15.95063214	0.743	Forebrain	PC(20:3e)+H		23.4280865	21.49685544	1.089837422	0.124112935	Positive
LipidLevel	KO	WT	6	6	1.391122171	8.467900556	0.2	Forebrain	PC(20:4e)+H		81.89895391	57.60746105	1.421671954	0.507588607	Positive
LipidLevel	KO	WT	3	3	1.548946074	2.968851326	0.22	Forebrain	PC(20:4e)+Na		10.75770465	7.996375195	1.345318329	0.427947584	Positive
LipidLevel	KO	WT	3	3	-0.185230779	3.16862093	0.864	Forebrain	PC(21:0e)+H		0.660495283	0.688198846	0.959750677	-0.059268422	Positive
LipidLevel	KO	WT	3	3	0.33570789	3.005673177	0.759	Forebrain	PC(22:0e)+H		3.257193615	3.03742683	1.072350566	0.100776619	Positive
LipidLevel	KO	WT	3	3	-1.239150901	3.906787976	0.285	Forebrain	PC(22:1e)+H		1.870984763	2.271489608	0.823689612	-0.279827301	Positive
LipidLevel	KO	WT	3	3	0.796689484	3.615900788	0.475	Forebrain	PC(22:4e)+H		6.304173686	5.800907077	1.086755041	0.120026788	Positive
LipidLevel	KO	WT	3	3	0.206357394	3.977762367	0.847	Forebrain	PC(23:0e)+H		1.431982656	1.371357996	1.044204533	0.062404327	Positive
LipidLevel	KO	WT	6	6	1.082803371	8.979366732	0.307	Forebrain	PC(24:0e)+H		4.510939289	4.010329377	1.124827011	0.169703144	Positive
LipidLevel	KO	WT	6	6	-0.556102528	9.599651583	0.591	Forebrain	PC(24:1e)+H		2.612479657	2.824734054	0.924861286	-0.112691093	Positive
LipidLevel	KO	WT	3	3	1.308927691	2.632822521	0.293	Forebrain	PC(25:0e)+H		0.98502335	0.643908203	1.529675158	0.613225315	Positive
LipidLevel	KO	WT	3	3	0.404254048	2.992681252	0.713	Forebrain	PC(26:3e)+H		0.066493645	0.054978523	1.209067378	0.273894645	Positive
LipidLevel	KO	WT	6	6	0.193139387	9.821559716	0.851	Forebrain	PC(28:0)+H		13.19062024	12.92669438	1.020416961	0.029158784	Positive
LipidLevel	KO	WT	6	6	-1.72759845	7.062410661	0.127	Forebrain	PC(30:0)+Na		126.5271471	136.9943711	0.923593822	-0.114669572	Positive
LipidLevel	KO	WT	6	6	-0.596145725	9.849524441	0.565	Forebrain	PC(30:0)+H		1196.657644	1236.547428	0.967741003	-0.047307106	Positive
LipidLevel	KO	WT	6	6	0.46996219	8.243292264	0.651	Forebrain	PC(30:0e)+H		21.26859421	19.89123675	1.069244087	0.096591229	Positive
LipidLevel	KO	WT	6	6	0.392546209	9.998395685	0.703	Forebrain	PC(30:1)+H		26.14307796	24.82879346	1.052933672	0.074414559	Positive
LipidLevel	KO	WT	6	6	1.721038831	5.649613973	0.139	Forebrain	PC(31:0)+H		525.2342859	384.4845089	1.366073892	0.450035522	Positive
LipidLevel	KO	WT	3	3	-1.184388913	3.938103386	0.303	Forebrain	PC(31:0)+Na		24.50524132	32.97454743	0.743157038	-0.428260993	Positive
LipidLevel	KO	WT	6	6	-0.054731593	9.987955976	0.957	Forebrain	PC(31:1)+H		409.2091795	422.6935115	0.96809904	-0.046773447	Positive
LipidLevel	KO	WT	3	3	0.878155495	3.146487034	0.442	Forebrain	PC(31:2)+H		98.41049183	71.93116049	1.368119941	0.452194714	Positive
LipidLevel	KO	WT	18	18	0.013622455	33.99999992	0.989	Forebrain	PC(32:0)+H		6299.257397	6259.151607	1.006407544	0.009214642	Positive
LipidLevel	KO	WT	9	9	-0.164302729	15.93611686	0.872	Forebrain	PC(32:0)+Na		426.1924851	451.7440802	0.94343791	-0.084000522	Positive
LipidLevel	KO	WT	6	6	1.182371501	6.692638391	0.277	Forebrain	PC(32:0e)+H		654.8918172	611.5501513	1.070871798	0.098785775	Positive
LipidLevel	KO	WT	3	3	1.53842458	3.845254891	0.202	Forebrain	PC(32:0e)+Na		59.43179126	40.93518571	1.451849919	0.537892327	Positive
LipidLevel	KO	WT	9	9	-0.777155909	12.93860834	0.451	Forebrain	PC(32:1)+Na		308.931046	371.6777555	0.831179855	-0.266767406	Positive
LipidLevel	KO	WT	15	15	-0.050694824	27.90068739	0.96	Forebrain	PC(32:1)+H		2210.174694	2259.261593	0.978273035	-0.031690918	Positive
LipidLevel	KO	WT	9	9	-0.154818564	15.95529619	0.879	Forebrain	PC(32:1e)+H		151.687911	163.605321	0.927157609	-0.10911349	Positive
LipidLevel	KO	WT	9	9	0.054393994	15.68584964	0.957	Forebrain	PC(32:2)+H		36.85585533	35.88779832	1.026974469	0.038400317	Positive
LipidLevel	KO	WT	6	6	-1.550097439	8.639112065	0.157	Forebrain	PC(32:3)+H		73.22241121	115.9348722	0.6315826	-0.662956669	Positive
LipidLevel	KO	WT	9	9	1.050493531	13.46532615	0.312	Forebrain	PC(33:0)+H		378.7394826	271.3600808	1.395708027	0.480997171	Positive
LipidLevel	KO	WT	12	12	0.191518581	21.99579956	0.85	Forebrain	PC(33:1)+H		684.6017766	639.818147	1.069994299	0.097603109	Positive
LipidLevel	KO	WT	9	9	0.360695132	15.8303236	0.723	Forebrain	PC(33:2)+H		628.6938542	543.9491904	1.155795155	0.208885727	Positive
LipidLevel	KO	WT	3	3	0.131679069	3.854640779	0.902	Forebrain	PC(33:3)+Na		3642.211444	3574.607541	1.018912258	0.027029822	Positive
LipidLevel	KO	WT	3	3	1.33371985	3.222258527	0.269	Forebrain	PC(33:3)+H		249.7948267	177.3514238	1.40847353	0.49413245	Positive
LipidLevel	KO	WT	6	6	0.22027946	9.982364756	0.83	Forebrain	PC(34:0)+Na		846.8045645	826.5716222	1.024478145	0.034889208	Positive
LipidLevel	KO	WT	12	12	0.020764619	21.99997788	0.984	Forebrain	PC(34:0)+H		3807.164647	3773.567563	1.008903268	0.012787858	Positive
LipidLevel	KO	WT	6	6	0.964549501	9.745241761	0.358	Forebrain	PC(34:0e)+H		324.7921764	311.3686438	1.043111368	0.060893196	Positive
LipidLevel	KO	WT	9	9	0.030668477	15.87806513	0.976	Forebrain	PC(34:1)+Na		3853.3795	3796.353955	1.015021135	0.021509767	Positive
LipidLevel	KO	WT	24	24	-0.002157892	45.99965369	0.998	Forebrain	PC(34:1)+H		14734.07201	14743.49483	0.999360883	-0.000922346	Positive
LipidLevel	KO	WT	9	9	0.12707443	15.90522342	0.9	Forebrain	PC(34:1e)+H		856.2253219	823.4016967	1.039863436	0.056394074	Positive
LipidLevel	KO	WT	9	9	0.587567056	14.81226079	0.566	Forebrain	PC(34:2)+Na		204.5957425	153.419073	1.333574145	0.415298039	Positive
LipidLevel	KO	WT	15	15	0.115891141	27.93233522	0.909	Forebrain	PC(34:2)+H		1289.70378	1228.700093	1.04964896	0.06990692	Positive
LipidLevel	KO	WT	15	15	0.25905239	26.08889567	0.798	Forebrain	PC(34:2e)+H		139.6492742	125.8298718	1.109826	0.150333506	Positive
LipidLevel	KO	WT	21	21	-0.07386597	39.79548181	0.941	Forebrain	PC(34:3)+H		206.7660529	213.4136769	0.968851008	-0.045653273	Positive
LipidLevel	KO	WT	3	3	0.505121767	3.997049394	0.64	Forebrain	PC(34:3e)+H		60.89517005	56.88541823	1.070488095	0.098268752	Positive
LipidLevel	KO	WT	6	6	0.805109351	8.316535089	0.443	Forebrain	PC(34:4)+H		19.01827727	16.82944065	1.130059201	0.176398354	Positive
LipidLevel	KO	WT	6	6	0.353845513	8.98155712	0.732	Forebrain	PC(34:5e)+H		10.81565426	10.26977326	1.053153627	0.074715902	Positive
LipidLevel	KO	WT	6	6	0.785464542	9.429512376	0.451	Forebrain	PC(35:0)+H		66.12081758	59.3925942	1.113283687	0.154821267	Positive
LipidLevel	KO	WT	6	6	1.059839399	6.04217336	0.33	Forebrain	PC(35:1)+H		931.1321783	817.7754684	1.138615916	0.187281172	Positive
LipidLevel	KO	WT	3	3	0.066144051	2.506319939	0.952	Forebrain	PC(35:1)+Na		111.1081126	109.5347747	1.014363808	0.020575177	Positive
LipidLevel	KO	WT	15	15	-0.513328143	27.42044013	0.612	Forebrain	PC(35:2)+H		68.39887284	76.013695	0.899823155	-0.152286603	Positive
LipidLevel	KO	WT	3	3	0.90796947	2.02665665	0.459	Forebrain	PC(35:2e)+H		6.293598656	5.501980177	1.143876217	0.193930941	Positive
LipidLevel	KO	WT	3	3	2.245830351	3.003326224	0.11	Forebrain	PC(35:3)+H		139.9656588	123.7494229	1.131040795	0.177650967	Positive
LipidLevel	KO	WT	15	15	-0.609616394	27.48773805	0.547	Forebrain	PC(35:4)+H		55.70614853	68.05549402	0.818540332	-0.28887459	Positive
LipidLevel	KO	WT	6	6	0.295838478	9.097124766	0.774	Forebrain	PC(35:5)+H		879.2506104	863.3007317	1.018475459	0.026411217	Positive
LipidLevel	KO	WT	9	9	0.977621219	12.89000957	0.346	Forebrain	PC(36:0)+Na		51.35232903	41.03397705	1.251458123	0.323610015	Positive
LipidLevel	KO	WT	6	6	-0.5943092	8.837155997	0.567	Forebrain	PC(36:0)+H		279.30719	283.857547	0.983969581	-0.023314379	Positive
LipidLevel	KO	WT	6	6	0.429029682	9.960902347	0.677	Forebrain	PC(36:0e)+H		24.31988704	21.88731366	1.111140284	0.152040972	Positive
LipidLevel	KO	WT	9	9	0.377934056	15.24510923	0.711	Forebrain	PC(36:1)+Na		2301.838882	2132.408731	1.079454816	0.110302856	Positive
LipidLevel	KO	WT	21	21	-0.402506958	39.72453046	0.689	Forebrain	PC(36:1)+H		12180.37865	13199.96899	0.922758127	-0.115975557	Positive
LipidLevel	KO	WT	9	9	-0.441415113	15.95421797	0.665	Forebrain	PC(36:1e)+H		91.81538402	110.3106741	0.83233469	-0.264764327	Positive
LipidLevel	KO	WT	3	3	1.349156475	3.998177238	0.249	Forebrain	PC(36:1e)+Na		22.87975545	20.31004795	1.126523327	0.171877188	Positive
LipidLevel	KO	WT	9	9	-0.339545785	15.98831633	0.739	Forebrain	PC(36:2)+Na		90.22231599	99.23319313	0.909195021	-0.137338312	Positive
LipidLevel	KO	WT	15	15	-0.144525896	27.8387684	0.886	Forebrain	PC(36:2)+H		1088.052171	1148.460354	0.947400728	-0.077953314	Positive
LipidLevel	KO	WT	12	12	-0.052825199	21.59958194	0.958	Forebrain	PC(36:2e)+H		140.7995267	142.6341762	0.987137387	-0.018677206	Positive
LipidLevel	KO	WT	15	15	0.022538887	27.9999885	0.982	Forebrain	PC(36:3)+Na		4536.642951	4490.802265	1.010207683	0.014651919	Positive
LipidLevel	KO	WT	21	21	0.084424911	39.15744691	0.933	Forebrain	PC(36:3)+H		692.4154448	680.527382	1.017468895	0.02498469	Positive
LipidLevel	KO	WT	6	6	-0.782536727	6.264161353	0.462	Forebrain	PC(36:3e)+H		172.8730546	186.7194966	0.925843659	-0.111159499	Positive
LipidLevel	KO	WT	18	18	0.291421809	32.49002505	0.773	Forebrain	PC(36:4)+H		4628.719963	3969.546264	1.16605769	0.221639167	Positive
LipidLevel	KO	WT	9	9	0.024524713	15.98995815	0.981	Forebrain	PC(36:4)+Na		1108.880722	1098.69313	1.009272463	0.013315696	Positive
LipidLevel	KO	WT	6	6	0.957299361	7.469604559	0.368	Forebrain	PC(36:4e)+H		89.83275768	84.11569563	1.067966569	0.094866487	Positive
LipidLevel	KO	WT	12	12	0.22623576	21.35172524	0.823	Forebrain	PC(36:5)+Na		39.98711764	36.32631498	1.100775226	0.138519906	Positive
LipidLevel	KO	WT	18	18	-0.871307342	21.06778419	0.393	Forebrain	PC(36:5)+H		73.43245559	91.38501841	0.803550478	-0.31553944	Positive
LipidLevel	KO	WT	12	12	0.04952356	21.98212152	0.961	Forebrain	PC(36:5e)+H		39.08157366	38.51116417	1.014811497	0.02121177	Positive
LipidLevel	KO	WT	9	9	1.258788092	13.31137991	0.23	Forebrain	PC(36:6)+H		20.1796935	15.12348126	1.334326384	0.416111602	Positive
LipidLevel	KO	WT	3	3	0.355912338	3.915245774	0.74	Forebrain	PC(37:0)+H		13.3502704	12.60542849	1.059088511	0.082823164	Positive
LipidLevel	KO	WT	9	9	0.039228916	15.89105478	0.969	Forebrain	PC(37:1)+H		155.74811	153.5677021	1.01419834	0.020339819	Positive
LipidLevel	KO	WT	3	3	0.102697414	3.888319939	0.923	Forebrain	PC(37:1)+Na		58.3917448	58.23168732	1.002748627	0.003959991	Positive
LipidLevel	KO	WT	6	6	-0.271030666	8.078746138	0.793	Forebrain	PC(37:2)+H		43.37269118	45.54059517	0.952396335	-0.070366026	Positive
LipidLevel	KO	WT	3	3	1.086621877	2.095036152	0.386	Forebrain	PC(37:2e)+H		68.46911637	51.31577432	1.334269703	0.416050315	Positive
LipidLevel	KO	WT	6	6	-0.13537744	7.311771139	0.896	Forebrain	PC(37:4)+Na		16.76481168	17.54830693	0.955352343	-0.065895184	Positive
LipidLevel	KO	WT	9	9	1.437828177	10.19438401	0.18	Forebrain	PC(37:4)+H		119.890301	98.71249788	1.214540024	0.280410033	Positive
LipidLevel	KO	WT	12	12	-1.086857383	17.13238797	0.292	Forebrain	PC(37:5)+H		23.35690326	44.80196007	0.521337707	-0.939709885	Positive
LipidLevel	KO	WT	6	6	1.444407434	5.226851409	0.206	Forebrain	PC(37:6)+H		15.06443385	7.331450381	2.054754189	1.038965814	Positive
LipidLevel	KO	WT	6	6	-1.71230464	9.986277935	0.118	Forebrain	PC(38:0)+H		7.011994478	10.9058578	0.642959987	-0.637199138	Positive
LipidLevel	KO	WT	3	3	0.188001844	3.318234239	0.862	Forebrain	PC(38:0e)+H		3.204210685	3.057587834	1.047952198	0.06757291	Positive
LipidLevel	KO	WT	6	6	0.127525959	7.999315734	0.902	Forebrain	PC(38:1)+Na		202.2158747	191.5097541	1.055903759	0.078478345	Positive
LipidLevel	KO	WT	6	6	-2.04380999	7.226646677	0.079	Forebrain	PC(38:1)+H		1058.34879	1486.404097	0.712019579	-0.490011183	Positive
LipidLevel	KO	WT	6	6	-0.859318846	9.996878281	0.41	Forebrain	PC(38:1e)+H		44.1856374	48.46479388	0.911706059	-0.133359331	Positive
LipidLevel	KO	WT	6	6	-0.279201527	9.992537053	0.786	Forebrain	PC(38:2)+Na		68.3742159	74.41281894	0.918850072	-0.122098618	Positive
LipidLevel	KO	WT	9	9	-0.48452868	15.58759264	0.635	Forebrain	PC(38:2)+H		517.6749967	623.2875149	0.830555725	-0.267851128	Positive
LipidLevel	KO	WT	9	9	0.610872741	14.60293501	0.551	Forebrain	PC(38:2e)+H		246.6739092	172.3891368	1.430913054	0.516936013	Positive
LipidLevel	KO	WT	15	15	0.350134307	26.27913361	0.729	Forebrain	PC(38:3)+Na		56.47462919	50.28821	1.123019031	0.167382377	Positive
LipidLevel	KO	WT	24	24	-0.200527882	45.47030264	0.842	Forebrain	PC(38:3)+H		125.0339717	132.6666756	0.942467103	-0.085485833	Positive
LipidLevel	KO	WT	9	9	-0.933883893	14.529115	0.366	Forebrain	PC(38:3e)+H		154.5991361	253.4652045	0.6099424	-0.713255087	Positive
LipidLevel	KO	WT	12	12	-0.039426557	21.97793068	0.969	Forebrain	PC(38:4)+Na		301.4347888	306.9845554	0.981921681	-0.026320137	Positive
LipidLevel	KO	WT	18	18	0.191927649	33.71802225	0.849	Forebrain	PC(38:4)+H		2992.331529	2691.789292	1.111651468	0.152704536	Positive
LipidLevel	KO	WT	9	9	-0.142070275	15.96970576	0.889	Forebrain	PC(38:5)+Na		281.3370404	295.7593819	0.95123625	-0.0721244	Positive
LipidLevel	KO	WT	9	9	0.051600439	15.99935524	0.959	Forebrain	PC(38:5)+H		2603.130266	2553.621776	1.019387557	0.027702649	Positive
LipidLevel	KO	WT	9	9	0.976162228	15.96229747	0.344	Forebrain	PC(38:5e)+H		52.19410717	43.72390028	1.193719853	0.255464298	Positive
LipidLevel	KO	WT	18	18	0.015177692	33.99982166	0.988	Forebrain	PC(38:6)+H		3768.367602	3741.424097	1.007201403	0.010352198	Positive
LipidLevel	KO	WT	12	12	-0.483599728	20.85344125	0.634	Forebrain	PC(38:6)+Na		627.6244533	780.6029108	0.804025279	-0.314687234	Positive
LipidLevel	KO	WT	9	9	0.520839745	15.65216566	0.61	Forebrain	PC(38:6e)+H		75.7723376	65.7771089	1.151955805	0.204085368	Positive
LipidLevel	KO	WT	6	6	0.028095638	9.282484237	0.978	Forebrain	PC(38:6e)+Na		8.945895746	8.893965092	1.005838798	0.008399109	Positive
LipidLevel	KO	WT	12	12	0.437108818	21.61743241	0.666	Forebrain	PC(38:7)+H		49.07158776	44.20975648	1.109971659	0.150522841	Positive
LipidLevel	KO	WT	9	9	-0.982203436	10.79735031	0.347	Forebrain	PC(38:7)+Na		4.445581729	6.240110042	0.712425014	-0.489189922	Positive
LipidLevel	KO	WT	3	3	-0.710160548	3.371981834	0.524	Forebrain	PC(38:7e)+H		49.50203515	57.86099566	0.855534009	-0.225102889	Positive
LipidLevel	KO	WT	3	3	0.843682248	3.918285311	0.447	Forebrain	PC(38:8)+H		73.97369161	47.31241765	1.563514167	0.644792291	Positive
LipidLevel	KO	WT	3	3	1.725786931	2.080315208	0.222	Forebrain	PC(39:0e)+H		1.640809698	1.141392757	1.437512142	0.523574142	Positive
LipidLevel	KO	WT	6	6	-0.103676509	9.979646698	0.919	Forebrain	PC(39:1)+Na		30.48852294	31.4904379	0.968183619	-0.046647411	Positive
LipidLevel	KO	WT	6	6	-0.315862215	9.631254439	0.759	Forebrain	PC(39:1)+H		92.27323838	96.01699078	0.961009521	-0.057377371	Positive
LipidLevel	KO	WT	6	6	-0.041285168	8.261807887	0.968	Forebrain	PC(39:2)+H		27.5031173	27.75800318	0.990817605	-0.013308592	Positive
LipidLevel	KO	WT	6	6	1.504100499	8.21586212	0.17	Forebrain	PC(39:2e)+H		260.7181548	206.7498387	1.261031836	0.334604699	Positive
LipidLevel	KO	WT	3	3	1.580744955	2.447427872	0.232	Forebrain	PC(39:4)+H		15.6870127	12.55116709	1.249842951	0.321746825	Positive
LipidLevel	KO	WT	6	6	0.398925919	9.380811172	0.699	Forebrain	PC(39:5)+H		11.50010438	10.70614913	1.074158115	0.103206372	Positive
LipidLevel	KO	WT	3	3	2.009675366	2.270318366	0.167	Forebrain	PC(39:5e)+H		120.5758796	80.64369686	1.495167444	0.580307061	Positive
LipidLevel	KO	WT	9	9	0.934188702	14.17814589	0.366	Forebrain	PC(39:6)+H		48.72864927	37.44097724	1.301478292	0.380151249	Positive
LipidLevel	KO	WT	6	6	1.21765813	5.728302877	0.271	Forebrain	PC(39:6)+Na		15.10563221	10.31959837	1.463776524	0.549695313	Positive
LipidLevel	KO	WT	6	6	0.044850811	9.997519931	0.965	Forebrain	PC(39:7)+H		10.49588285	10.33624909	1.015443921	0.022110567	Positive
LipidLevel	KO	WT	6	6	-2.515791511	8.7140006	0.0338	Forebrain	PC(40:0)+H		2.594926371	4.282962848	0.605880993	-0.722893647	Positive
LipidLevel	KO	WT	6	6	-0.777153051	8.786811352	0.457	Forebrain	PC(40:1)+H		205.0173222	247.4591738	0.828489549	-0.271444596	Positive
LipidLevel	KO	WT	6	6	0.337814806	9.271464904	0.743	Forebrain	PC(40:1)+Na		83.14096504	76.45709118	1.08741982	0.120909028	Positive
LipidLevel	KO	WT	3	3	-1.109523024	3.849650912	0.332	Forebrain	PC(40:1e)+H		4.93443499	6.224645703	0.792728768	-0.335100763	Positive
LipidLevel	KO	WT	3	3	-1.042339362	3.466743327	0.364	Forebrain	PC(40:2)+Na		48.95823959	58.06836756	0.843114028	-0.246200331	Positive
LipidLevel	KO	WT	9	9	-0.46156854	15.68583287	0.651	Forebrain	PC(40:2)+H		224.9415171	262.3001288	0.857573088	-0.221668463	Positive
LipidLevel	KO	WT	6	6	0.35259378	9.411666599	0.732	Forebrain	PC(40:2e)+H		184.8805611	147.1683149	1.256252309	0.329126248	Positive
LipidLevel	KO	WT	6	6	-0.656815985	8.988035722	0.528	Forebrain	PC(40:3)+H		18.29488046	19.76940072	0.92541439	-0.111828562	Positive
LipidLevel	KO	WT	3	3	-1.069139312	2.053797901	0.394	Forebrain	PC(40:3e)+Na		10.430904	19.3142638	0.540064592	-0.888796131	Positive
LipidLevel	KO	WT	3	3	0.476797421	3.946647141	0.659	Forebrain	PC(40:3e)+H		1260.225288	1191.364143	1.057800245	0.081067215	Positive
LipidLevel	KO	WT	12	12	-0.373654631	21.2128651	0.712	Forebrain	PC(40:4)+H		302.7773986	351.8312361	0.860575701	-0.21662599	Positive
LipidLevel	KO	WT	6	6	-0.336862329	9.574671737	0.743	Forebrain	PC(40:4)+Na		96.43915059	101.8297312	0.947062855	-0.078467917	Positive
LipidLevel	KO	WT	18	18	-0.348394966	33.27170349	0.73	Forebrain	PC(40:5)+H		197.9488715	216.8125065	0.912995672	-0.131320073	Positive
LipidLevel	KO	WT	6	6	-0.330899315	6.102772843	0.752	Forebrain	PC(40:5)+Na		12.75655225	13.8088443	0.923796343	-0.114353259	Positive
LipidLevel	KO	WT	9	9	0.520598594	14.73028859	0.61	Forebrain	PC(40:5e)+H		16.07865121	14.23899729	1.12919737	0.175297674	Positive
LipidLevel	KO	WT	18	18	-0.13553375	33.86016294	0.893	Forebrain	PC(40:6)+H		1691.997125	1802.318784	0.938789046	-0.091127086	Positive
LipidLevel	KO	WT	9	9	-0.245299093	15.87244456	0.809	Forebrain	PC(40:6)+Na		449.4811563	490.3243386	0.91670172	-0.125475714	Positive
LipidLevel	KO	WT	6	6	-1.355796981	6.324279581	0.222	Forebrain	PC(40:6e)+H		194.231684	247.1681947	0.78582807	-0.347714393	Positive
LipidLevel	KO	WT	12	12	-0.216260135	21.84694359	0.831	Forebrain	PC(40:7)+H		873.5742643	953.0230313	0.916635007	-0.125580711	Positive
LipidLevel	KO	WT	12	12	1.253665081	17.04126438	0.227	Forebrain	PC(40:7)+Na		207.0392611	109.4882585	1.89097146	0.919127589	Positive
LipidLevel	KO	WT	12	12	-0.2804592	21.96730319	0.782	Forebrain	PC(40:7e)+H		22.1130327	23.53237959	0.939685621	-0.089749922	Positive
LipidLevel	KO	WT	3	3	-0.990328054	3.998103282	0.378	Forebrain	PC(40:7e)+Na		2.177443572	2.591938493	0.840089211	-0.251385556	Positive
LipidLevel	KO	WT	6	6	0.472448777	9.991792741	0.647	Forebrain	PC(40:8)+Na		14.51083676	11.79539926	1.230209628	0.298904172	Positive
LipidLevel	KO	WT	9	9	-0.418403619	14.83908418	0.682	Forebrain	PC(40:8)+H		64.28882041	77.81934573	0.826129251	-0.275560581	Positive
LipidLevel	KO	WT	6	6	-0.397902768	9.996970111	0.699	Forebrain	PC(40:8e)+H		19.41812254	20.73693728	0.936402933	-0.094798641	Positive
LipidLevel	KO	WT	3	3	-0.743962273	3.476132083	0.504	Forebrain	PC(41:0)+H		0.713014955	0.865897728	0.823460538	-0.28022858	Positive
LipidLevel	KO	WT	6	6	-0.515539333	7.311706257	0.621	Forebrain	PC(41:1)+Na		20.92899404	22.61880624	0.925292046	-0.112019305	Positive
LipidLevel	KO	WT	3	3	0.609443012	3.966344958	0.575	Forebrain	PC(41:1)+H		72.97725442	63.30608807	1.152768104	0.205102324	Positive
LipidLevel	KO	WT	3	3	-0.489372168	3.380551509	0.655	Forebrain	PC(41:1e)+H		2.630205397	2.828742842	0.929816729	-0.104981713	Positive
LipidLevel	KO	WT	6	6	-0.870796126	9.936231326	0.404	Forebrain	PC(41:2)+H		92.32056041	101.9658549	0.905406716	-0.143362087	Positive
LipidLevel	KO	WT	3	3	0.914617314	3.920677549	0.413	Forebrain	PC(41:2)+Na		16.78705574	15.84108912	1.059715632	0.083677179	Positive
LipidLevel	KO	WT	3	3	-1.081426176	3.237269347	0.353	Forebrain	PC(41:6)+H		7.002300527	8.112648378	0.863135426	-0.212341159	Positive
LipidLevel	KO	WT	6	6	0.064005933	7.49672092	0.951	Forebrain	PC(41:7)+H		5.712800643	5.645191182	1.011976258	0.017175443	Positive
LipidLevel	KO	WT	6	6	-0.412475141	7.172764448	0.692	Forebrain	PC(42:0)+H		0.865729634	1.008632285	0.858334413	-0.220388253	Positive
LipidLevel	KO	WT	3	3	-0.448213937	3.998196988	0.677	Forebrain	PC(42:1)+H		39.01967422	41.99132145	0.92923204	-0.105889195	Positive
LipidLevel	KO	WT	6	6	0.369317427	7.806472236	0.722	Forebrain	PC(42:1)+Na		27.77975046	24.43100417	1.13706897	0.185319765	Positive
LipidLevel	KO	WT	9	9	0.141285496	15.798097	0.889	Forebrain	PC(42:10)+Na		22.24201275	21.20501344	1.048903267	0.068881634	Positive
LipidLevel	KO	WT	6	6	1.343575507	9.95418224	0.209	Forebrain	PC(42:10)+H		150.0492026	138.983321	1.079620155	0.110523816	Positive
LipidLevel	KO	WT	3	3	2.274808584	3.66319541	0.0914	Forebrain	PC(42:11)+H		1.337965298	1.153777931	1.159624655	0.213657912	Positive
LipidLevel	KO	WT	3	3	-1.223385785	3.983275666	0.289	Forebrain	PC(42:1e)+H		0.43278302	0.646023355	0.669969622	-0.577832412	Positive
LipidLevel	KO	WT	6	6	-2.06206913	9.559314223	0.0674	Forebrain	PC(42:2)+Na		40.62462626	47.94676089	0.847286465	-0.239078272	Positive
LipidLevel	KO	WT	6	6	-0.90297063	8.710307021	0.391	Forebrain	PC(42:2)+H		164.4207602	200.0330508	0.821968057	-0.282845766	Positive
LipidLevel	KO	WT	6	6	-0.485862383	9.995417931	0.638	Forebrain	PC(42:2e)+H		2.975190479	3.885757158	0.765671603	-0.385202343	Positive
LipidLevel	KO	WT	6	6	0.177064548	9.474836199	0.863	Forebrain	PC(42:3)+H		11.69535582	10.5005098	1.113788251	0.15547498	Positive
LipidLevel	KO	WT	3	3	0.678252854	3.141975923	0.544	Forebrain	PC(42:3e)+H		17.52875698	14.81830735	1.182910995	0.242341526	Positive
LipidLevel	KO	WT	9	9	-0.58621346	15.92205586	0.566	Forebrain	PC(42:4)+H		22.59546729	26.52441158	0.851874962	-0.231286408	Positive
LipidLevel	KO	WT	6	6	-0.137183895	9.898931185	0.894	Forebrain	PC(42:5)+H		51.49864009	54.46074939	0.945610299	-0.080682346	Positive
LipidLevel	KO	WT	9	9	0.118167297	15.86659237	0.907	Forebrain	PC(42:5e)+H		258.4849266	239.6037806	1.078801503	0.109429437	Positive
LipidLevel	KO	WT	6	6	-0.453389679	8.866525839	0.661	Forebrain	PC(42:6)+H		16.70486131	18.78852629	0.889099663	-0.169582949	Positive
LipidLevel	KO	WT	6	6	-0.73216118	6.687677458	0.489	Forebrain	PC(42:6e)+H		5.231276396	9.731196809	0.537582657	-0.895441499	Positive
LipidLevel	KO	WT	12	12	-0.669534284	20.36337614	0.511	Forebrain	PC(42:7)+H		67.64132231	88.6467345	0.763043855	-0.390162119	Positive
LipidLevel	KO	WT	6	6	-2.077814674	6.059156018	0.0825	Forebrain	PC(42:7)+Na		15.32376908	19.54754822	0.783923923	-0.351214442	Positive
LipidLevel	KO	WT	6	6	-2.266997805	8.395916871	0.0516	Forebrain	PC(42:7e)+H		42.04524078	62.07626254	0.677316438	-0.562098085	Positive
LipidLevel	KO	WT	9	9	1.142293675	12.21568447	0.275	Forebrain	PC(42:8)+H		42.28875157	36.82096153	1.148496263	0.199746163	Positive
LipidLevel	KO	WT	3	3	1.365839209	3.813295141	0.247	Forebrain	PC(42:8)+Na		4.636606918	4.059579198	1.142136285	0.19173481	Positive
LipidLevel	KO	WT	12	12	0.249715297	21.97496024	0.805	Forebrain	PC(42:9)+H		19.27630239	17.79385326	1.08331196	0.115448754	Positive
LipidLevel	KO	WT	6	6	-0.126344458	9.736971289	0.902	Forebrain	PC(42:9)+Na		1.391614469	1.506036557	0.924029406	-0.11398933	Positive
LipidLevel	KO	WT	6	6	0.381923575	6.96949222	0.714	Forebrain	PC(43:0)+H		0.053135314	0.035327335	1.502662092	0.587520623	Positive
LipidLevel	KO	WT	3	3	0.149541813	3.132715775	0.89	Forebrain	PC(43:1)+H		1.096815939	0.965036346	1.136539872	0.184648297	Positive
LipidLevel	KO	WT	3	3	-0.537462036	3.032792394	0.628	Forebrain	PC(43:1)+Na		1.7276477	2.446462995	0.706193833	-0.501863872	Positive
LipidLevel	KO	WT	6	6	-0.192895847	9.689744532	0.851	Forebrain	PC(43:2)+H		11.31209508	11.6440979	0.971487704	-0.041732359	Positive
LipidLevel	KO	WT	3	3	-0.046525914	2.668045596	0.966	Forebrain	PC(43:2e)+H		0.302624332	0.309625683	0.977394994	-0.03298638	Positive
LipidLevel	KO	WT	3	3	-0.226708475	2.360981629	0.839	Forebrain	PC(43:4)+H		7.252974447	7.529044611	0.96333313	-0.053893312	Positive
LipidLevel	KO	WT	6	6	-0.90742	9.969723031	0.386	Forebrain	PC(44:1)+H		1.325958293	2.073275271	0.639565018	-0.644837064	Positive
LipidLevel	KO	WT	3	3	1.535793205	3.085736376	0.22	Forebrain	PC(44:10)+Na		285.8397149	231.485435	1.234806377	0.304284839	Positive
LipidLevel	KO	WT	6	6	0.200420977	9.98897831	0.845	Forebrain	PC(44:10)+H		95.89939613	90.13416022	1.063962758	0.089447654	Positive
LipidLevel	KO	WT	15	15	0.410663449	27.72936929	0.684	Forebrain	PC(44:11)+H		5.021718913	4.444559673	1.129854541	0.17613705	Positive
LipidLevel	KO	WT	6	6	-0.696444035	9.951896746	0.502	Forebrain	PC(44:12)+Na		10.17267142	10.777639	0.943868786	-0.083341781	Positive
LipidLevel	KO	WT	6	6	-0.13481443	8.5125192	0.896	Forebrain	PC(44:12)+H		112.9827579	114.0602447	0.990553362	-0.013693399	Positive
LipidLevel	KO	WT	6	6	-0.363672922	9.3734496	0.724	Forebrain	PC(44:2)+H		6.610881455	7.271434517	0.909159056	-0.137395382	Positive
LipidLevel	KO	WT	3	3	0.491336353	2.02006003	0.671	Forebrain	PC(44:2)+Na		2.077090817	1.463633282	1.419104725	0.504981059	Positive
LipidLevel	KO	WT	6	6	-0.968974555	9.312360423	0.357	Forebrain	PC(44:4)+H		10.69260087	12.62554331	0.846903449	-0.239730589	Positive
LipidLevel	KO	WT	6	6	-0.720166742	6.967916239	0.495	Forebrain	PC(44:5)+H		23.16084928	24.50812372	0.945027659	-0.081571541	Positive
LipidLevel	KO	WT	3	3	-0.187347625	3.097906636	0.863	Forebrain	PC(44:5e)+H		8.185122074	8.723843673	0.938247928	-0.091958896	Positive
LipidLevel	KO	WT	6	6	0.124934969	6.818835301	0.904	Forebrain	PC(44:8)+H		6.631723337	6.485047007	1.022617271	0.032266298	Positive
LipidLevel	KO	WT	3	3	1.842994276	2	0.207	Forebrain	PC(46:2)+H		0.02881687	0	289.1687033	8.175767608	Positive
LipidLevel	KO	WT	3	3	-1.174031963	2.392738303	0.344	Forebrain	PC(52:5)+H		6.430873994	7.125445127	0.90252379	-0.147963134	Positive
LipidLevel	KO	WT	6	6	0.887348776	8.810279815	0.398	Forebrain	PC(52:6)+H		6.422044219	4.961051839	1.294486528	0.372379951	Positive
LipidLevel	KO	WT	3	3	0.473213237	2.630525137	0.673	Forebrain	PC(54:5)+H		19.59846916	15.78257193	1.241777644	0.312406864	Positive
LipidLevel	KO	WT	6	6	-0.617245046	9.509842104	0.552	Forebrain	PC(54:6)+H		6.735800839	9.565203543	0.704201472	-0.505939851	Positive
LipidLevel	KO	WT	9	9	-0.75550003	15.06240657	0.462	Forebrain	PC(56:6)+H		11.35772532	17.73848131	0.640289385	-0.643204002	Positive
LipidLevel	KO	WT	3	3	-1.772358584	2.125713855	0.211	Forebrain	PC(58:6)+H		36.41072185	149.1306666	0.244153656	-2.034138715	Positive
LipidLevel	KO	WT	3	3	-1.945128688	3.238420942	0.14	Forebrain	PC(60:7)+H		21.20039809	34.97898315	0.606090731	-0.722394315	Positive
LipidLevel	KO	WT	3	3	0.160872476	2.309348054	0.885	Forebrain	PE(16:0e)+H		62.22206181	58.83798651	1.057515047	0.080678191	Positive
LipidLevel	KO	WT	3	3	1.994540087	2.532171274	0.157	Forebrain	PE(16:0e)+Na		8.943160731	6.035622442	1.481721669	0.567274473	Positive
LipidLevel	KO	WT	9	9	0.543094773	15.47275184	0.595	Forebrain	PE(18:0e)+H		67.67872204	55.98862038	1.208793871	0.27356825	Positive
LipidLevel	KO	WT	6	6	4.117930235	8.444378777	0.00299	Forebrain	PE(18:0e)+Na		15.80001388	13.20925147	1.196130932	0.258375319	Positive
LipidLevel	KO	WT	3	3	1.604813938	2.112873878	0.243	Forebrain	PE(18:0p)+H		82.82773342	67.57382921	1.225736529	0.293648906	Positive
LipidLevel	KO	WT	9	9	0.711481801	14.37980072	0.488	Forebrain	PE(18:1e)+Na		29.82062816	21.22072398	1.405257787	0.49083481	Positive
LipidLevel	KO	WT	18	18	0.652382347	31.4245784	0.519	Forebrain	PE(18:1e)+H		35.16896919	27.98481484	1.256715248	0.329657795	Positive
LipidLevel	KO	WT	3	3	1.788355406	2.29605495	0.199	Forebrain	PE(18:2p)+H		8.403067159	5.823044041	1.443063592	0.529134877	Positive
LipidLevel	KO	WT	3	3	1.788355406	2.29605495	0.199	Forebrain	PE(18:3e)+H		8.403067159	5.823044041	1.443063592	0.529134877	Positive
LipidLevel	KO	WT	3	3	1.653067946	3.993647385	0.174	Forebrain	PE(19:0e)+Na		7.569779383	6.598187084	1.14724917	0.198178763	Positive
LipidLevel	KO	WT	3	3	1.987277111	2.748568117	0.149	Forebrain	PE(19:0e)+H		1534.953717	1322.941025	1.160258599	0.21444639	Positive
LipidLevel	KO	WT	3	3	0.797873024	2.104861459	0.505	Forebrain	PE(20:0e)+H		9.665079707	5.809396863	1.663686191	0.734383334	Positive
LipidLevel	KO	WT	3	3	0.218494591	2.184276386	0.846	Forebrain	PE(20:0p)+H		3.026019946	2.89946731	1.043645352	0.061631543	Positive
LipidLevel	KO	WT	6	6	1.401443117	9.677051752	0.192	Forebrain	PE(20:1e)+Na		12.86546867	10.70793276	1.201487609	0.264821769	Positive
LipidLevel	KO	WT	9	9	1.014110358	15.91053541	0.326	Forebrain	PE(20:1e)+H		2.670058796	2.325006756	1.148402665	0.199628584	Positive
LipidLevel	KO	WT	15	15	0.320906058	26.80491143	0.751	Forebrain	PE(20:3e)+Na		37.92990472	31.13120981	1.218387692	0.284973273	Positive
LipidLevel	KO	WT	6	6	0.908057089	7.937804866	0.391	Forebrain	PE(20:4e)+H		35.19728243	21.34236532	1.649171354	0.721741307	Positive
LipidLevel	KO	WT	3	3	3.489576933	3.998451521	0.0251	Forebrain	PE(20:4e)+Na		12.26239921	5.547438366	2.210439731	1.144333399	Positive
LipidLevel	KO	WT	3	3	1.536586945	2.397662649	0.244	Forebrain	PE(21:1e)+Na		52.42240316	43.71221664	1.199261608	0.262146404	Positive
LipidLevel	KO	WT	3	3	1.653067946	3.993647385	0.174	Forebrain	PE(21:3e)+H		7.569779383	6.598187084	1.14724917	0.198178763	Positive
LipidLevel	KO	WT	3	3	0.486208645	3.057241697	0.66	Forebrain	PE(22:4e)+H		11.70438893	10.14478167	1.153733411	0.206309904	Positive
LipidLevel	KO	WT	9	9	0.285816686	15.99908931	0.779	Forebrain	PE(32:0)+H		24.09067807	21.67184816	1.111611097	0.152652142	Positive
LipidLevel	KO	WT	6	6	0.388271963	9.985115351	0.706	Forebrain	PE(32:0p)+H		29.25297511	28.37335394	1.031001554	0.044046508	Positive
LipidLevel	KO	WT	6	6	-1.793418178	6.605998073	0.119	Forebrain	PE(32:1)+H		27.26598788	30.42024313	0.89631099	-0.157928708	Positive
LipidLevel	KO	WT	3	3	1.142340656	2.007234078	0.371	Forebrain	PE(32:1e)+Na		10.52637901	8.786801143	1.197973989	0.260596583	Positive
LipidLevel	KO	WT	3	3	-2.40046123	2.354385967	0.119	Forebrain	PE(32:1p)+H		28.61110116	45.12667553	0.634018292	-0.65740363	Positive
LipidLevel	KO	WT	6	6	-0.812709354	5.904903838	0.448	Forebrain	PE(32:2e)+H		24.03976142	30.49170422	0.788404033	-0.342992938	Positive
LipidLevel	KO	WT	3	3	0.843599933	2.120430769	0.483	Forebrain	PE(33:0)+H		10.41212441	8.801659542	1.182970787	0.242414447	Positive
LipidLevel	KO	WT	6	6	-1.72759845	7.062410661	0.127	Forebrain	PE(33:0)+Na		126.5271471	136.9943711	0.923593822	-0.114669572	Positive
LipidLevel	KO	WT	15	15	0.763686079	26.12011251	0.452	Forebrain	PE(34:0)+Na		82.15172248	59.72104309	1.375590255	0.460050801	Positive
LipidLevel	KO	WT	9	9	0.355524893	15.0034388	0.727	Forebrain	PE(34:0)+H		58.42102641	52.57460536	1.111202165	0.152121315	Positive
LipidLevel	KO	WT	12	12	0.353974108	19.52708319	0.727	Forebrain	PE(34:0p)+H		87.79170342	80.64558768	1.088611257	0.122488859	Positive
LipidLevel	KO	WT	15	15	0.085734236	27.94641379	0.932	Forebrain	PE(34:1)+Na		339.3273412	330.7941186	1.025796166	0.036744084	Positive
LipidLevel	KO	WT	6	6	0.40601912	9.799664003	0.693	Forebrain	PE(34:1)+H		782.9355649	769.380091	1.017618694	0.025197078	Positive
LipidLevel	KO	WT	15	15	0.340098287	27.9293036	0.736	Forebrain	PE(34:1e)+Na		59.11374964	50.03138523	1.181532976	0.240659895	Positive
LipidLevel	KO	WT	3	3	-0.648257989	3.161808878	0.561	Forebrain	PE(34:1e)+H		28.79704146	44.54603675	0.646456541	-0.62937471	Positive
LipidLevel	KO	WT	6	6	-1.530311807	9.864463455	0.157	Forebrain	PE(34:1p)+H		1009.225282	1122.743192	0.898892373	-0.153779707	Positive
LipidLevel	KO	WT	3	3	-0.839396328	3.962392705	0.449	Forebrain	PE(34:1p)+Na		340.3705922	366.5304289	0.928628492	-0.106826549	Positive
LipidLevel	KO	WT	12	12	0.757228567	21.95546436	0.457	Forebrain	PE(34:2)+Na		21.81096177	19.06081466	1.144282011	0.194442652	Positive
LipidLevel	KO	WT	9	9	0.693598647	15.95844425	0.498	Forebrain	PE(34:2)+H		63.38673826	53.3285247	1.188608156	0.249273186	Positive
LipidLevel	KO	WT	6	6	-0.603844588	9.86203633	0.56	Forebrain	PE(34:2e)+Na		268.1650245	299.0796774	0.896634091	-0.157408741	Positive
LipidLevel	KO	WT	3	3	-0.205379557	2.682567403	0.852	Forebrain	PE(34:2p)+H		9.364407435	10.46647021	0.894706407	-0.160513747	Positive
LipidLevel	KO	WT	3	3	-0.096010681	3.946250641	0.928	Forebrain	PE(34:3)+Na		4.087004897	4.118354373	0.992388048	-0.011023734	Positive
LipidLevel	KO	WT	6	6	-0.595469629	8.841691614	0.566	Forebrain	PE(34:3e)+H		17.74327551	25.05783248	0.708094154	-0.497986888	Positive
LipidLevel	KO	WT	3	3	-0.914307159	2.433929938	0.442	Forebrain	PE(34:3e)+Na		5.548136523	9.396511292	0.590450786	-0.760111279	Positive
LipidLevel	KO	WT	9	9	-0.167232278	15.94365918	0.869	Forebrain	PE(35:0)+Na		423.3380312	449.6299191	0.941525506	-0.086927917	Positive
LipidLevel	KO	WT	6	6	1.82742639	9.974526728	0.0977	Forebrain	PE(35:0e)+Na		60.05022167	47.00992577	1.277393932	0.353203503	Positive
LipidLevel	KO	WT	6	6	-2.013833112	9.579739733	0.073	Forebrain	PE(35:0p)+H		347.4349437	377.9382032	0.919290373	-0.121407463	Positive
LipidLevel	KO	WT	15	15	-0.492716985	25.29380025	0.626	Forebrain	PE(35:1)+Na		198.0477873	235.1032851	0.842386371	-0.247446	Positive
LipidLevel	KO	WT	3	3	0.594157971	3.867173831	0.585	Forebrain	PE(35:1)+H		27.23254339	23.29658833	1.168949123	0.225212139	Positive
LipidLevel	KO	WT	6	6	-0.027298053	8.019566374	0.979	Forebrain	PE(35:1e)+Na		50.16095344	50.34419661	0.9963602	-0.005260701	Positive
LipidLevel	KO	WT	3	3	-1.210443346	3.981788287	0.293	Forebrain	PE(35:1e)+H		362.745039	387.5430871	0.936012169	-0.095400809	Positive
LipidLevel	KO	WT	6	6	0.665588258	6.096906728	0.53	Forebrain	PE(35:1p)+H		64.33241013	60.52059183	1.06298372	0.088119501	Positive
LipidLevel	KO	WT	3	3	1.029701719	2.349490439	0.397	Forebrain	PE(35:2)+H		38.53560272	33.11154297	1.163811254	0.218857102	Positive
LipidLevel	KO	WT	6	6	0.656098428	6.658190514	0.534	Forebrain	PE(35:2e)+H		65.75975796	61.87580903	1.06276997	0.087829368	Positive
LipidLevel	KO	WT	6	6	-0.240023987	9.712614949	0.815	Forebrain	PE(35:2e)+Na		23.78256767	24.39213605	0.975009737	-0.036511468	Positive
LipidLevel	KO	WT	3	3	-1.21830496	3.866400379	0.292	Forebrain	PE(35:2p)+H		22.55750735	32.24970191	0.699464989	-0.515676248	Positive
LipidLevel	KO	WT	12	12	0.067913743	21.98419937	0.946	Forebrain	PE(36:0)+Na		71.48662587	70.14386753	1.019142891	0.027356342	Positive
LipidLevel	KO	WT	6	6	2.185086911	6.007057686	0.0715	Forebrain	PE(36:0)+H		524.8261807	380.5023768	1.379297936	0.46393412	Positive
LipidLevel	KO	WT	3	3	-1.726431905	2.814409117	0.189	Forebrain	PE(36:0e)+Na		1028.39524	1438.821763	0.714748202	-0.484493009	Positive
LipidLevel	KO	WT	9	9	-0.406829792	14.66730305	0.69	Forebrain	PE(36:0p)+H		22.73586007	28.08871461	0.809431099	-0.305019816	Positive
LipidLevel	KO	WT	18	18	-0.09238027	33.975872	0.927	Forebrain	PE(36:1)+Na		836.9962278	863.6515497	0.969136489	-0.045228231	Positive
LipidLevel	KO	WT	6	6	-1.669981528	8.785116661	0.13	Forebrain	PE(36:1)+H		1429.210689	1515.299617	0.943186864	-0.084384468	Positive
LipidLevel	KO	WT	15	15	-0.38185924	27.87337325	0.705	Forebrain	PE(36:1e)+Na		71.68166595	91.05369153	0.78724636	-0.345112913	Positive
LipidLevel	KO	WT	6	6	0.332345071	5.753067298	0.751	Forebrain	PE(36:1e)+H		68.39798182	62.3614752	1.096798495	0.133298496	Positive
LipidLevel	KO	WT	9	9	-0.601478845	15.47629224	0.556	Forebrain	PE(36:1p)+H		1004.881213	1245.468501	0.806829905	-0.309663537	Positive
LipidLevel	KO	WT	3	3	-2.182684539	2.362385017	0.141	Forebrain	PE(36:1p)+Na		493.5705344	611.6914532	0.806894638	-0.309547792	Positive
LipidLevel	KO	WT	21	21	-0.016386703	39.98119668	0.987	Forebrain	PE(36:2)+Na		319.0167573	320.9304245	0.99403713	-0.008628354	Positive
LipidLevel	KO	WT	6	6	-0.174905323	7.924804108	0.866	Forebrain	PE(36:2)+H		873.2530454	904.8659968	0.965063393	-0.051304382	Positive
LipidLevel	KO	WT	12	12	-0.247034105	21.9082612	0.807	Forebrain	PE(36:2e)+Na		558.54741	601.6569567	0.928348639	-0.107261387	Positive
LipidLevel	KO	WT	3	3	-1.351060534	2.275018746	0.295	Forebrain	PE(36:2e)+H		0.579926277	1.063718514	0.545230479	-0.875061883	Positive
LipidLevel	KO	WT	9	9	-0.516725569	14.88559451	0.613	Forebrain	PE(36:2p)+H		2188.267101	2720.253973	0.804434859	-0.313952495	Positive
LipidLevel	KO	WT	3	3	-0.079500899	3.519858913	0.941	Forebrain	PE(36:2p)+Na		1158.037634	1196.23069	0.968072168	-0.046813493	Positive
LipidLevel	KO	WT	18	18	-0.003266768	33.99928778	0.997	Forebrain	PE(36:3)+Na		1575.320425	1577.85686	0.998392481	-0.002321026	Positive
LipidLevel	KO	WT	6	6	0.53692965	9.360837119	0.604	Forebrain	PE(36:3)+H		137.0495944	101.960924	1.344138074	0.426681344	Positive
LipidLevel	KO	WT	9	9	-0.663721484	14.21335155	0.517	Forebrain	PE(36:3e)+Na		749.4892842	913.3718674	0.820574104	-0.285294468	Positive
LipidLevel	KO	WT	6	6	-0.467230267	8.475598893	0.652	Forebrain	PE(36:3e)+H		1331.342148	1880.741465	0.707881547	-0.498420127	Positive
LipidLevel	KO	WT	9	9	0.570870407	15.53214513	0.576	Forebrain	PE(36:3p)+H		78.75076025	56.89614492	1.384113492	0.468962243	Positive
LipidLevel	KO	WT	18	18	-0.033418339	33.97725724	0.974	Forebrain	PE(36:4)+Na		45.06308982	45.47879338	0.990859418	-0.013247711	Positive
LipidLevel	KO	WT	6	6	0.94247156	8.13619954	0.373	Forebrain	PE(36:4)+H		652.5837326	622.8958877	1.047660999	0.067171966	Positive
LipidLevel	KO	WT	9	9	-0.015752728	15.99723607	0.988	Forebrain	PE(36:4e)+Na		866.7000261	875.8467967	0.989556656	-0.015145786	Positive
LipidLevel	KO	WT	6	6	1.413665949	9.543013176	0.189	Forebrain	PE(36:4e)+H		27.72746354	21.13186999	1.312114467	0.391893584	Positive
LipidLevel	KO	WT	6	6	-0.767915735	7.943018894	0.465	Forebrain	PE(36:4p)+H		594.4862976	659.701211	0.901144787	-0.150169172	Positive
LipidLevel	KO	WT	12	12	0.763636623	21.8871171	0.453	Forebrain	PE(36:5)+H		21.74385439	18.97129947	1.146143932	0.196788228	Positive
LipidLevel	KO	WT	3	3	-0.361109863	2.616993905	0.745	Forebrain	PE(36:5)+Na		3.295765773	3.94287522	0.835882954	-0.258627155	Positive
LipidLevel	KO	WT	12	12	-0.2740753	21.38675196	0.787	Forebrain	PE(36:5e)+Na		56.79667146	64.30532121	0.883234576	-0.179131444	Positive
LipidLevel	KO	WT	3	3	-0.136029964	2.702508445	0.901	Forebrain	PE(36:5p)+H		19.53744448	19.95558807	0.979046396	-0.030550865	Positive
LipidLevel	KO	WT	3	3	0.351733868	2.030015701	0.758	Forebrain	PE(36:6e)+H		19.5498961	18.55273402	1.053747157	0.075528739	Positive
LipidLevel	KO	WT	6	6	0.22027946	9.982364756	0.83	Forebrain	PE(37:0)+Na		846.8045645	826.5716222	1.024478145	0.034889208	Positive
LipidLevel	KO	WT	18	18	-0.263767217	33.9998013	0.794	Forebrain	PE(37:0e)+Na		78.22853702	85.52489554	0.914687414	-0.128649295	Positive
LipidLevel	KO	WT	3	3	-0.83118948	3.943728649	0.453	Forebrain	PE(37:0p)+H		118.6208	125.4127186	0.945843506	-0.080326592	Positive
LipidLevel	KO	WT	15	15	-0.141720775	27.93944807	0.888	Forebrain	PE(37:1)+Na		491.3496986	524.0459975	0.937607972	-0.092943259	Positive
LipidLevel	KO	WT	6	6	-1.759463196	9.010811673	0.112	Forebrain	PE(37:1)+H		3.136993873	5.086374092	0.616752158	-0.697237236	Positive
LipidLevel	KO	WT	15	15	0.390602773	27.79996782	0.699	Forebrain	PE(37:1e)+Na		102.4045169	94.36045421	1.08524815	0.118024964	Positive
LipidLevel	KO	WT	9	9	0.117423815	15.84531479	0.908	Forebrain	PE(37:1e)+H		525.6771272	492.7039324	1.066922924	0.093455958	Positive
LipidLevel	KO	WT	9	9	-0.133462555	15.99828402	0.895	Forebrain	PE(37:1p)+H		106.2393338	113.5425398	0.935678738	-0.095914825	Positive
LipidLevel	KO	WT	12	12	-0.072707758	20.92874959	0.943	Forebrain	PE(37:2)+Na		123.6779154	128.6860112	0.961082857	-0.05726728	Positive
LipidLevel	KO	WT	21	21	0.078577536	37.57830927	0.938	Forebrain	PE(37:2e)+Na		39.31944964	38.70159404	1.015964562	0.02285008	Positive
LipidLevel	KO	WT	12	12	-0.170095657	21.66756256	0.867	Forebrain	PE(37:2e)+H		85.41311123	92.39682617	0.924416155	-0.113385622	Positive
LipidLevel	KO	WT	6	6	0.324797413	8.638751854	0.753	Forebrain	PE(37:2p)+H		48.48010702	43.78962104	1.107113858	0.1468036	Positive
LipidLevel	KO	WT	12	12	0.935656795	18.96959858	0.361	Forebrain	PE(37:3)+Na		34.94312177	25.09023748	1.392696364	0.477880755	Positive
LipidLevel	KO	WT	3	3	-0.568042944	3.45485805	0.605	Forebrain	PE(37:3)+H		663.9417502	708.0661746	0.9376832	-0.09282751	Positive
LipidLevel	KO	WT	6	6	1.839710357	9.962394225	0.0958	Forebrain	PE(37:3e)+H		60.82142577	48.0622993	1.265470028	0.339673338	Positive
LipidLevel	KO	WT	6	6	0.959346677	9.631151572	0.361	Forebrain	PE(37:4)+H		32.24479521	26.7261221	1.206489084	0.270814862	Positive
LipidLevel	KO	WT	6	6	1.200438393	7.194783205	0.268	Forebrain	PE(37:4e)+Na		85.64657206	69.84474388	1.226241871	0.294243573	Positive
LipidLevel	KO	WT	3	3	1.446401459	3.877978398	0.224	Forebrain	PE(37:5)+H		2.897791628	1.869138669	1.550305842	0.632552856	Positive
LipidLevel	KO	WT	3	3	0.659378217	2.186050341	0.572	Forebrain	PE(37:5e)+Na		11.02983495	10.08676949	1.093494365	0.128945786	Positive
LipidLevel	KO	WT	6	6	1.041497425	8.870725163	0.325	Forebrain	PE(38:0)+H		66.51059444	58.29198168	1.140990209	0.190286411	Positive
LipidLevel	KO	WT	3	3	0.074288643	2.911157157	0.946	Forebrain	PE(38:0p)+H		3.284565795	3.228850784	1.017254835	0.024681137	Positive
LipidLevel	KO	WT	21	21	-0.029403775	39.94065332	0.977	Forebrain	PE(38:1)+Na		187.3022623	189.2012264	0.989963262	-0.014553108	Positive
LipidLevel	KO	WT	12	12	0.310937616	21.09010569	0.759	Forebrain	PE(38:1)+H		512.7839743	458.7037373	1.117897939	0.16078848	Positive
LipidLevel	KO	WT	9	9	-0.5257411	13.554336	0.608	Forebrain	PE(38:1e)+H		9.224168745	11.51712772	0.800910511	-0.320287041	Positive
LipidLevel	KO	WT	9	9	0.277675445	15.99386805	0.785	Forebrain	PE(38:1e)+Na		18.64635335	16.36606065	1.139329727	0.18818533	Positive
LipidLevel	KO	WT	9	9	-0.257432808	15.86511462	0.8	Forebrain	PE(38:1p)+Na		344.5194742	383.5230643	0.898301866	-0.154727764	Positive
LipidLevel	KO	WT	12	12	-0.337887737	21.78463659	0.739	Forebrain	PE(38:1p)+H		311.1370827	348.4007874	0.8930436	-0.163197483	Positive
LipidLevel	KO	WT	9	9	-1.196945147	15.64720482	0.249	Forebrain	PE(38:2)+H		78.78791915	97.52345933	0.807887035	-0.307774517	Positive
LipidLevel	KO	WT	27	27	0.238090162	51.99845341	0.813	Forebrain	PE(38:2)+Na		209.3921615	193.0731449	1.084522414	0.117059869	Positive
LipidLevel	KO	WT	9	9	-0.220393752	15.97466168	0.828	Forebrain	PE(38:2e)+Na		386.5984338	406.1965353	0.951752182	-0.071342123	Positive
LipidLevel	KO	WT	3	3	-0.510346959	3.968867722	0.637	Forebrain	PE(38:2e)+H		571.108499	600.9701291	0.950310966	-0.073528417	Positive
LipidLevel	KO	WT	6	6	-0.183497738	9.864066119	0.858	Forebrain	PE(38:2p)+Na		925.1413111	986.4320214	0.937866267	-0.092545876	Positive
LipidLevel	KO	WT	6	6	-0.06340364	6.299111078	0.951	Forebrain	PE(38:2p)+H		1328.888185	1345.234592	0.987848658	-0.017638062	Positive
LipidLevel	KO	WT	21	21	-0.074247201	39.93984458	0.941	Forebrain	PE(38:3)+Na		1773.057632	1838.036628	0.964647607	-0.051926083	Positive
LipidLevel	KO	WT	3	3	-1.067049246	2.514858011	0.378	Forebrain	PE(38:3)+H		137.4868273	147.6085407	0.93142872	-0.102482727	Positive
LipidLevel	KO	WT	15	15	-0.412226427	27.56536002	0.683	Forebrain	PE(38:3e)+Na		556.7210356	639.592521	0.870430829	-0.200198439	Positive
LipidLevel	KO	WT	6	6	0.379903095	9.977469435	0.712	Forebrain	PE(38:3p)+Na		166.0625198	151.3103471	1.097496062	0.134215763	Positive
LipidLevel	KO	WT	12	12	-0.57484597	19.25630971	0.572	Forebrain	PE(38:3p)+H		107.2597299	160.8121294	0.666988016	-0.584267254	Positive
LipidLevel	KO	WT	21	21	0.011322439	39.98344136	0.991	Forebrain	PE(38:4)+Na		567.1614774	564.6937465	1.004370033	0.00629089	Positive
LipidLevel	KO	WT	12	12	-0.047111279	21.98918521	0.963	Forebrain	PE(38:4)+H		1034.402374	1053.875512	0.981522357	-0.026906966	Positive
LipidLevel	KO	WT	21	21	-0.051653681	39.99497809	0.959	Forebrain	PE(38:4e)+Na		764.9722005	778.7621941	0.982292423	-0.025775525	Positive
LipidLevel	KO	WT	6	6	0.603177448	7.305080529	0.565	Forebrain	PE(38:4p)+Na		1597.012056	1555.524181	1.026671313	0.03797438	Positive
LipidLevel	KO	WT	15	15	-0.069809228	27.99476204	0.945	Forebrain	PE(38:4p)+H		576.4701348	593.226333	0.971754128	-0.041336764	Positive
LipidLevel	KO	WT	12	12	0.272731272	21.73265349	0.788	Forebrain	PE(38:5)+Na		90.04646557	85.42300419	1.054124249	0.076044927	Positive
LipidLevel	KO	WT	12	12	0.019309603	21.99826481	0.985	Forebrain	PE(38:5)+H		452.7681622	449.2255708	1.007885995	0.011332461	Positive
LipidLevel	KO	WT	6	6	-0.485603799	9.61246611	0.638	Forebrain	PE(38:5e)+H		41.13920717	51.8919938	0.792785647	-0.334997251	Positive
LipidLevel	KO	WT	12	12	-0.253572046	21.64831801	0.802	Forebrain	PE(38:5e)+Na		222.3312307	242.965442	0.915073507	-0.128040456	Positive
LipidLevel	KO	WT	9	9	-0.261707788	15.80561566	0.797	Forebrain	PE(38:5p)+H		1023.294442	1122.659947	0.911491012	-0.133699665	Positive
LipidLevel	KO	WT	15	15	0.005863683	27.99841588	0.995	Forebrain	PE(38:6)+H		1898.020869	1892.676505	1.002823707	0.004068008	Positive
LipidLevel	KO	WT	6	6	-0.853761772	8.353997168	0.417	Forebrain	PE(38:6)+Na		633.2880754	670.006542	0.945196862	-0.081313255	Positive
LipidLevel	KO	WT	24	24	-0.268634932	45.48379902	0.789	Forebrain	PE(38:6e)+Na		124.641502	139.2513014	0.895083287	-0.159906165	Positive
LipidLevel	KO	WT	12	12	-0.157371606	21.83474048	0.876	Forebrain	PE(38:6p)+H		1292.923056	1377.529715	0.938580887	-0.091447012	Positive
LipidLevel	KO	WT	12	12	0.243396754	21.53742734	0.81	Forebrain	PE(38:7)+H		20.96813205	20.11780147	1.04226736	0.059725402	Positive
LipidLevel	KO	WT	3	3	1.51902284	2.391810973	0.248	Forebrain	PE(38:7)+Na		4.605244799	4.21859781	1.09165079	0.126511424	Positive
LipidLevel	KO	WT	9	9	-0.168058675	15.68928181	0.869	Forebrain	PE(38:7e)+H		883.4499207	987.205594	0.894899641	-0.160202196	Positive
LipidLevel	KO	WT	9	9	-0.318476633	15.83114412	0.754	Forebrain	PE(38:7e)+Na		260.7219938	291.4669057	0.894516665	-0.160819735	Positive
LipidLevel	KO	WT	9	9	-0.297470195	15.60627856	0.77	Forebrain	PE(38:8e)+H		59.56455977	70.21719607	0.848290423	-0.237369821	Positive
LipidLevel	KO	WT	6	6	0.003215031	9.615430409	0.998	Forebrain	PE(38:8e)+Na		21.02853798	20.99671454	1.001515632	0.002184939	Positive
LipidLevel	KO	WT	6	6	1.279985122	6.388239582	0.245	Forebrain	PE(39:0)+Na		35.62986854	32.18187702	1.107140451	0.146838252	Positive
LipidLevel	KO	WT	6	6	0.541018469	6.042911492	0.608	Forebrain	PE(39:0e)+Na		163.6413147	124.9695569	1.309449179	0.388960069	Positive
LipidLevel	KO	WT	6	6	-1.074126146	6.213730044	0.323	Forebrain	PE(39:1)+Na		1497.490014	1905.655148	0.785813759	-0.347740667	Positive
LipidLevel	KO	WT	9	9	-0.672525398	12.85281122	0.513	Forebrain	PE(39:1e)+Na		26.94685025	31.7528796	0.848643201	-0.236769972	Positive
LipidLevel	KO	WT	6	6	-0.702924469	9.627793057	0.499	Forebrain	PE(39:1e)+H		133.000688	161.3759808	0.824166676	-0.278991964	Positive
LipidLevel	KO	WT	9	9	-0.074490767	15.97133958	0.942	Forebrain	PE(39:1p)+H		88.91225887	92.88134119	0.957267219	-0.063006389	Positive
LipidLevel	KO	WT	9	9	-0.307716327	15.97727158	0.762	Forebrain	PE(39:2)+Na		90.24566851	98.46302966	0.916543775	-0.125724309	Positive
LipidLevel	KO	WT	12	12	-0.415249721	21.09265348	0.682	Forebrain	PE(39:2e)+H		79.0087341	97.96585368	0.806492778	-0.310266481	Positive
LipidLevel	KO	WT	15	15	0.394506279	25.84349857	0.696	Forebrain	PE(39:2e)+Na		79.9371928	66.71662612	1.198159704	0.260820219	Positive
LipidLevel	KO	WT	6	6	-0.156613259	9.984642297	0.879	Forebrain	PE(39:2p)+H		98.98430674	106.5120883	0.929324694	-0.105745352	Positive
LipidLevel	KO	WT	12	12	0.090955603	21.94114753	0.928	Forebrain	PE(39:3)+Na		2981.953113	2796.360915	1.066369184	0.092706995	Positive
LipidLevel	KO	WT	6	6	0.22027946	9.982364756	0.83	Forebrain	PE(39:3)+H		846.8045645	826.5716222	1.024478145	0.034889208	Positive
LipidLevel	KO	WT	9	9	0.52999933	15.48383975	0.604	Forebrain	PE(39:3e)+Na		76.4177245	66.16722394	1.154917865	0.207790254	Positive
LipidLevel	KO	WT	9	9	-0.220194908	15.97834502	0.829	Forebrain	PE(39:3e)+H		126.0954497	135.8383653	0.928275724	-0.107374705	Positive
LipidLevel	KO	WT	6	6	0.396745176	9.901076073	0.7	Forebrain	PE(39:4)+Na		1652.139265	1574.226142	1.049492964	0.069692495	Positive
LipidLevel	KO	WT	3	3	0.069936282	3.940869891	0.948	Forebrain	PE(39:4)+H		18.94137007	18.69939777	1.012940043	0.018548781	Positive
LipidLevel	KO	WT	9	9	-0.774713743	15.53808004	0.45	Forebrain	PE(39:4e)+Na		47.56778133	60.3403499	0.788324937	-0.343137684	Positive
LipidLevel	KO	WT	3	3	0.843682248	3.918285311	0.447	Forebrain	PE(39:5)+Na		73.97369161	47.31241765	1.563514167	0.644792291	Positive
LipidLevel	KO	WT	6	6	0.192237357	9.583692568	0.852	Forebrain	PE(39:5e)+H		36.78359109	33.58799718	1.095140665	0.131116189	Positive
LipidLevel	KO	WT	6	6	1.698402385	5.733235792	0.143	Forebrain	PE(39:6)+H		59.69378433	43.54735447	1.370777811	0.454994744	Positive
LipidLevel	KO	WT	3	3	0.559391193	2.959058865	0.615	Forebrain	PE(39:6)+Na		9.350264022	8.172378794	1.14412827	0.194248804	Positive
LipidLevel	KO	WT	3	3	-1.72E-05	3.809355555	1	Forebrain	PE(40:0)+H		12.86339136	12.86344058	0.999996174	-5.52E-06	Positive
LipidLevel	KO	WT	6	6	1.722056636	9.951712311	0.116	Forebrain	PE(40:0e)+Na		384.9387751	329.3884979	1.16864663	0.224838761	Positive
LipidLevel	KO	WT	6	6	0.0091283	9.972067229	0.993	Forebrain	PE(40:1)+H		126.3752384	125.6699522	1.005612206	0.008074066	Positive
LipidLevel	KO	WT	6	6	0.917903646	9.840260824	0.381	Forebrain	PE(40:1)+Na		60.88242859	58.72292	1.036774481	0.052102114	Positive
LipidLevel	KO	WT	6	6	-0.159938695	9.687326973	0.876	Forebrain	PE(40:1p)+H		34.28631286	36.06486427	0.950684787	-0.072961021	Positive
LipidLevel	KO	WT	9	9	-0.288321205	15.9984	0.777	Forebrain	PE(40:2)+H		17.63927211	19.56567536	0.901542197	-0.149533075	Positive
LipidLevel	KO	WT	9	9	-0.366482203	15.80340107	0.719	Forebrain	PE(40:2e)+Na		25.97380809	28.28202553	0.918385998	-0.122827448	Positive
LipidLevel	KO	WT	6	6	-0.159938695	9.687326973	0.876	Forebrain	PE(40:2e)+H		34.28631286	36.06486427	0.950684787	-0.072961021	Positive
LipidLevel	KO	WT	6	6	-1.388976735	9.046801241	0.198	Forebrain	PE(40:2p)+Na		24.91996357	48.69383876	0.511769313	-0.966434453	Positive
LipidLevel	KO	WT	3	3	1.605825388	2.598423666	0.22	Forebrain	PE(40:2p)+H		203.9873949	100.6468807	2.026762189	1.019176819	Positive
LipidLevel	KO	WT	3	3	-2.593199822	2.153558396	0.113	Forebrain	PE(40:3)+Na		11.95222774	16.05408378	0.744499247	-0.425657704	Positive
LipidLevel	KO	WT	6	6	0.621099308	9.916186249	0.549	Forebrain	PE(40:3e)+Na		73.39021901	60.74565329	1.208155551	0.272806214	Positive
LipidLevel	KO	WT	3	3	1.557952444	2.733390387	0.226	Forebrain	PE(40:3e)+H		203.9873949	112.5490838	1.812429802	0.857925119	Positive
LipidLevel	KO	WT	3	3	-0.917057357	2.929787733	0.428	Forebrain	PE(40:3p)+H		12.37212398	19.19193552	0.644654079	-0.633402876	Positive
LipidLevel	KO	WT	15	15	0.10305538	27.68868406	0.919	Forebrain	PE(40:4)+Na		68.6928341	66.28345968	1.036349503	0.051510625	Positive
LipidLevel	KO	WT	6	6	-0.499615464	9.021400976	0.629	Forebrain	PE(40:4)+H		504.7018737	541.0517102	0.932816348	-0.100335022	Positive
LipidLevel	KO	WT	12	12	0.648127121	21.10330102	0.524	Forebrain	PE(40:4e)+Na		21.24205437	19.27695134	1.101940021	0.1400457	Positive
LipidLevel	KO	WT	9	9	0.951458517	14.3536071	0.357	Forebrain	PE(40:4e)+H		28.52664154	20.73188501	1.375977338	0.460456709	Positive
LipidLevel	KO	WT	12	12	-0.418715691	21.40735708	0.68	Forebrain	PE(40:4p)+H		295.2443788	350.608029	0.842092508	-0.247949365	Positive
LipidLevel	KO	WT	3	3	-2.961487179	3.628522539	0.0469	Forebrain	PE(40:4p)+Na		71.05095263	93.00428157	0.763953821	-0.388442662	Positive
LipidLevel	KO	WT	12	12	0.451035848	21.72753703	0.656	Forebrain	PE(40:5)+Na		31.59473491	28.72322207	1.099971474	0.13746611	Positive
LipidLevel	KO	WT	12	12	-0.012889673	21.99714687	0.99	Forebrain	PE(40:5)+H		236.2086055	238.2258953	0.991532033	-0.012268713	Positive
LipidLevel	KO	WT	3	3	1.046336482	3.999753674	0.354	Forebrain	PE(40:5e)+H		14.60369334	12.29162179	1.188099893	0.24865614	Positive
LipidLevel	KO	WT	12	12	-0.90319402	21.5477147	0.376	Forebrain	PE(40:5e)+Na		134.0886017	160.8630069	0.833557826	-0.262645809	Positive
LipidLevel	KO	WT	12	12	0.022323252	21.99893951	0.982	Forebrain	PE(40:5p)+H		346.0985814	341.0748376	1.014729149	0.021094696	Positive
LipidLevel	KO	WT	12	12	0.219733041	21.16649052	0.828	Forebrain	PE(40:6)+Na		582.0559523	524.0611106	1.110664252	0.151422763	Positive
LipidLevel	KO	WT	6	6	-0.355658439	8.083762439	0.731	Forebrain	PE(40:6)+H		6036.451898	6218.447342	0.970732977	-0.042853592	Positive
LipidLevel	KO	WT	6	6	-0.113341306	9.90175038	0.912	Forebrain	PE(40:6e)+H		753.288224	803.5027353	0.937505496	-0.093100947	Positive
LipidLevel	KO	WT	15	15	-0.812939834	22.0985293	0.425	Forebrain	PE(40:6e)+Na		49.74187518	80.70677804	0.616328823	-0.698227833	Positive
LipidLevel	KO	WT	18	18	-0.163063878	33.79754579	0.871	Forebrain	PE(40:6p)+H		564.3390759	603.4770114	0.935145949	-0.09673655	Positive
LipidLevel	KO	WT	12	12	-0.06618752	21.58080667	0.948	Forebrain	PE(40:7)+Na		113.6331755	115.3657947	0.98498153	-0.021831423	Positive
LipidLevel	KO	WT	6	6	0.035259525	8.731260708	0.973	Forebrain	PE(40:7)+H		1607.126895	1599.595538	1.004708288	0.006776683	Positive
LipidLevel	KO	WT	9	9	-0.433066506	15.71406987	0.671	Forebrain	PE(40:7e)+Na		169.4292987	196.1218082	0.86389838	-0.211066477	Positive
LipidLevel	KO	WT	6	6	0.087606684	9.984683028	0.932	Forebrain	PE(40:7e)+H		1071.975744	1024.510299	1.046329881	0.065337768	Positive
LipidLevel	KO	WT	9	9	0.074879978	15.99495763	0.941	Forebrain	PE(40:7p)+H		1072.6979	1045.126279	1.026381136	0.03756656	Positive
LipidLevel	KO	WT	3	3	-0.934106655	2.027405863	0.448	Forebrain	PE(40:7p)+Na		330.6164148	509.5379256	0.64885543	-0.624031024	Positive
LipidLevel	KO	WT	12	12	0.209354361	21.99979093	0.836	Forebrain	PE(40:8)+H		62.11093727	57.79829513	1.074615258	0.103820227	Positive
LipidLevel	KO	WT	12	12	0.000470465	21.38531764	1	Forebrain	PE(40:8e)+Na		173.8400636	173.8141986	1.000148808	0.000214669	Positive
LipidLevel	KO	WT	6	6	0.603177448	7.305080529	0.565	Forebrain	PE(40:8e)+H		1597.012056	1555.524181	1.026671313	0.03797438	Positive
LipidLevel	KO	WT	6	6	1.504459908	9.823655277	0.164	Forebrain	PE(40:8p)+H		36.93810102	28.58723614	1.29211763	0.369737414	Positive
LipidLevel	KO	WT	6	6	1.504459908	9.823655277	0.164	Forebrain	PE(40:9e)+H		36.93810102	28.58723614	1.29211763	0.369737414	Positive
LipidLevel	KO	WT	6	6	-0.324752233	9.815346459	0.752	Forebrain	PE(40:9e)+Na		68.94364152	74.76826537	0.922097751	-0.117008398	Positive
LipidLevel	KO	WT	3	3	-1.139557996	2.07960064	0.369	Forebrain	PE(41:1)+Na		203.6976139	307.9506645	0.661461952	-0.59626992	Positive
LipidLevel	KO	WT	6	6	-2.372664416	9.3100729	0.0408	Forebrain	PE(41:1e)+Na		56.9790811	70.74596985	0.80540419	-0.312215117	Positive
LipidLevel	KO	WT	3	3	-0.352600792	3.92274822	0.743	Forebrain	PE(41:1e)+H		47.36533781	50.70549254	0.934126502	-0.098310157	Positive
LipidLevel	KO	WT	3	3	-0.855399599	2.58973828	0.464	Forebrain	PE(41:2)+Na		99.29766252	107.1685882	0.926555733	-0.110050336	Positive
LipidLevel	KO	WT	6	6	0.456299326	9.927326779	0.658	Forebrain	PE(41:3)+Na		67.57021374	58.8122802	1.148913095	0.200269675	Positive
LipidLevel	KO	WT	3	3	1.018211253	2.052236859	0.413	Forebrain	PE(41:3)+H		33.8500209	31.19762274	1.085018967	0.117720262	Positive
LipidLevel	KO	WT	3	3	1.524665867	2.025666415	0.265	Forebrain	PE(41:3e)+Na		100.4557228	81.40227319	1.234065039	0.30341843	Positive
LipidLevel	KO	WT	9	9	-0.91517075	14.44940123	0.375	Forebrain	PE(41:3e)+H		165.810865	260.3669054	0.63683555	-0.651007222	Positive
LipidLevel	KO	WT	9	9	-0.05235388	15.98917414	0.959	Forebrain	PE(41:4)+Na		335.7157101	345.2239968	0.972457639	-0.040292689	Positive
LipidLevel	KO	WT	9	9	-0.08190768	15.99545843	0.936	Forebrain	PE(41:4e)+Na		19.78406342	20.20724631	0.979057968	-0.030533813	Positive
LipidLevel	KO	WT	6	6	-0.320701416	8.116395596	0.757	Forebrain	PE(41:4e)+H		26.03126753	29.72544072	0.875723936	-0.191451949	Positive
LipidLevel	KO	WT	6	6	-0.159482619	9.994885561	0.876	Forebrain	PE(41:5)+Na		425.1148886	432.357789	0.983247905	-0.024372888	Positive
LipidLevel	KO	WT	3	3	-0.656564788	3.73623646	0.55	Forebrain	PE(41:5)+H		160.9815483	173.4565118	0.928080208	-0.107678602	Positive
LipidLevel	KO	WT	6	6	-0.306769321	9.984305838	0.765	Forebrain	PE(41:5e)+Na		19.66597743	20.70325379	0.949898148	-0.074155265	Positive
LipidLevel	KO	WT	9	9	0.499031599	14.82093509	0.625	Forebrain	PE(41:5e)+H		121.4566806	96.81557841	1.254515618	0.327130431	Positive
LipidLevel	KO	WT	6	6	-0.33962442	9.876298946	0.741	Forebrain	PE(41:6)+Na		1368.369693	1453.24861	0.941593675	-0.086823466	Positive
LipidLevel	KO	WT	3	3	-2.008994426	2.005691433	0.182	Forebrain	PE(41:7)+Na		5.797040434	11.61761069	0.498991633	-1.002912469	Positive
LipidLevel	KO	WT	6	6	0.487627696	9.750616615	0.637	Forebrain	PE(42:1)+H		2.315232364	2.049418129	1.129695967	0.175934554	Positive
LipidLevel	KO	WT	3	3	1.526341159	3.939737615	0.203	Forebrain	PE(42:1)+Na		2.837078105	1.463224097	1.938858323	0.955207386	Positive
LipidLevel	KO	WT	6	6	1.892136072	9.830705084	0.0883	Forebrain	PE(42:10)+H		56.99181349	51.34733271	1.109927225	0.150465086	Positive
LipidLevel	KO	WT	6	6	0.293326127	7.658905302	0.777	Forebrain	PE(42:10)+Na		5.455579879	5.21353542	1.046425275	0.065469293	Positive
LipidLevel	KO	WT	9	9	0.084785771	13.38068192	0.934	Forebrain	PE(42:10e)+Na		29.24485135	28.76420171	1.016709936	0.023908142	Positive
LipidLevel	KO	WT	3	3	1.270878372	2.095648178	0.327	Forebrain	PE(42:1e)+Na		120.7095784	59.06566603	2.043648742	1.03114725	Positive
LipidLevel	KO	WT	9	9	-0.021453985	15.68703875	0.983	Forebrain	PE(42:2e)+H		8.263333635	8.338655266	0.990967281	-0.01309067	Positive
LipidLevel	KO	WT	6	6	0.274349528	9.727057218	0.79	Forebrain	PE(42:2p)+H		184.0677445	156.4639555	1.176422559	0.234406355	Positive
LipidLevel	KO	WT	9	9	0.442962785	15.67843301	0.664	Forebrain	PE(42:3e)+H		260.6443274	223.2920123	1.167280047	0.223150725	Positive
LipidLevel	KO	WT	6	6	0.917903646	9.840260824	0.381	Forebrain	PE(42:4)+H		60.88242859	58.72292	1.036774481	0.052102114	Positive
LipidLevel	KO	WT	12	12	-0.965367816	18.91079788	0.347	Forebrain	PE(42:5e)+Na		10.39964447	13.31916374	0.780804756	-0.356966255	Positive
LipidLevel	KO	WT	9	9	0.96582404	13.14102219	0.352	Forebrain	PE(42:5e)+H		63.0373392	45.08057443	1.398325114	0.483699829	Positive
LipidLevel	KO	WT	3	3	-2.574737678	2.004805076	0.123	Forebrain	PE(42:5p)+H		41.30642513	79.1741885	0.521716405	-0.938662298	Positive
LipidLevel	KO	WT	3	3	-1.152987217	2.411985606	0.35	Forebrain	PE(42:6p)+H		24.74349	28.72105801	0.861510876	-0.215059085	Positive
LipidLevel	KO	WT	6	6	-1.177972848	6.846421584	0.278	Forebrain	PE(42:7)+Na		135.1310756	150.3656484	0.898683224	-0.154115424	Positive
LipidLevel	KO	WT	3	3	-1.803135235	2.823658575	0.175	Forebrain	PE(42:7)+H		29.1220392	37.48250093	0.776950865	-0.364104731	Positive
LipidLevel	KO	WT	3	3	4.278137842	3.894920943	0.0136	Forebrain	PE(42:7e)+H		18.70092859	15.07897823	1.240197067	0.310569382	Positive
LipidLevel	KO	WT	9	9	0.427043823	14.90546101	0.675	Forebrain	PE(42:7e)+Na		9.244972086	8.110847332	1.139826423	0.188814142	Positive
LipidLevel	KO	WT	12	12	-0.620285255	11.74736139	0.547	Forebrain	PE(42:8)+Na		18.86880023	29.65235974	0.636335076	-0.652141446	Positive
LipidLevel	KO	WT	3	3	0.938327596	3.217662418	0.413	Forebrain	PE(42:8)+H		56.55018595	52.02036898	1.087077588	0.120454914	Positive
LipidLevel	KO	WT	6	6	1.952604572	9.6214043	0.0805	Forebrain	PE(42:9)+Na		96.2248377	84.80469342	1.134663901	0.182265019	Positive
LipidLevel	KO	WT	6	6	0.474581666	9.655504566	0.646	Forebrain	PE(42:9)+H		31.03545928	27.25457802	1.138724122	0.187418268	Positive
LipidLevel	KO	WT	3	3	-0.921928836	3.980028632	0.409	Forebrain	PE(43:0)+Na		1.339824328	2.187770036	0.612433237	-0.707375515	Positive
LipidLevel	KO	WT	3	3	-1.042339362	3.466743327	0.364	Forebrain	PE(43:2)+Na		48.95823959	58.06836756	0.843114028	-0.246200331	Positive
LipidLevel	KO	WT	3	3	-0.902764159	3.855553023	0.419	Forebrain	PE(43:3e)+H		39.49906227	48.25356112	0.818573376	-0.288816352	Positive
LipidLevel	KO	WT	3	3	-0.709132771	2.281983497	0.544	Forebrain	PE(43:4)+H		0.013980778	0.052524532	0.2675706	-1.902008492	Positive
LipidLevel	KO	WT	12	12	-2.390495958	16.60249626	0.029	Forebrain	PE(43:4e)+H		58.19798889	71.07604934	0.818813194	-0.288393745	Positive
LipidLevel	KO	WT	9	9	0.070655612	15.59182868	0.945	Forebrain	PE(43:5)+Na		30.10968865	29.6618964	1.015096497	0.021616879	Positive
LipidLevel	KO	WT	6	6	1.359396854	6.010667165	0.223	Forebrain	PE(43:5e)+H		582.3870979	193.9202085	3.003229534	1.586514743	Positive
LipidLevel	KO	WT	9	9	-0.032784396	15.73716299	0.974	Forebrain	PE(43:7)+Na		206.6212513	210.1825388	0.983056224	-0.024654163	Positive
LipidLevel	KO	WT	3	3	0.38670808	3.97818432	0.719	Forebrain	PE(43:7)+H		171.5870601	163.9482797	1.046592595	0.065699956	Positive
LipidLevel	KO	WT	6	6	-0.14003249	8.354312236	0.892	Forebrain	PE(44:1)+Na		22.227471	22.6126693	0.982965452	-0.024787383	Positive
LipidLevel	KO	WT	6	6	-2.474245227	9.76892285	0.0334	Forebrain	PE(44:10)+Na		20.49088506	24.4035389	0.839669245	-0.252106948	Positive
LipidLevel	KO	WT	6	6	-1.177972848	6.846421584	0.278	Forebrain	PE(44:10)+H		135.1310756	150.3656484	0.898683224	-0.154115424	Positive
LipidLevel	KO	WT	6	6	1.005648047	9.249716617	0.34	Forebrain	PE(44:11)+H		15.29983828	13.51610449	1.131970021	0.17883575	Positive
LipidLevel	KO	WT	3	3	1.443250681	2.549324288	0.26	Forebrain	PE(44:11)+Na		2.019117039	1.772502255	1.139125844	0.187927136	Positive
LipidLevel	KO	WT	6	6	1.941540225	9.66307869	0.0819	Forebrain	PE(44:12)+H		96.2113512	84.76205125	1.135075618	0.182788412	Positive
LipidLevel	KO	WT	6	6	0.843713702	9.190455007	0.42	Forebrain	PE(44:12)+Na		12.86160657	11.95027425	1.076259731	0.106026281	Positive
LipidLevel	KO	WT	3	3	1.552052466	2.687987176	0.229	Forebrain	PE(44:3e)+H		62.33424648	48.5980113	1.282649568	0.359127067	Positive
LipidLevel	KO	WT	9	9	0.165942655	15.83140563	0.87	Forebrain	PE(44:5e)+H		235.048586	208.7894045	1.125768685	0.170910423	Positive
LipidLevel	KO	WT	6	6	1.548027119	9.71203662	0.154	Forebrain	PE(44:9)+Na		5.454027646	4.572284686	1.19284094	0.254401679	Positive
LipidLevel	KO	WT	6	6	-0.241457981	9.878723959	0.814	Forebrain	PE(45:0)+Na		0.298422305	0.357088552	0.835755521	-0.258847114	Positive
LipidLevel	KO	WT	6	6	0.301720678	7.846580514	0.771	Forebrain	PE(45:1)+Na		28.42255215	25.75287979	1.103664601	0.142301809	Positive
LipidLevel	KO	WT	3	3	-1.004232609	2.692150688	0.397	Forebrain	PE(45:2)+Na		45.36290784	49.17359723	0.922505534	-0.116370529	Positive
LipidLevel	KO	WT	3	3	1.535549513	2.503290409	0.239	Forebrain	PE(46:4)+H		24.02441102	19.43923305	1.235871157	0.305528346	Positive
LipidLevel	KO	WT	3	3	0.382613996	3.951937369	0.722	Forebrain	PE(47:1)+Na		1.213908454	0.818795079	1.482495724	0.568027944	Positive
LipidLevel	KO	WT	6	6	0.107139491	9.958816931	0.917	Forebrain	PE(51:1)+Na		25.38924851	23.72690421	1.070061281	0.09769342	Positive
LipidLevel	KO	WT	6	6	0.001750116	9.231784549	0.999	Forebrain	PE(55:2)+Na		22.63582854	22.62555169	1.000454213	0.000655141	Positive
LipidLevel	KO	WT	6	6	0.383304211	9.511233194	0.71	Forebrain	PE(55:2)+H		5.710669601	5.130346861	1.113113488	0.154600691	Positive
LipidLevel	KO	WT	6	6	-1.398742409	7.434847581	0.202	Forebrain	PE(57:1)+Na		16.21379965	19.79180033	0.819218942	-0.287679021	Positive
LipidLevel	KO	WT	3	3	-1.987806526	2.973428223	0.142	Forebrain	PE(57:1)+H		1.517000779	2.145999889	0.706910609	-0.500400302	Positive
LipidLevel	KO	WT	6	6	0.132729473	7.304306375	0.898	Forebrain	PE(57:2)+H		22.66415572	22.0501442	1.027846019	0.039624151	Positive
LipidLevel	KO	WT	3	3	-0.138862053	3.443677952	0.897	Forebrain	PE(58:0)+Na		5.838343495	6.209751432	0.940190528	-0.088974949	Positive
LipidLevel	KO	WT	6	6	-1.756418247	6.380279602	0.127	Forebrain	PE(58:2)+H		10.55874539	12.8410319	0.822267498	-0.282320292	Positive
LipidLevel	KO	WT	3	3	-3.009295582	3.37861344	0.0492	Forebrain	PE(59:1)+Na		15.78925431	22.58616856	0.69906874	-0.51649377	Positive
LipidLevel	KO	WT	3	3	-0.122083317	2.021849078	0.914	Forebrain	PE(59:1)+H		1.271133002	1.339521875	0.948949122	-0.075597355	Positive
LipidLevel	KO	WT	6	6	-2.38137455	6.921247608	0.0492	Forebrain	PE(59:2)+H		14.06546951	17.63576513	0.797554835	-0.326344381	Positive
LipidLevel	KO	WT	3	3	-0.434969704	2.01480983	0.706	Forebrain	PE(59:2)+Na		91.10546328	96.92366631	0.939971348	-0.089311313	Positive
LipidLevel	KO	WT	6	6	0.073862647	9.2652841	0.943	Forebrain	PE(59:3)+H		30.34077316	29.61504623	1.024505262	0.034927395	Positive
LipidLevel	KO	WT	6	6	-0.676266123	8.621691547	0.517	Forebrain	PE(60:2)+H		2.581969625	3.462432459	0.745717089	-0.423299692	Positive
LipidLevel	KO	WT	3	3	0.349831498	2.102293731	0.758	Forebrain	PE(60:3)+H		9.222524305	8.047774657	1.145970172	0.196569493	Positive
LipidLevel	KO	WT	3	3	-1.451378684	2.671431055	0.253	Forebrain	PE(61:2)+Na		18.92133159	29.01114659	0.652210223	-0.616591041	Positive
LipidLevel	KO	WT	3	3	-1.027494433	3.582301853	0.368	Forebrain	PE(61:2)+H		2.296211956	3.714411211	0.618200303	-0.693853734	Positive
LipidLevel	KO	WT	3	3	2.14795785	2.055543478	0.161	Forebrain	PE(61:3)+Na		70.54736183	39.54175611	1.784121151	0.835213585	Positive
LipidLevel	KO	WT	6	6	2.003860214	9.639049434	0.074	Forebrain	PEt(32:5e)+H		5.506276416	4.474885199	1.230479246	0.299220325	Positive
LipidLevel	KO	WT	3	3	0.76682486	3.971450838	0.486	Forebrain	PEt(32:5e)+Na		11.9490412	11.04536948	1.08181379	0.113452193	Positive
LipidLevel	KO	WT	3	3	1.999641104	2.090449361	0.178	Forebrain	PG(18:0)+H		54.76544142	43.87282416	1.248276527	0.319937566	Positive
LipidLevel	KO	WT	9	9	-0.372980501	15.13761911	0.714	Forebrain	PG(20:3e)+NH4		19.17125141	22.79461801	0.841043588	-0.249747524	Positive
LipidLevel	KO	WT	6	6	0.51771476	9.929123794	0.616	Forebrain	PG(32:0)+NH4		9.098786734	8.328426283	1.09249661	0.127628804	Positive
LipidLevel	KO	WT	3	3	1.303039225	3.456764236	0.273	Forebrain	PG(32:0)+Na		6.070233634	4.338058	1.399288277	0.484693213	Positive
LipidLevel	KO	WT	9	9	0.186343597	15.94175436	0.855	Forebrain	PG(34:1)+Na		14.14602069	13.08216906	1.081320115	0.112793683	Positive
LipidLevel	KO	WT	6	6	0.019327715	9.999301273	0.985	Forebrain	PG(34:1)+NH4		55.17596665	54.90761353	1.004887348	0.007033779	Positive
LipidLevel	KO	WT	6	6	0.020683224	9.999220953	0.984	Forebrain	PG(34:1)+H		568.295532	561.0176526	1.012972637	0.018595203	Positive
LipidLevel	KO	WT	3	3	-1.842423314	2.267710843	0.192	Forebrain	PG(34:2)+NH4		1.131710405	3.933778654	0.28770852	-1.797320151	Positive
LipidLevel	KO	WT	3	3	2.185539122	3.923750083	0.0955	Forebrain	PG(34:3)+NH4		3.789086969	1.818535708	2.083532701	1.059031743	Positive
LipidLevel	KO	WT	3	3	1.321888515	3.630272562	0.263	Forebrain	PG(35:3)+NH4		173.9132645	145.762841	1.193124695	0.254744829	Positive
LipidLevel	KO	WT	6	6	1.579510177	9.945002979	0.145	Forebrain	PG(36:2)+NH4		8.054644951	6.310556855	1.276371879	0.352048729	Positive
LipidLevel	KO	WT	3	3	-4.757910705	3.907763376	0.00945	Forebrain	PG(36:3)+NH4		88.24141856	146.1778153	0.603658346	-0.72819584	Positive
LipidLevel	KO	WT	9	9	-0.386861517	15.36597345	0.704	Forebrain	PG(36:4)+NH4		31.38231297	37.31309981	0.84105392	-0.2497298	Positive
LipidLevel	KO	WT	3	3	2.241081147	2.541906673	0.127	Forebrain	PG(36:4)+Na		8.234758479	5.90992381	1.393371456	0.478579914	Positive
LipidLevel	KO	WT	3	3	-2.053670597	2.077624281	0.172	Forebrain	PG(38:3)+NH4		8.413821269	15.46533692	0.544046787	-0.878197369	Positive
LipidLevel	KO	WT	3	3	0.42793062	3.525345623	0.694	Forebrain	PG(38:4)+Na		7.831116533	7.286160451	1.074792287	0.104057873	Positive
LipidLevel	KO	WT	6	6	0.819722909	6.766249739	0.44	Forebrain	PG(38:4)+NH4		26.48936923	21.84728077	1.212478031	0.277958608	Positive
LipidLevel	KO	WT	3	3	0.137806442	3.992207627	0.897	Forebrain	PG(38:5)+NH4		8.212456801	8.127312749	1.010476157	0.015035281	Positive
LipidLevel	KO	WT	3	3	-2.468284919	3.896696118	0.0707	Forebrain	PG(38:5e)+NH4		25.96899234	36.62404887	0.709070194	-0.495999642	Positive
LipidLevel	KO	WT	3	3	1.02762412	3.714307486	0.366	Forebrain	PG(38:6)+NH4		4.449108048	3.42371439	1.299488681	0.377944068	Positive
LipidLevel	KO	WT	3	3	-1.348037364	2.006509447	0.31	Forebrain	PG(40:3)+NH4		3.813768421	7.702624292	0.495132407	-1.014113716	Positive
LipidLevel	KO	WT	6	6	0.528658641	9.93530399	0.609	Forebrain	PG(40:7)+NH4		4.906168142	4.132624209	1.18717531	0.247532993	Positive
LipidLevel	KO	WT	3	3	0.16915788	3.841809468	0.874	Forebrain	PG(40:8)+NH4		3.475538475	3.374220464	1.030026197	0.04268103	Positive
LipidLevel	KO	WT	3	3	-0.04778284	2.226343513	0.966	Forebrain	PG(40:9)+NH4		1.864617746	1.891355152	0.985864108	-0.020539297	Positive
LipidLevel	KO	WT	6	6	0.269123271	8.917023749	0.794	Forebrain	PG(42:10)+NH4		6.443754748	6.100219801	1.056314252	0.079039098	Positive
LipidLevel	KO	WT	3	3	-0.493690631	2.152369501	0.667	Forebrain	PG(42:4)+Na		5.040330966	6.268317476	0.804099437	-0.314554174	Positive
LipidLevel	KO	WT	9	9	0.793258411	14.02591536	0.441	Forebrain	PG(44:12)+NH4		33.41686945	23.71689132	1.40898856	0.494659898	Positive
LipidLevel	KO	WT	3	3	0.717115422	3.328098003	0.52	Forebrain	PG(44:12)+H		7.040890057	6.122565935	1.149987625	0.201618336	Positive
LipidLevel	KO	WT	3	3	1.891853235	2.884583487	0.159	Forebrain	PG(44:12)+Na		17.22478217	15.42708238	1.11652807	0.159019522	Positive
LipidLevel	KO	WT	3	3	-1.999618444	2	0.184	Forebrain	PI(31:1e)+Na		0	0.112966009	0.000884439	-10.14294956	Positive
LipidLevel	KO	WT	6	6	0.024580038	9.990385727	0.981	Forebrain	PI(34:1)+Na		13.87552173	13.80870116	1.004838984	0.006964342	Positive
LipidLevel	KO	WT	3	3	-1.152574064	2.125235505	0.362	Forebrain	PI(34:1)+NH4		5.843211144	14.24054584	0.410326274	-1.28515656	Positive
LipidLevel	KO	WT	3	3	0.500732337	3.526448791	0.646	Forebrain	PI(34:2)+NH4		67.82304828	61.38106265	1.104950531	0.143981781	Positive
LipidLevel	KO	WT	6	6	1.009080655	7.477230645	0.344	Forebrain	PI(36:1)+Na		86.67077785	46.3512546	1.869867205	0.902935815	Positive
LipidLevel	KO	WT	6	6	1.052251169	7.840217019	0.324	Forebrain	PI(36:2)+Na		23.60123928	13.9971618	1.686139733	0.7537241	Positive
LipidLevel	KO	WT	6	6	-0.189362924	7.235911031	0.855	Forebrain	PI(36:4)+NH4		50.25216717	51.51437915	0.975497918	-0.035789301	Positive
LipidLevel	KO	WT	6	6	0.024580038	9.990385727	0.981	Forebrain	PI(36:4)+H		13.87552173	13.80870116	1.004838984	0.006964342	Positive
LipidLevel	KO	WT	3	3	0.121712688	3.466535525	0.91	Forebrain	PI(36:4)+Na		19.3584464	18.96405393	1.020796734	0.029695619	Positive
LipidLevel	KO	WT	6	6	0.166043905	9.957368357	0.871	Forebrain	PI(38:3)+Na		3.434474852	3.254590461	1.055269278	0.077611185	Positive
LipidLevel	KO	WT	6	6	0.935150421	7.949498372	0.377	Forebrain	PI(38:4)+NH4		308.7338942	280.3240696	1.101346326	0.139268205	Positive
LipidLevel	KO	WT	6	6	0.431371904	7.828058481	0.678	Forebrain	PI(38:4)+Na		101.270383	93.24877096	1.086023691	0.119055575	Positive
LipidLevel	KO	WT	6	6	1.057133397	6.420227529	0.329	Forebrain	PI(38:4)+H		112.0736527	87.3061602	1.283685184	0.360291433	Positive
LipidLevel	KO	WT	12	12	0.393595671	20.86281572	0.698	Forebrain	PI(38:5)+NH4		33.80369615	27.87541397	1.212669879	0.278186864	Positive
LipidLevel	KO	WT	6	6	1.121505111	7.959009196	0.295	Forebrain	PI(38:5)+H		24.01606873	13.96502813	1.719724195	0.782177208	Positive
LipidLevel	KO	WT	3	3	1.31535177	2.164102887	0.31	Forebrain	PI(38:5)+Na		36.56447958	26.92870677	1.35782398	0.441296469	Positive
LipidLevel	KO	WT	9	9	-0.487300525	13.28853325	0.634	Forebrain	PI(38:6)+NH4		5.597311836	6.615230624	0.846127299	-0.241053362	Positive
LipidLevel	KO	WT	3	3	0.659783725	2.688466872	0.561	Forebrain	PI(38:7)+Na		10.59323907	9.820021921	1.07873804	0.109344564	Positive
LipidLevel	KO	WT	6	6	0.851017356	6.181683201	0.426	Forebrain	PI(40:3)+NH4		9.717124917	8.484855885	1.145229869	0.195637203	Positive
LipidLevel	KO	WT	6	6	0.058280845	9.801462339	0.955	Forebrain	PI(40:6)+NH4		16.68944941	16.41416851	1.016770829	0.023994546	Positive
LipidLevel	KO	WT	6	6	0.351737469	9.909457263	0.732	Forebrain	PI(40:6)+H		3.935178368	3.462799667	1.136411316	0.184485103	Positive
LipidLevel	KO	WT	3	3	-0.512368534	3.770601604	0.637	Forebrain	PI(40:6)+Na		6.290726556	6.645777521	0.946575759	-0.079210119	Positive
LipidLevel	KO	WT	3	3	-0.71360075	2.421939191	0.538	Forebrain	PI(40:7)+NH4		3.038322182	3.473531812	0.87471049	-0.1931225	Positive
LipidLevel	KO	WT	3	3	-0.595966958	2.211349462	0.607	Forebrain	PI(40:9)+H		2.980088944	3.523406938	0.845801923	-0.241608254	Positive
LipidLevel	KO	WT	3	3	-0.215849966	3.063721589	0.843	Forebrain	PIP(33:0)+Na		1.72875693	1.841479177	0.938790442	-0.091124941	Positive
LipidLevel	KO	WT	3	3	-0.351315654	2.794239288	0.75	Forebrain	PIP(33:0)+H		2.97569424	3.332022843	0.893062585	-0.163166813	Positive
LipidLevel	KO	WT	9	9	-0.18762281	15.77144595	0.854	Forebrain	PIP(33:1)+H		5.451555616	5.838643311	0.933703594	-0.098963458	Positive
LipidLevel	KO	WT	3	3	-0.555528056	2.381277858	0.626	Forebrain	PIP(35:3)+H		1.569747342	1.843693962	0.851422325	-0.232053176	Positive
LipidLevel	KO	WT	6	6	-0.250474051	8.552227505	0.808	Forebrain	PIP2(18:0)+NH4		3.501367455	4.316178426	0.811223723	-0.301828252	Positive
LipidLevel	KO	WT	3	3	-0.714157913	3.758535594	0.517	Forebrain	PMe(32:0)+H		8.263285206	9.208996185	0.897306863	-0.15632665	Positive
LipidLevel	KO	WT	3	3	0.490614312	2.150494458	0.669	Forebrain	PMe(44:1)+H		20.8764071	19.81164363	1.053744057	0.075524494	Positive
LipidLevel	KO	WT	3	3	0.224836414	2.03378631	0.843	Forebrain	PS(22:3e)+Na		12.79341701	12.02746616	1.063682946	0.089068188	Positive
LipidLevel	KO	WT	6	6	0.303851392	9.99530442	0.767	Forebrain	PS(34:1)+H		6.999975804	5.677258188	1.232981181	0.30215078	Positive
LipidLevel	KO	WT	3	3	0.818777927	2.409628732	0.486	Forebrain	PS(35:1)+H		155.3776203	145.2492559	1.069730873	0.097247884	Positive
LipidLevel	KO	WT	6	6	0.617421041	9.618758226	0.551	Forebrain	PS(35:3)+H		55.28827659	48.20300883	1.146987776	0.197850016	Positive
LipidLevel	KO	WT	3	3	-0.899608445	3.405340413	0.427	Forebrain	PS(36:0)+H		11.64216303	13.4803064	0.863643327	-0.211492473	Positive
LipidLevel	KO	WT	24	24	-1.168074653	37.45851365	0.25	Forebrain	PS(36:1)+H		27.68564107	44.87721983	0.616920555	-0.696843378	Positive
LipidLevel	KO	WT	15	15	0.170760693	27.39699326	0.866	Forebrain	PS(36:1)+Na		8.582239982	8.25400507	1.039766263	0.05625925	Positive
LipidLevel	KO	WT	3	3	3.629119893	3.701317401	0.0253	Forebrain	PS(36:2)+Na		1.939349388	0.731222573	2.651975283	1.407067329	Positive
LipidLevel	KO	WT	18	18	-0.325492809	33.99955435	0.747	Forebrain	PS(36:2)+H		19.96126141	23.32887489	0.855646744	-0.224912796	Positive
LipidLevel	KO	WT	3	3	0.661311434	2.62781804	0.562	Forebrain	PS(36:3)+Na		1.511021458	0.9843637	1.5349692	0.618209707	Positive
LipidLevel	KO	WT	3	3	0.171161454	2.237604586	0.878	Forebrain	PS(36:3)+H		1.870010948	1.770575327	1.056156891	0.078824161	Positive
LipidLevel	KO	WT	3	3	-0.096050489	2.593480997	0.93	Forebrain	PS(37:3)+Na		48.33982133	49.04129848	0.985696225	-0.020784995	Positive
LipidLevel	KO	WT	9	9	-0.422841855	15.77054254	0.678	Forebrain	PS(38:1)+Na		19.33226838	23.5796974	0.819869995	-0.286532931	Positive
LipidLevel	KO	WT	6	6	-0.872475888	7.341682242	0.411	Forebrain	PS(38:1)+H		3.998779531	7.348245825	0.544187716	-0.877823704	Positive
LipidLevel	KO	WT	3	3	1.460667777	3.552698389	0.226	Forebrain	PS(38:2)+Na		6.757177656	4.68662846	1.441789878	0.527860926	Positive
LipidLevel	KO	WT	24	24	-0.561659997	32.61029007	0.578	Forebrain	PS(38:3)+Na		136.5167062	182.3251822	0.74875412	-0.417436058	Positive
LipidLevel	KO	WT	21	21	1.183857329	30.41676734	0.246	Forebrain	PS(38:4)+Na		10.73620236	6.524985737	1.645388704	0.718428444	Positive
LipidLevel	KO	WT	12	12	0.984631706	21.26810789	0.336	Forebrain	PS(38:4)+H		12.96818032	9.703947061	1.336378548	0.418328729	Positive
LipidLevel	KO	WT	3	3	1.446726915	2.035486304	0.283	Forebrain	PS(38:5)+H		6.432383344	0.767546859	8.379482403	3.066861132	Positive
LipidLevel	KO	WT	3	3	0.802767224	2.609398061	0.489	Forebrain	PS(38:6)+H		1.632373271	0.9843637	1.658236125	0.729649455	Positive
LipidLevel	KO	WT	3	3	-1.348037364	2.006509447	0.31	Forebrain	PS(40:1)+H		3.813768421	7.702624292	0.495132407	-1.014113716	Positive
LipidLevel	KO	WT	3	3	-3.522847699	2.156444806	0.0645	Forebrain	PS(40:2)+H		3.170442067	5.904697266	0.536943425	-0.897158008	Positive
LipidLevel	KO	WT	3	3	-0.444062202	3.95745426	0.68	Forebrain	PS(40:3)+Na		40.79169391	45.51223018	0.896280057	-0.157978498	Positive
LipidLevel	KO	WT	6	6	0.804208874	8.542866048	0.443	Forebrain	PS(40:4)+Na		7.799887399	5.149501474	1.514677871	0.599011006	Positive
LipidLevel	KO	WT	9	9	-0.275963003	15.71073652	0.786	Forebrain	PS(40:4)+H		16.13559011	19.18391219	0.84110091	-0.249649199	Positive
LipidLevel	KO	WT	3	3	0.065042124	3.514217908	0.952	Forebrain	PS(40:5)+Na		4.784547344	4.741622143	1.009052661	0.013001468	Positive
LipidLevel	KO	WT	3	3	1.459753587	3.541680617	0.227	Forebrain	PS(40:5)+H		6.757177656	4.680018685	1.443826132	0.52989702	Positive
LipidLevel	KO	WT	12	12	-1.051910477	11.38334875	0.315	Forebrain	PS(40:6)+Na		18.4658402	59.34760627	0.311148338	-1.684325553	Positive
LipidLevel	KO	WT	9	9	-0.859964512	15.78129384	0.403	Forebrain	PS(40:6)+H		43.72825924	55.23937102	0.791614373	-0.337130287	Positive
LipidLevel	KO	WT	3	3	0.734674685	3.940853812	0.504	Forebrain	PS(40:7)+Na		0.897581855	0.500735103	1.792370085	0.841868553	Positive
LipidLevel	KO	WT	3	3	12.29121785	3.964892442	0.000265	Forebrain	PS(40:7)+H		43.06585957	6.014327052	7.160442582	2.840048762	Positive
LipidLevel	KO	WT	3	3	-1.25656816	2.001687152	0.336	Forebrain	PS(41:1)+H		0.783036041	2.568746617	0.304859012	-1.713785902	Positive
LipidLevel	KO	WT	3	3	-1.142198241	2.000556931	0.372	Forebrain	PS(42:1)+H		0.905864854	4.474875897	0.202451337	-2.304352924	Positive
LipidLevel	KO	WT	3	3	-1.911195121	2.01448426	0.195	Forebrain	PS(42:2)+H		1.532070142	3.495190347	0.438352752	-1.189835791	Positive
LipidLevel	KO	WT	9	9	-0.384803194	15.58495433	0.706	Forebrain	PS(42:7)+Na		36.87844449	38.13377635	0.967080927	-0.048291473	Positive
LipidLevel	KO	WT	6	6	0.478292401	5.131149948	0.652	Forebrain	PS(42:9)+Na		46.21808866	42.0902403	1.098071157	0.134971546	Positive
LipidLevel	KO	WT	9	9	0.80047165	15.40950226	0.436	Forebrain	PS(44:10)+H		46.61867425	39.8404335	1.170134287	0.226674106	Positive
LipidLevel	KO	WT	3	3	1.104178587	3.806543798	0.334	Forebrain	PS(44:11)+H		0.399418933	0.228464711	1.7479467	0.805661194	Positive
LipidLevel	KO	WT	3	3	1.097242567	3.999638411	0.334	Forebrain	PS(44:12)+Na		6.328621456	2.966427334	2.133377091	1.093138996	Positive
LipidLevel	KO	WT	6	6	0.945678921	5.105560993	0.387	Forebrain	PS(44:12)+H		46.16320607	37.053933	1.24583756	0.317115973	Positive
LipidLevel	KO	WT	6	6	-0.213445463	9.259453827	0.836	Forebrain	SM(d32:1)+H		12.74041812	12.97433698	0.981970789	-0.026247986	Positive
LipidLevel	KO	WT	3	3	0.60447067	2.074155543	0.605	Forebrain	SM(d33:1)+H		5.231038966	3.982366731	1.313542415	0.393462786	Positive
LipidLevel	KO	WT	6	6	0.761589978	8.685084204	0.466	Forebrain	SM(d34:0)+H		30.61785415	27.58842162	1.109807716	0.150309738	Positive
LipidLevel	KO	WT	6	6	2.223843961	8.690273586	0.0543	Forebrain	SM(d34:1)+H		729.6253179	633.4762554	1.151780033	0.203865218	Positive
LipidLevel	KO	WT	6	6	2.458402592	9.973196131	0.0338	Forebrain	SM(d34:1)+Na		78.10783255	68.27077788	1.144088592	0.194198771	Positive
LipidLevel	KO	WT	6	6	-1.807197752	8.627209497	0.106	Forebrain	SM(d34:2)+H		14.68684246	19.6690301	0.746700153	-0.421399067	Positive
LipidLevel	KO	WT	6	6	1.706339908	7.696024463	0.128	Forebrain	SM(d35:1)+H		73.26135774	53.16034839	1.378119635	0.462701135	Positive
LipidLevel	KO	WT	3	3	0.588360956	3.469182572	0.592	Forebrain	SM(d35:1)+Na		46.60204465	43.73545449	1.065543702	0.091589765	Positive
LipidLevel	KO	WT	6	6	3.329465137	5.947528146	0.016	Forebrain	SM(d36:0)+H		186.8242082	147.1808724	1.269350958	0.344091009	Positive
LipidLevel	KO	WT	6	6	0.242239065	9.653878117	0.814	Forebrain	SM(d36:1)+Na		752.5755414	664.7623596	1.132097083	0.178997682	Positive
LipidLevel	KO	WT	15	15	0.493575702	27.12018	0.626	Forebrain	SM(d36:1)+H		3460.238488	2678.280476	1.291962694	0.369564412	Positive
LipidLevel	KO	WT	6	6	-0.916517062	6.584813412	0.392	Forebrain	SM(d36:2)+Na		95.60533332	116.0506132	0.823824608	-0.279590874	Positive
LipidLevel	KO	WT	9	9	-0.597075817	15.96505643	0.559	Forebrain	SM(d36:2)+H		649.7003703	799.5627572	0.812569599	-0.299436705	Positive
LipidLevel	KO	WT	6	6	2.458402592	9.973196131	0.0338	Forebrain	SM(d36:4)+H		78.10783255	68.27077788	1.144088592	0.194198771	Positive
LipidLevel	KO	WT	3	3	-0.360790049	3.974178711	0.737	Forebrain	SM(d36:5)+H		5.736130337	6.693992572	0.856909323	-0.222785546	Positive
LipidLevel	KO	WT	6	6	1.166074707	9.971401944	0.271	Forebrain	SM(d37:1)+H		46.60065925	33.5755981	1.387931209	0.472936064	Positive
LipidLevel	KO	WT	6	6	0.600657784	9.987456538	0.561	Forebrain	SM(d38:0)+H		15.91727532	14.31597914	1.111852985	0.15296604	Positive
LipidLevel	KO	WT	6	6	2.299522304	6.456884261	0.0581	Forebrain	SM(d38:1)+H		965.1021547	829.3795497	1.16364352	0.218649159	Positive
LipidLevel	KO	WT	3	3	2.285478351	3.07189284	0.104	Forebrain	SM(d38:1)+Na		226.1730809	177.0520831	1.277437968	0.353253236	Positive
LipidLevel	KO	WT	3	3	-0.813651207	3.851452364	0.463	Forebrain	SM(d38:2)+H		35.33145339	42.93040985	0.822994032	-0.281046127	Positive
LipidLevel	KO	WT	6	6	1.735238538	7.381622407	0.124	Forebrain	SM(d38:3)+H		24.80779557	16.74231835	1.481739081	0.567291426	Positive
LipidLevel	KO	WT	6	6	0.268306084	9.735743019	0.794	Forebrain	SM(d38:4)+H		743.2435335	643.5388568	1.154931843	0.207807715	Positive
LipidLevel	KO	WT	6	6	-0.090482429	8.514190487	0.93	Forebrain	SM(d39:1)+H		51.59589674	52.02368389	0.991777085	-0.011912202	Positive
LipidLevel	KO	WT	3	3	0.664359341	2.686121587	0.559	Forebrain	SM(d39:1)+Na		62.5130554	57.75201609	1.082439218	0.114286016	Positive
LipidLevel	KO	WT	3	3	1.476637141	3.581176335	0.222	Forebrain	SM(d39:2)+H		1.625545686	0.793185249	2.049257425	1.035101225	Positive
LipidLevel	KO	WT	3	3	0.453759814	3.624293951	0.676	Forebrain	SM(d39:2)+Na		30.09431993	25.09637595	1.199149235	0.262011214	Positive
LipidLevel	KO	WT	6	6	-0.164160923	9.988935903	0.873	Forebrain	SM(d39:5)+H		55.87477579	60.77520365	0.919368106	-0.121285477	Positive
LipidLevel	KO	WT	6	6	-0.910504645	8.585921637	0.387	Forebrain	SM(d40:0)+H		13.26240974	15.76478893	0.841268835	-0.249361195	Positive
LipidLevel	KO	WT	9	9	-0.31004421	15.43886641	0.761	Forebrain	SM(d40:1)+H		179.3581818	201.0561985	0.892079896	-0.164755169	Positive
LipidLevel	KO	WT	6	6	-0.086601983	9.986375957	0.933	Forebrain	SM(d40:1)+Na		86.20003043	89.19342018	0.966439381	-0.049248851	Positive
LipidLevel	KO	WT	6	6	-1.50876772	9.334858408	0.164	Forebrain	SM(d40:2)+H		94.39512402	134.7833705	0.700347184	-0.513857807	Positive
LipidLevel	KO	WT	6	6	1.062734597	9.582002278	0.314	Forebrain	SM(d40:4)+H		158.9532942	129.6643088	1.225882998	0.293821291	Positive
LipidLevel	KO	WT	6	6	-0.95225372	5.295641678	0.382	Forebrain	SM(d41:0)+H		4.068522224	7.724766955	0.52669156	-0.924969755	Positive
LipidLevel	KO	WT	6	6	-0.700666316	9.179041813	0.501	Forebrain	SM(d41:1)+H		120.1463587	129.8469914	0.925291875	-0.112019572	Positive
LipidLevel	KO	WT	6	6	-1.06810085	9.877600375	0.311	Forebrain	SM(d41:2)+H		91.99615696	109.3937704	0.840963544	-0.249884834	Positive
LipidLevel	KO	WT	6	6	-0.352042526	7.4495408	0.735	Forebrain	SM(d42:0)+H		3.246887477	3.808151375	0.852618999	-0.230026891	Positive
LipidLevel	KO	WT	12	12	-0.155815981	21.99872049	0.878	Forebrain	SM(d42:1)+H		70.23053788	74.69644481	0.940212671	-0.088940972	Positive
LipidLevel	KO	WT	9	9	-0.523039165	15.32660142	0.608	Forebrain	SM(d42:2)+H		1310.116571	1585.448165	0.826338329	-0.275195507	Positive
LipidLevel	KO	WT	12	12	-0.637975658	20.59302934	0.531	Forebrain	SM(d42:3)+H		19.43609408	25.44123549	0.763961235	-0.38842866	Positive
LipidLevel	KO	WT	3	3	-1.729282329	2.326185601	0.208	Forebrain	SM(d42:4)+H		29.82753951	54.97314573	0.542584654	-0.882079851	Positive
LipidLevel	KO	WT	6	6	-1.441214441	6.49910769	0.196	Forebrain	SM(d42:5)+H		9.651742618	18.46665673	0.522660409	-0.936054215	Positive
LipidLevel	KO	WT	6	6	0.185310554	6.259786823	0.859	Forebrain	SM(d43:2)+H		59.26709516	56.35140903	1.051741048	0.072779539	Positive
LipidLevel	KO	WT	3	3	-0.464125901	3.807255182	0.668	Forebrain	SM(d44:2)+H		9.352508086	12.38877749	0.754919733	-0.405604837	Positive
LipidLevel	KO	WT	3	3	-1.588657061	3.95947408	0.188	Forebrain	SM(d44:7)+H		2.74983276	4.527137126	0.607419643	-0.719234531	Positive
LipidLevel	KO	WT	6	6	0.990094891	9.737642876	0.346	Forebrain	SM(t34:0)+H		11.38903179	9.775272701	1.165084149	0.220434158	Positive
LipidLevel	KO	WT	3	3	1.199248203	3.666700602	0.302	Forebrain	SM(t34:1)+H		13.28114281	11.90846933	1.115267707	0.157390054	Positive
LipidLevel	KO	WT	3	3	-0.230960115	2.082364356	0.838	Forebrain	SM(t36:2)+H		128.0521693	131.798661	0.971574151	-0.041603988	Positive
LipidLevel	KO	WT	6	6	0.258420917	8.575331893	0.802	Forebrain	SM(t38:0)+H		27.78861189	26.46246417	1.050114105	0.070546099	Positive
LipidLevel	KO	WT	3	3	0.569346695	3.583821532	0.603	Forebrain	SM(t38:4)+H		91.02096107	86.15901024	1.05642991	0.079197053	Positive
LipidLevel	KO	WT	3	3	0.737339652	3.999867924	0.502	Forebrain	SM(t38:5)+H		8.404027567	5.096429121	1.648990395	0.721582995	Positive
LipidLevel	KO	WT	6	6	1.03474413	9.98813105	0.325	Forebrain	SM(t40:0)+H		98.11460144	89.57023658	1.095392796	0.131448298	Positive
LipidLevel	KO	WT	6	6	-1.41584774	9.997796267	0.187	Forebrain	SM(t40:7)+H		35.89916443	43.04634082	0.833965916	-0.261939673	Positive
LipidLevel	KO	WT	6	6	1.684404322	9.461140395	0.125	Forebrain	SM(t42:0)+H		27.17317709	23.10462315	1.176091871	0.234000762	Positive
LipidLevel	KO	WT	6	6	-0.468605233	9.979104996	0.649	Forebrain	SM(t42:1)+H		38.38078933	42.02737038	0.913233392	-0.130944483	Positive
LipidLevel	KO	WT	3	3	-1.206715681	3.344736806	0.306	Forebrain	SM(t42:2)+H		6.80733814	10.08963064	0.674689779	-0.567703788	Positive
LipidLevel	KO	WT	6	6	0.373153285	9.690450177	0.717	Forebrain	SPH(d16:1)+H		13.93000658	12.61831886	1.103950244	0.14267515	Positive
LipidLevel	KO	WT	6	6	2.790144573	9.940273629	0.0192	Forebrain	SPH(d18:0)+H		20.18348972	14.12384518	1.429033423	0.515039659	Positive
LipidLevel	KO	WT	6	6	0.082127603	8.934895577	0.936	Forebrain	SPH(d18:1)+H		71.13710926	70.44154708	1.009874303	0.014175735	Positive
LipidLevel	KO	WT	3	3	-0.118350563	3.941122505	0.912	Forebrain	SPH(d18:2)+H		25.39537138	26.07903629	0.973784986	-0.038324837	Positive
LipidLevel	KO	WT	6	6	-0.77329893	9.053977576	0.459	Forebrain	SPH(d20:1)+H		8.634309691	9.761200724	0.884555239	-0.176975856	Positive
LipidLevel	KO	WT	6	6	3.11214086	6.183325192	0.02	Forebrain	SPH(m17:1)+H		17.84451305	8.965529922	1.990335671	0.993011762	Positive
LipidLevel	KO	WT	6	6	3.141109075	5.250806316	0.024	Forebrain	SPH(m19:1)+H		22.34280174	11.46938477	1.948030115	0.96201598	Positive
LipidLevel	KO	WT	3	3	1.593108331	3.989759544	0.187	Forebrain	SPH(m20:1)+H		9.447822812	7.460340383	1.26640283	0.340736384	Positive
LipidLevel	KO	WT	3	3	0.500766231	2.022853558	0.666	Forebrain	SPH(t16:0)+H		103.2344658	98.09759156	1.052364884	0.073635013	Positive
LipidLevel	KO	WT	3	3	0.218180745	2.054634825	0.847	Forebrain	SPH(t17:1)+H		5.062801988	4.76058383	1.06348209	0.088795737	Positive
LipidLevel	KO	WT	3	3	0.365888806	2.374713707	0.745	Forebrain	ST(d32:0+O)+Na		52.27589059	44.55812906	1.1732062	0.2304566	Positive
LipidLevel	KO	WT	6	6	0.555973552	8.982989961	0.592	Forebrain	ST(d33:0+O)+H		19.83107818	17.00898033	1.165917133	0.221465254	Positive
LipidLevel	KO	WT	3	3	-0.637509158	3.452959557	0.564	Forebrain	ST(d33:2)+Na		6.006589673	6.664456812	0.901288689	-0.149938809	Positive
LipidLevel	KO	WT	6	6	0.564190596	8.019557908	0.588	Forebrain	ST(d34:0+O)+Na		36.58972506	33.51591232	1.091711768	0.126592008	Positive
LipidLevel	KO	WT	6	6	-1.327814136	9.108526688	0.217	Forebrain	ST(d34:0+O)+H		217.6530228	273.6007964	0.795513194	-0.330042237	Positive
LipidLevel	KO	WT	3	3	-0.291516943	3.633300527	0.787	Forebrain	ST(d36:0+O)+Na		17.64725576	18.28451167	0.965147966	-0.051177957	Positive
LipidLevel	KO	WT	3	3	0.831428633	2.654792572	0.474	Forebrain	ST(d36:1)+H		11.14550572	10.1669036	1.096252756	0.13258047	Positive
LipidLevel	KO	WT	3	3	0.468369281	2.737851623	0.674	Forebrain	ST(d36:1+O)+H		3.758446198	3.131803168	1.200083782	0.263135129	Positive
LipidLevel	KO	WT	3	3	-0.206084609	2.49928953	0.852	Forebrain	ST(d38:2+O)+Na		20.82326131	21.38874359	0.973561812	-0.038655516	Positive
LipidLevel	KO	WT	3	3	-1.494058047	3.411309483	0.221	Forebrain	ST(d40:1)+H		29.10772779	39.72372586	0.732754894	-0.448597397	Positive
LipidLevel	KO	WT	3	3	1.900116671	3.795422383	0.134	Forebrain	ST(d40:1+O)+H		44.67463315	28.1978191	1.584327304	0.663870411	Positive
LipidLevel	KO	WT	6	6	-0.469886027	9.408881884	0.649	Forebrain	ST(d40:2)+H		9.347898165	12.70065376	0.736019164	-0.442184764	Positive
LipidLevel	KO	WT	3	3	0.746051558	2.854425458	0.512	Forebrain	ST(d41:1)+H		15.96691506	13.24667555	1.205351068	0.269453404	Positive
LipidLevel	KO	WT	3	3	-0.756794444	3.56992414	0.496	Forebrain	ST(d41:1+O)+H		12.20016403	17.0645669	0.714942993	-0.484099884	Positive
LipidLevel	KO	WT	3	3	-1.073295396	2.898482017	0.364	Forebrain	ST(d41:2)+H		13.80811068	17.16733185	0.804325936	-0.314147854	Positive
LipidLevel	KO	WT	6	6	-1.235981858	9.66872502	0.246	Forebrain	ST(d42:1)+H		7.122623721	10.53622736	0.676015795	-0.564871139	Positive
LipidLevel	KO	WT	3	3	-3.363322981	2.789232283	0.0486	Forebrain	ST(d42:1+O)+H		7.152048697	13.5723583	0.526960447	-0.924233415	Positive
LipidLevel	KO	WT	6	6	-1.000391466	9.143202244	0.343	Forebrain	ST(d42:2)+H		225.9888811	296.2385366	0.762861265	-0.390507384	Positive
LipidLevel	KO	WT	3	3	-0.535093022	2.349087491	0.639	Forebrain	ST(d42:2+O)+H		40.98594067	48.48062329	0.845409018	-0.242278593	Positive
LipidLevel	KO	WT	3	3	-1.513345376	3.866234565	0.207	Forebrain	ST(d42:3)+H		25.36902405	34.81285297	0.728726577	-0.456550487	Positive
LipidLevel	KO	WT	3	3	-1.916964913	2.493734152	0.169	Forebrain	ST(m42:1+O)+H		3.619204205	5.984117092	0.604808306	-0.725450141	Positive
LipidLevel	KO	WT	3	3	-0.84393303	3.883135542	0.448	Forebrain	ST(t36:1+O)+Na		21.04916614	22.8367564	0.921723453	-0.117594134	Positive
LipidLevel	KO	WT	3	3	-0.449109461	2.531226758	0.689	Forebrain	ST(t38:2)+Na		20.75399084	22.05185879	0.941145004	-0.087511077	Positive
LipidLevel	KO	WT	3	3	-1.390932341	2	0.299	Forebrain	ST(t40:6)+Na		1.53E-08	0.377541116	0.000264842	-11.88257942	Positive
LipidLevel	KO	WT	6	6	-0.542201864	9.925789426	0.6	Forebrain	ST(t41:6)+H		0.325311128	0.452543244	0.718913035	-0.476110832	Positive
LipidLevel	KO	WT	3	3	0.315742049	3.215154127	0.772	Forebrain	ST(t43:7)+NH4		18.75272221	15.33176861	1.223126984	0.290574191	Positive
LipidLevel	KO	WT	6	6	-2.795658939	5.96327391	0.0315	Forebrain	StE(16:1)+NH4		9.085331691	10.97980967	0.827459603	-0.273239215	Positive
LipidLevel	KO	WT	3	3	-1.088462618	2.547077909	0.369	Forebrain	StE(20:5)+NH4		17.75618575	29.81725257	0.595501754	-0.747822338	Positive
LipidLevel	KO	WT	6	6	-3.945122772	8.719779247	0.0036	Forebrain	TG(21:2)+Na		2.030221115	2.612681638	0.777072636	-0.363878636	Positive
LipidLevel	KO	WT	3	3	0.767010118	2.461714844	0.51	Forebrain	TG(24:0)+NH4		2.251526368	1.183108392	1.902983771	0.928263258	Positive
LipidLevel	KO	WT	3	3	1.107728682	3.544777426	0.337	Forebrain	TG(30:3)+Na		9.30755121	5.501140121	1.691918732	0.758660273	Positive
LipidLevel	KO	WT	3	3	-0.256427289	3.999965877	0.81	Forebrain	TG(31:0e)+NH4		2.663427312	2.893538662	0.920476819	-0.119546705	Positive
LipidLevel	KO	WT	3	3	0.982210189	3.423265045	0.39	Forebrain	TG(32:0e)+NH4		191.5921085	167.9227469	1.140953789	0.190240361	Positive
LipidLevel	KO	WT	3	3	0.749637205	2.441900027	0.519	Forebrain	TG(32:1e)+NH4		60.91975002	40.44659369	1.506176264	0.590890615	Positive
LipidLevel	KO	WT	3	3	0.976804749	2.700920197	0.408	Forebrain	TG(32:4e)+H		7.865047814	6.46322358	1.216889069	0.283197659	Positive
LipidLevel	KO	WT	6	6	0.484983204	9.3193433	0.639	Forebrain	TG(32:6)+H		5.440380445	4.261789587	1.276541857	0.352240843	Positive
LipidLevel	KO	WT	3	3	1.957042873	2.135175897	0.181	Forebrain	TG(34:0e)+NH4		273.5406714	224.0339332	1.22097865	0.288037974	Positive
LipidLevel	KO	WT	3	3	-1.40526801	3.987740756	0.233	Forebrain	TG(34:0e)+H		9.945068436	12.27987201	0.809868982	-0.304239562	Positive
LipidLevel	KO	WT	6	6	-1.507644182	9.997886013	0.163	Forebrain	TG(34:1e)+NH4		496.7849463	552.4928245	0.89916997	-0.153334241	Positive
LipidLevel	KO	WT	6	6	0.08167944	9.99996742	0.937	Forebrain	TG(34:2e)+NH4		67.20239588	65.09142402	1.032430825	0.046045122	Positive
LipidLevel	KO	WT	3	3	-0.18534829	3.621756204	0.863	Forebrain	TG(34:4e)+H		71.16815666	73.78675308	0.964511342	-0.052129892	Positive
LipidLevel	KO	WT	3	3	0.247324118	2.298850088	0.825	Forebrain	TG(34:5e)+H		3.082556275	2.813335906	1.095690955	0.131840936	Positive
LipidLevel	KO	WT	3	3	0.015135334	3.964944166	0.989	Forebrain	TG(35:1e)+NH4		23.99591388	23.94913391	1.001953297	0.002815263	Positive
LipidLevel	KO	WT	3	3	2.217168504	3.040864442	0.112	Forebrain	TG(35:4e)+H		8.454824172	3.687122648	2.293033261	1.197257281	Positive
LipidLevel	KO	WT	9	9	-0.427225121	15.25320478	0.675	Forebrain	TG(36:0e)+NH4		70.17851897	79.09807134	0.887234405	-0.172612784	Positive
LipidLevel	KO	WT	6	6	-1.011165551	9.759927872	0.336	Forebrain	TG(36:1e)+NH4		524.3524554	573.006005	0.915090696	-0.128013357	Positive
LipidLevel	KO	WT	6	6	0.294007356	5.970121843	0.779	Forebrain	TG(36:2e)+NH4		193.4392629	177.6843772	1.088667766	0.122563747	Positive
LipidLevel	KO	WT	3	3	0.094723951	2.163488005	0.933	Forebrain	TG(36:2e)+Na		34.92669034	34.14101033	1.023012726	0.032824092	Positive
LipidLevel	KO	WT	6	6	-1.279498688	9.867396799	0.23	Forebrain	TG(36:4e)+H		358.3381206	393.4966975	0.91065092	-0.135029964	Positive
LipidLevel	KO	WT	3	3	0.424277753	3.863758468	0.694	Forebrain	TG(37:9e)+NH4		2.937574346	2.366551541	1.241278784	0.311827172	Positive
LipidLevel	KO	WT	3	3	0.013034455	2.29705952	0.991	Forebrain	TG(38:1e)+NH4		79.50647971	79.27121776	1.002967807	0.004275299	Positive
LipidLevel	KO	WT	3	3	0.125037592	3.372892224	0.908	Forebrain	TG(38:1e)+Na		152.0082475	146.9155878	1.034663825	0.049162095	Positive
LipidLevel	KO	WT	3	3	-1.149177317	3.978516499	0.315	Forebrain	TG(38:2e)+NH4		31.47206292	40.52731153	0.776564842	-0.364821703	Positive
LipidLevel	KO	WT	3	3	-2.93743437	3.955314098	0.0431	Forebrain	TG(38:2e)+Na		37.03404306	43.76899238	0.846125452	-0.241056513	Positive
LipidLevel	KO	WT	3	3	-0.613292166	3.145745233	0.581	Forebrain	TG(38:3e)+NH4		27.70286308	32.37844882	0.855596192	-0.224998033	Positive
LipidLevel	KO	WT	3	3	-0.766109553	2.05387822	0.522	Forebrain	TG(38:3e)+H		43.93289501	59.16857389	0.742504304	-0.429528707	Positive
LipidLevel	KO	WT	3	3	0.927309674	3.836281422	0.408	Forebrain	TG(38:4e)+Na		22.63846018	18.09021641	1.251418696	0.323564563	Positive
LipidLevel	KO	WT	3	3	0.458088016	3.958418214	0.671	Forebrain	TG(38:4e)+NH4		284.7018653	258.4270024	1.101672242	0.139695072	Positive
LipidLevel	KO	WT	6	6	-0.077632472	9.756301423	0.94	Forebrain	TG(38:5e)+NH4		20.9297161	21.59161957	0.969344569	-0.044918509	Positive
LipidLevel	KO	WT	6	6	0.257455913	9.187223976	0.803	Forebrain	TG(38:5e)+H		163.5692248	149.1717916	1.096515724	0.132926501	Positive
LipidLevel	KO	WT	3	3	0.628081265	2.685606681	0.579	Forebrain	TG(38:6e)+NH4		49.88227858	46.38341438	1.075433357	0.104918126	Positive
LipidLevel	KO	WT	3	3	0.77034281	2.601479716	0.505	Forebrain	TG(40:0e)+NH4		18.34654106	13.8757232	1.322201991	0.402942593	Positive
LipidLevel	KO	WT	6	6	0.045592373	9.999573018	0.965	Forebrain	TG(40:1e)+NH4		27.1828475	26.82268519	1.013427476	0.019242849	Positive
LipidLevel	KO	WT	6	6	-0.43548995	9.934748204	0.673	Forebrain	TG(40:2e)+NH4		14.6143325	16.54166846	0.883486705	-0.178719671	Positive
LipidLevel	KO	WT	3	3	1.410644357	2.517338056	0.269	Forebrain	TG(40:3e)+H		35.21815819	27.67579184	1.27252478	0.347693751	Positive
LipidLevel	KO	WT	3	3	-1.485286087	2.856532913	0.239	Forebrain	TG(40:4e)+NH4		34.85942224	42.44123833	0.821357752	-0.283917353	Positive
LipidLevel	KO	WT	3	3	-2.744429627	3.457371151	0.0607	Forebrain	TG(40:5e)+H		36.86685274	43.73140894	0.843029514	-0.246344955	Positive
LipidLevel	KO	WT	6	6	0.517646765	9.560803753	0.616	Forebrain	TG(40:6e)+NH4		47.70846895	42.86529061	1.112985751	0.154435122	Positive
LipidLevel	KO	WT	3	3	3.862943835	3.984269286	0.0182	Forebrain	TG(40:7e)+NH4		17.1531273	10.75260943	1.595246984	0.673779807	Positive
LipidLevel	KO	WT	3	3	-0.587245259	3.036928434	0.598	Forebrain	TG(41:0e)+Na		27.99465474	28.8393042	0.970711966	-0.042884819	Positive
LipidLevel	KO	WT	3	3	-1.867815776	2.010462421	0.202	Forebrain	TG(41:1e)+NH4		10.33795055	17.50784744	0.590477587	-0.760045796	Positive
LipidLevel	KO	WT	3	3	0.918082677	3.187348509	0.423	Forebrain	TG(41:1e)+Na		14.09521793	12.43679844	1.13334671	0.180589274	Positive
LipidLevel	KO	WT	3	3	0.04781123	3.709256618	0.964	Forebrain	TG(42:0)+NH4		28.03613557	27.92551865	1.003961127	0.00570341	Positive
LipidLevel	KO	WT	3	3	0.862685477	2.57792863	0.461	Forebrain	TG(42:1)+Na		21.42175488	19.40978022	1.103657242	0.142292191	Positive
LipidLevel	KO	WT	3	3	-0.735504156	2.002215581	0.539	Forebrain	TG(42:1e)+NH4		20.62726881	25.96730325	0.79435624	-0.332141946	Positive
LipidLevel	KO	WT	6	6	-0.852899742	7.094072258	0.422	Forebrain	TG(42:2e)+NH4		8.003774683	9.071381099	0.882311785	-0.180639539	Positive
LipidLevel	KO	WT	6	6	-0.333155616	6.184054938	0.75	Forebrain	TG(42:5e)+H		21.5938231	22.64479121	0.953589174	-0.068560238	Positive
LipidLevel	KO	WT	3	3	0.261348913	2.964043516	0.811	Forebrain	TG(42:7e)+H		22.77971402	22.20851597	1.02571966	0.036636481	Positive
LipidLevel	KO	WT	6	6	0.121635515	9.989638772	0.906	Forebrain	TG(43:0)+Na		269.0708332	250.6023353	1.073696402	0.102586116	Positive
LipidLevel	KO	WT	3	3	-0.476895539	3.033526193	0.666	Forebrain	TG(43:0)+NH4		44.7328038	46.42441946	0.963562021	-0.053550564	Positive
LipidLevel	KO	WT	3	3	0.361131162	2.502199465	0.746	Forebrain	TG(43:1)+NH4		32.37934928	31.28736198	1.034901754	0.049493815	Positive
LipidLevel	KO	WT	3	3	0.591650654	2.234938431	0.608	Forebrain	TG(43:4)+Na		139.6138378	130.337135	1.071174617	0.09919368	Positive
LipidLevel	KO	WT	3	3	0.813995049	3.612573768	0.466	Forebrain	TG(43:4e)+H		12.47213892	11.39897708	1.094144626	0.129803449	Positive
LipidLevel	KO	WT	3	3	0.446985434	3.823674464	0.679	Forebrain	TG(43:5e)+H		8.871979112	8.134080738	1.090715758	0.125275183	Positive
LipidLevel	KO	WT	3	3	-0.724959653	3.030840925	0.52	Forebrain	TG(44:0)+NH4		81.32554918	85.51242895	0.951037821	-0.07242538	Positive
LipidLevel	KO	WT	3	3	-1.031419218	3.99942194	0.361	Forebrain	TG(44:0)+Na		62.60867317	69.32136157	0.903165798	-0.146937241	Positive
LipidLevel	KO	WT	3	3	0.557618312	3.774715897	0.609	Forebrain	TG(44:1)+NH4		90.39859709	88.08478666	1.026267962	0.037407472	Positive
LipidLevel	KO	WT	3	3	0.061368905	3.644242947	0.954	Forebrain	TG(44:2)+NH4		28.29602036	28.16790471	1.004548269	0.006546887	Positive
LipidLevel	KO	WT	3	3	1.198682156	2.116160014	0.348	Forebrain	TG(44:3)+H		27.69043398	25.60589867	1.081408085	0.112911048	Positive
LipidLevel	KO	WT	3	3	-0.539053234	3.525983001	0.622	Forebrain	TG(44:4)+Na		10.78205913	11.02648535	0.977833008	-0.032339988	Positive
LipidLevel	KO	WT	3	3	0.862685477	2.57792863	0.461	Forebrain	TG(44:4)+H		21.42175488	19.40978022	1.103657242	0.142292191	Positive
LipidLevel	KO	WT	3	3	1.766277583	2.230196644	0.206	Forebrain	TG(44:4e)+H		52.14025156	33.50562592	1.556162421	0.637992646	Positive
LipidLevel	KO	WT	3	3	0.232863142	2.589600215	0.833	Forebrain	TG(44:5e)+H		16.2834829	15.99876402	1.017796193	0.025448701	Positive
LipidLevel	KO	WT	3	3	0.843009669	2.604114696	0.47	Forebrain	TG(45:0)+NH4		97.207239	92.63782156	1.049325561	0.069462354	Positive
LipidLevel	KO	WT	3	3	-0.421753911	3.665461063	0.697	Forebrain	TG(45:0)+Na		75.07396512	78.81872404	0.952489028	-0.070225621	Positive
LipidLevel	KO	WT	6	6	-0.800443098	9.919477546	0.442	Forebrain	TG(45:1)+Na		130.168791	142.1293865	0.915847191	-0.12682119	Positive
LipidLevel	KO	WT	3	3	-0.277067674	2.567506525	0.803	Forebrain	TG(45:1)+NH4		123.8496868	127.2242633	0.973475391	-0.038783587	Positive
LipidLevel	KO	WT	3	3	0.696342914	3.199041199	0.533	Forebrain	TG(45:2)+NH4		45.59671051	43.2755811	1.053635884	0.075376386	Positive
LipidLevel	KO	WT	3	3	0.587976425	3.681349546	0.591	Forebrain	TG(45:3)+H		26.31213932	16.43764745	1.6007205	0.678721423	Positive
LipidLevel	KO	WT	6	6	0.051505765	9.86942993	0.96	Forebrain	TG(45:4)+H		40.28420473	40.05058573	1.005833084	0.008390912	Positive
LipidLevel	KO	WT	6	6	0.07152453	9.361112585	0.944	Forebrain	TG(45:7)+H		98.41696383	96.63068238	1.018485636	0.026425633	Positive
LipidLevel	KO	WT	3	3	0.333314006	3.401990453	0.758	Forebrain	TG(46:0)+NH4		110.3499745	103.6172467	1.064976841	0.090822058	Positive
LipidLevel	KO	WT	3	3	1.22716534	2.122687325	0.338	Forebrain	TG(46:0)+Na		99.34267773	67.43214651	1.473223611	0.558976425	Positive
LipidLevel	KO	WT	3	3	-0.458554134	2.598110317	0.682	Forebrain	TG(46:1)+NH4		223.4865354	232.2237209	0.962376015	-0.055327407	Positive
LipidLevel	KO	WT	3	3	0.690078599	3.682361989	0.531	Forebrain	TG(46:1)+Na		211.6220566	200.4771982	1.055591623	0.078051807	Positive
LipidLevel	KO	WT	3	3	-2.59833397	2.142292565	0.114	Forebrain	TG(46:10)+NH4		1.008826027	1.611563371	0.626015361	-0.675730037	Positive
LipidLevel	KO	WT	3	3	1.299371478	3.92417805	0.265	Forebrain	TG(46:2)+NH4		128.1647984	116.7062932	1.098182326	0.135117598	Positive
LipidLevel	KO	WT	3	3	0.679338189	2.289292196	0.559	Forebrain	TG(46:2)+Na		140.7029505	130.6944566	1.076579271	0.106454553	Positive
LipidLevel	KO	WT	3	3	-0.077228524	3.286486295	0.943	Forebrain	TG(46:3)+Na		27.11428391	27.29581775	0.993349414	-0.009626815	Positive
LipidLevel	KO	WT	3	3	-0.852952361	2.779627848	0.461	Forebrain	TG(46:3)+H		64.86609549	69.90637806	0.927899635	-0.107959328	Positive
LipidLevel	KO	WT	3	3	0.256304716	3.253766623	0.813	Forebrain	TG(46:4)+H		92.18855554	90.32915235	1.020584729	0.02939596	Positive
LipidLevel	KO	WT	3	3	-1.532551844	2.59928846	0.236	Forebrain	TG(46:5)+NH4		24.48398125	32.5652135	0.751845403	-0.411492054	Positive
LipidLevel	KO	WT	6	6	-0.406751511	9.994639032	0.693	Forebrain	TG(46:5)+H		16.12836465	19.90190275	0.810394052	-0.303304509	Positive
LipidLevel	KO	WT	3	3	-1.581903786	2.22296559	0.242	Forebrain	TG(46:8)+H		603.3339619	700.2412858	0.861608688	-0.214895297	Positive
LipidLevel	KO	WT	3	3	0.192866595	2.005850794	0.865	Forebrain	TG(47:0)+NH4		103.1845486	101.9648424	1.011962016	0.017155139	Positive
LipidLevel	KO	WT	3	3	-0.011495604	3.989784253	0.991	Forebrain	TG(47:0)+Na		85.24905439	85.33132764	0.999035839	-0.001391661	Positive
LipidLevel	KO	WT	3	3	0.972392712	3.94940943	0.387	Forebrain	TG(47:1)+NH4		216.4991934	206.11982	1.050355994	0.070878379	Positive
LipidLevel	KO	WT	3	3	-1.110863426	3.52858627	0.337	Forebrain	TG(47:1)+Na		157.869927	171.4254106	0.920924934	-0.11884453	Positive
LipidLevel	KO	WT	3	3	0.404218168	3.996518953	0.707	Forebrain	TG(47:2)+NH4		143.0332458	139.7838581	1.023245784	0.033152723	Positive
LipidLevel	KO	WT	3	3	0.204431981	3.961821952	0.848	Forebrain	TG(47:2)+Na		140.3904398	138.1148491	1.016476064	0.023576243	Positive
LipidLevel	KO	WT	3	3	0.920404015	3.952877943	0.41	Forebrain	TG(47:3)+NH4		24.13231084	22.30390319	1.081976658	0.113669376	Positive
LipidLevel	KO	WT	3	3	-1.648802958	3.960075803	0.175	Forebrain	TG(47:3)+H		61.82694647	71.59680769	0.863543531	-0.21165919	Positive
LipidLevel	KO	WT	3	3	0.528003583	3.993464807	0.625	Forebrain	TG(47:4)+H		114.039059	109.0006891	1.046223242	0.065190725	Positive
LipidLevel	KO	WT	3	3	0.227680785	3.675838123	0.832	Forebrain	TG(47:4e)+Na		21.98035353	20.61603982	1.066176972	0.092446927	Positive
LipidLevel	KO	WT	15	15	-0.0423118	27.92943241	0.967	Forebrain	TG(47:5)+H		52.04700457	52.52056324	0.990983384	-0.013067228	Positive
LipidLevel	KO	WT	3	3	0.053723802	2.072934457	0.962	Forebrain	TG(47:6)+H		12.72179942	12.50950876	1.016970207	0.024277415	Positive
LipidLevel	KO	WT	3	3	-1.137055473	2.684269511	0.347	Forebrain	TG(47:6e)+H		16.0283339	19.58412253	0.818436059	-0.289058386	Positive
LipidLevel	KO	WT	3	3	-0.047580697	2.041556136	0.966	Forebrain	TG(47:7)+H		110.015483	110.8658252	0.992329995	-0.011108133	Positive
LipidLevel	KO	WT	6	6	2.74142555	9.591248807	0.0215	Forebrain	TG(48:0)+NH4		79.8205422	68.48906435	1.165449206	0.220886128	Positive
LipidLevel	KO	WT	6	6	2.390123956	9.995467219	0.038	Forebrain	TG(48:0)+Na		79.62921852	65.36373705	1.218247308	0.284807035	Positive
LipidLevel	KO	WT	3	3	0.490776497	2.548446124	0.663	Forebrain	TG(48:1)+NH4		269.2637121	258.3111356	1.042400697	0.059909954	Positive
LipidLevel	KO	WT	3	3	0.616043058	3.491599837	0.576	Forebrain	TG(48:1)+Na		224.6821966	215.0454824	1.044812426	0.06324396	Positive
LipidLevel	KO	WT	3	3	-1.20226185	3.472308594	0.305	Forebrain	TG(48:12e)+Na		2.034629197	3.670446705	0.554339547	-0.851158161	Positive
LipidLevel	KO	WT	3	3	-0.231339668	2.642285615	0.834	Forebrain	TG(48:2)+NH4		258.9758323	265.3776037	0.975876755	-0.035229136	Positive
LipidLevel	KO	WT	3	3	0.575516557	3.925655091	0.596	Forebrain	TG(48:2)+Na		264.7474888	250.644337	1.056267564	0.078975331	Positive
LipidLevel	KO	WT	3	3	0.399343089	3.986074787	0.71	Forebrain	TG(48:3)+NH4		79.27379217	76.87062813	1.031262408	0.044411477	Positive
LipidLevel	KO	WT	3	3	0.440778345	3.834416725	0.683	Forebrain	TG(48:3)+Na		93.3157923	87.93516339	1.061188523	0.085680978	Positive
LipidLevel	KO	WT	3	3	-2.78384796	3.935411733	0.0505	Forebrain	TG(48:3)+H		99.8740641	115.9210744	0.861569637	-0.214960687	Positive
LipidLevel	KO	WT	3	3	0.690078599	3.682361989	0.531	Forebrain	TG(48:4)+H		211.6220566	200.4771982	1.055591623	0.078051807	Positive
LipidLevel	KO	WT	12	12	-0.003120883	21.88614205	0.998	Forebrain	TG(48:5)+H		72.07516738	72.13205207	0.999211382	-0.001138184	Positive
LipidLevel	KO	WT	3	3	0.075696027	3.804580862	0.943	Forebrain	TG(48:6)+H		27.01272509	26.82418734	1.007028621	0.010104687	Positive
LipidLevel	KO	WT	3	3	-0.9862555	3.945971196	0.381	Forebrain	TG(48:6e)+H		11.55364901	13.7524094	0.840119332	-0.25133383	Positive
LipidLevel	KO	WT	3	3	-1.424292015	2.705276726	0.259	Forebrain	TG(48:9)+H		51.26739344	55.25384479	0.927852186	-0.108033104	Positive
LipidLevel	KO	WT	3	3	0.590776068	3.487081935	0.591	Forebrain	TG(49:0)+NH4		46.24476224	44.39518159	1.041661649	0.05888674	Positive
LipidLevel	KO	WT	3	3	-0.029728065	3.385018437	0.978	Forebrain	TG(49:1)+NH4		127.3023637	127.5288868	0.998223752	-0.002564863	Positive
LipidLevel	KO	WT	3	3	0.453261238	3.236891338	0.679	Forebrain	TG(49:1)+Na		117.177254	114.0510508	1.027410537	0.039012774	Positive
LipidLevel	KO	WT	3	3	0.919444059	3.087396603	0.424	Forebrain	TG(49:2)+NH4		166.4816159	156.4822843	1.063900685	0.089363482	Positive
LipidLevel	KO	WT	9	9	-0.021085955	15.76578619	0.983	Forebrain	TG(49:2)+Na		0.256286792	0.257924694	0.99365215	-0.009187202	Positive
LipidLevel	KO	WT	3	3	-0.157371983	3.999526143	0.883	Forebrain	TG(49:3)+NH4		51.07812654	51.51220066	0.991573389	-0.012208541	Positive
LipidLevel	KO	WT	3	3	0.646303803	3.969452232	0.554	Forebrain	TG(49:3)+H		90.39298055	85.1916555	1.061054324	0.085498522	Positive
LipidLevel	KO	WT	12	12	-0.554376006	21.61667339	0.585	Forebrain	TG(49:4)+H		133.5066893	153.924823	0.867350048	-0.205313737	Positive
LipidLevel	KO	WT	12	12	0.202478649	21.99885345	0.841	Forebrain	TG(49:5)+H		49.80466255	45.31202339	1.099148723	0.136386606	Positive
LipidLevel	KO	WT	12	12	-0.403926968	21.72357474	0.69	Forebrain	TG(49:6)+H		46.42794074	53.18881775	0.872889367	-0.196129282	Positive
LipidLevel	KO	WT	6	6	2.736188219	9.018848561	0.0229	Forebrain	TG(50:0)+NH4		44.86529193	36.67984169	1.223158758	0.290611669	Positive
LipidLevel	KO	WT	6	6	2.075033764	7.929324933	0.072	Forebrain	TG(50:0)+Na		53.51503822	45.8724807	1.166604045	0.222314982	Positive
LipidLevel	KO	WT	6	6	0.307979471	9.48684251	0.765	Forebrain	TG(50:1)+NH4		31.87240752	25.55548194	1.247183789	0.318674081	Positive
LipidLevel	KO	WT	3	3	0.445609277	3.978075996	0.679	Forebrain	TG(50:1)+Na		55.46356876	45.73435599	1.212732666	0.278261559	Positive
LipidLevel	KO	WT	3	3	1.560476202	2.052693915	0.256	Forebrain	TG(50:2)+NH4		315.3455456	275.5144419	1.144569878	0.194805544	Positive
LipidLevel	KO	WT	3	3	1.323982776	2.284588708	0.302	Forebrain	TG(50:2)+Na		260.8811971	224.0288528	1.164498132	0.219708325	Positive
LipidLevel	KO	WT	6	6	0.560047218	9.991249414	0.588	Forebrain	TG(50:3)+NH4		115.3992867	92.22010646	1.251346003	0.323480756	Positive
LipidLevel	KO	WT	3	3	0.876662891	2.343403994	0.461	Forebrain	TG(50:3)+Na		172.7866703	150.2555104	1.149952204	0.201573899	Positive
LipidLevel	KO	WT	3	3	2.603341272	3.993523266	0.0599	Forebrain	TG(50:3)+H		61.15918093	52.7939337	1.158450617	0.212196546	Positive
LipidLevel	KO	WT	6	6	0.29075998	9.911442643	0.777	Forebrain	TG(50:4)+NH4		23.38392905	20.41801836	1.145258767	0.195673606	Positive
LipidLevel	KO	WT	3	3	0.815438742	2.727077492	0.48	Forebrain	TG(50:4)+Na		47.72875799	41.29468455	1.155808379	0.208902234	Positive
LipidLevel	KO	WT	6	6	-0.346693735	9.850029581	0.736	Forebrain	TG(50:4)+H		133.5245897	152.4815267	0.875677238	-0.191528884	Positive
LipidLevel	KO	WT	12	12	-0.042944153	21.90106364	0.966	Forebrain	TG(50:5)+H		100.188973	101.9486664	0.982739434	-0.025119147	Positive
LipidLevel	KO	WT	3	3	0.440778345	3.834416725	0.683	Forebrain	TG(50:6)+H		93.3157923	87.93516339	1.061188523	0.085680978	Positive
LipidLevel	KO	WT	3	3	0.603825676	3.997684499	0.579	Forebrain	TG(51:1)+NH4		46.76558685	44.36047906	1.054217232	0.076172179	Positive
LipidLevel	KO	WT	3	3	0.280128163	2.032835839	0.805	Forebrain	TG(51:2)+NH4		73.01751523	71.66834761	1.018825127	0.026906446	Positive
LipidLevel	KO	WT	3	3	3.456293175	3.377190139	0.0339	Forebrain	TG(51:3)+NH4		45.14592508	39.16276682	1.15277631	0.205112592	Positive
LipidLevel	KO	WT	3	3	3.331439039	3.99783149	0.0291	Forebrain	TG(51:3)+H		41.82932357	37.35665447	1.119728525	0.163148997	Positive
LipidLevel	KO	WT	3	3	1.253083836	2.848872867	0.303	Forebrain	TG(51:7e)+Na		36.04135423	32.04346373	1.124764228	0.169622617	Positive
LipidLevel	KO	WT	3	3	0.831989053	3.966465538	0.453	Forebrain	TG(51:8e)+Na		28.76341173	26.31333401	1.093111288	0.128440287	Positive
LipidLevel	KO	WT	6	6	-0.031146075	9.563949102	0.976	Forebrain	TG(52:0)+NH4		15.14410879	15.39187093	0.983903157	-0.023411773	Positive
LipidLevel	KO	WT	6	6	1.755656699	9.654053915	0.111	Forebrain	TG(52:1)+NH4		47.94111283	39.9082368	1.201283157	0.264576252	Positive
LipidLevel	KO	WT	6	6	1.335446316	6.40116157	0.227	Forebrain	TG(52:2)+Na		197.9680599	133.9786726	1.477608401	0.563263974	Positive
LipidLevel	KO	WT	6	6	1.373534178	8.852209609	0.203	Forebrain	TG(52:2)+NH4		162.8052768	122.9618558	1.324030476	0.40493633	Positive
LipidLevel	KO	WT	6	6	1.102044518	9.021848395	0.299	Forebrain	TG(52:3)+NH4		284.1531579	189.5117213	1.499395953	0.584381414	Positive
LipidLevel	KO	WT	6	6	0.904716422	9.360647349	0.388	Forebrain	TG(52:3)+Na		204.5702261	143.8667487	1.42194208	0.507862701	Positive
LipidLevel	KO	WT	6	6	1.959214042	9.124244623	0.0813	Forebrain	TG(52:3)+H		53.40326586	45.90476855	1.163348628	0.218283503	Positive
LipidLevel	KO	WT	9	9	-0.186600977	15.88357403	0.854	Forebrain	TG(52:4)+NH4		63.77732562	72.77667794	0.876343079	-0.190432315	Positive
LipidLevel	KO	WT	3	3	1.630958556	2.685815409	0.212	Forebrain	TG(52:4)+Na		207.3495522	92.90434111	2.231859422	1.158246159	Positive
LipidLevel	KO	WT	6	6	0.326465352	9.699068702	0.751	Forebrain	TG(52:5)+NH4		20.68310911	17.05606846	1.212652722	0.278166452	Positive
LipidLevel	KO	WT	3	3	0.876662891	2.343403994	0.461	Forebrain	TG(52:6)+H		172.7866703	150.2555104	1.149952204	0.201573899	Positive
LipidLevel	KO	WT	3	3	0.815438742	2.727077492	0.48	Forebrain	TG(52:7)+H		47.72875799	41.29468455	1.155808379	0.208902234	Positive
LipidLevel	KO	WT	3	3	1.754665844	3.046867439	0.176	Forebrain	TG(53:10e)+H		31.27574138	27.16307673	1.151405879	0.203396484	Positive
LipidLevel	KO	WT	3	3	0.371946226	3.470205692	0.732	Forebrain	TG(53:2)+Na		23.68725951	22.8754018	1.035490269	0.050313996	Positive
LipidLevel	KO	WT	3	3	1.056011628	3.378374263	0.361	Forebrain	TG(53:4)+H		50.9550273	47.09544295	1.081952221	0.113636791	Positive
LipidLevel	KO	WT	3	3	0.45580579	3.675985624	0.674	Forebrain	TG(53:5)+H		67.31195115	65.07867484	1.034316508	0.048677728	Positive
LipidLevel	KO	WT	3	3	0.122320453	2.094704857	0.913	Forebrain	TG(53:7e)+Na		29.83696271	28.93459442	1.031186377	0.044305109	Positive
LipidLevel	KO	WT	3	3	2.184170596	3.990667166	0.0945	Forebrain	TG(53:9e)+H		16.00704783	12.13299804	1.319296009	0.399768297	Positive
LipidLevel	KO	WT	6	6	0.750577242	6.321645962	0.48	Forebrain	TG(54:1)+Na		14.33015344	9.292829776	1.542059801	0.624858714	Positive
LipidLevel	KO	WT	6	6	-0.169561377	9.934072304	0.869	Forebrain	TG(54:2)+NH4		35.66240713	37.70441306	0.94584187	-0.080329088	Positive
LipidLevel	KO	WT	6	6	0.571705256	9.960753428	0.58	Forebrain	TG(54:3)+NH4		94.93178921	76.47024212	1.241421008	0.311992466	Positive
LipidLevel	KO	WT	6	6	1.832808321	6.163629743	0.115	Forebrain	TG(54:3)+Na		200.3978737	147.1111047	1.362221009	0.445960787	Positive
LipidLevel	KO	WT	3	3	-0.579923275	2.818837109	0.605	Forebrain	TG(54:3)+H		5.862396949	7.905339196	0.741577641	-0.431330348	Positive
LipidLevel	KO	WT	12	12	0.706408527	18.45544316	0.489	Forebrain	TG(54:4)+NH4		73.76936213	50.73167648	1.454107608	0.540134037	Positive
LipidLevel	KO	WT	6	6	1.716661253	6.006741358	0.137	Forebrain	TG(54:4)+Na		96.72984509	58.31243127	1.658819176	0.73015663	Positive
LipidLevel	KO	WT	6	6	2.453523679	7.553726904	0.0414	Forebrain	TG(54:4)+H		64.68447237	49.89579585	1.29639064	0.37450051	Positive
LipidLevel	KO	WT	6	6	2.754687201	7.757553468	0.0256	Forebrain	TG(54:5)+NH4		177.6283888	88.67041431	2.003241891	1.002336637	Positive
LipidLevel	KO	WT	9	9	0.620305119	15.55129951	0.544	Forebrain	TG(54:5)+Na		129.976611	105.4397015	1.232710125	0.301833587	Positive
LipidLevel	KO	WT	9	9	0.914959808	15.32221649	0.374	Forebrain	TG(54:6)+NH4		40.52311371	32.12841371	1.261285041	0.33489435	Positive
LipidLevel	KO	WT	6	6	0.32119734	9.702819122	0.755	Forebrain	TG(54:6)+Na		52.60597285	46.17636747	1.139239871	0.188071544	Positive
LipidLevel	KO	WT	6	6	-0.934884242	9.771280463	0.372	Forebrain	TG(54:7)+NH4		3.872843481	6.043419128	0.640842429	-0.641958425	Positive
LipidLevel	KO	WT	3	3	0.525039562	3.998055141	0.627	Forebrain	TG(54:7)+H		161.8385293	119.2356704	1.357299313	0.440738901	Positive
LipidLevel	KO	WT	3	3	1.118951588	3.999722656	0.326	Forebrain	TG(54:8)+H		33.70460568	16.39587985	2.055668889	1.039607905	Positive
LipidLevel	KO	WT	3	3	2.194592526	2.016045752	0.158	Forebrain	TG(56:2)+Na		16.25299296	1.537721212	10.56890933	3.401754599	Positive
LipidLevel	KO	WT	3	3	-0.71187274	3.999772691	0.516	Forebrain	TG(56:3)+NH4		5.089542292	8.96213992	0.567898465	-0.816295083	Positive
LipidLevel	KO	WT	6	6	0.996681154	5.487909403	0.361	Forebrain	TG(56:4)+NH4		3.396527877	2.184046505	1.555128224	0.637033539	Positive
LipidLevel	KO	WT	3	3	-0.743715263	3.97836423	0.499	Forebrain	TG(56:4)+H		20.38790421	29.65768124	0.687441992	-0.540690115	Positive
LipidLevel	KO	WT	3	3	1.453130971	2.948735858	0.244	Forebrain	TG(56:5)+NH4		7.13721169	5.631558334	1.267355238	0.341820967	Positive
LipidLevel	KO	WT	6	6	0.846992467	9.2573101	0.418	Forebrain	TG(56:5)+H		43.60533902	31.88537238	1.367564466	0.451608842	Positive
LipidLevel	KO	WT	9	9	1.381169756	13.1696549	0.19	Forebrain	TG(56:6)+NH4		15.29124244	10.56220462	1.447727839	0.533790413	Positive
LipidLevel	KO	WT	3	3	3.505075958	3.901902509	0.0258	Forebrain	TG(56:6)+Na		17.81209921	13.58699212	1.310964778	0.390628925	Positive
LipidLevel	KO	WT	6	6	0.203775961	9.976334071	0.843	Forebrain	TG(56:7)+NH4		41.08362973	39.24983136	1.046721059	0.06587703	Positive
LipidLevel	KO	WT	3	3	3.247413139	2.028054584	0.0816	Forebrain	TG(56:8)+NH4		4.985040374	4.530367536	1.100358922	0.137974188	Positive
LipidLevel	KO	WT	3	3	0.985428134	3.663400323	0.385	Forebrain	TG(56:9)+H		85.41426507	73.38414864	1.163933224	0.219008291	Positive
LipidLevel	KO	WT	3	3	0.309160799	3.890852402	0.773	Forebrain	TG(58:10)+NH4		6.235398435	6.010558381	1.037406893	0.05298186	Positive
LipidLevel	KO	WT	6	6	1.027785733	9.148162641	0.33	Forebrain	TG(58:6)+NH4		1.213667154	1.108718303	1.094649278	0.130468709	Positive
LipidLevel	KO	WT	6	6	-0.95103951	5.759697115	0.38	Forebrain	TG(58:7)+NH4		6.516861845	8.227905095	0.792046404	-0.336343139	Positive
LipidLevel	KO	WT	6	6	0.11377981	9.941223264	0.912	Forebrain	TG(58:8)+NH4		6.988771308	6.691086165	1.044489144	0.062797497	Positive
LipidLevel	KO	WT	3	3	0.097024554	3.729104452	0.928	Forebrain	TG(58:9)+NH4		1.770013288	1.715415039	1.031826156	0.045199923	Positive
LipidLevel	KO	WT	3	3	0.994029693	2.05688551	0.422	Forebrain	TG(60:10)+NH4		11.3439711	10.17664475	1.114705279	0.156662321	Positive
LipidLevel	KO	WT	3	3	1.171461781	3.889697911	0.308	Forebrain	TG(60:10)+Na		11.44992384	9.316299224	1.229018161	0.297506234	Positive
LipidLevel	KO	WT	3	3	0.353549067	3.877376916	0.742	Forebrain	TG(60:12)+NH4		12.81016546	11.83737242	1.082179117	0.113939307	Positive
LipidLevel	KO	WT	3	3	2.107828085	2.036342746	0.167	Forebrain	TG(60:12)+Na		15.58754727	11.85341191	1.315023546	0.395088632	Positive
LipidLevel	KO	WT	3	3	0.490393061	2.946568366	0.658	Forebrain	TG(62:12)+NH4		2.594372061	2.335654051	1.110764235	0.15155263	Positive
LipidLevel	KO	WT	21	21	-0.103896004	39.04277198	0.918	Forebrain	WE(17:1)+H		37.81363318	39.34790335	0.961007674	-0.057380143	Positive
LipidLevel	KO	WT	3	3	0.596818244	3.994450313	0.583	Forebrain	WE(17:2)+H		23.72965356	15.36630661	1.544261724	0.626917284	Positive
LipidLevel	KO	WT	3	3	0.901829253	3.965143182	0.419	Forebrain	WE(18:1)+H		31.80340239	30.27108816	1.05061956	0.071240349	Positive
LipidLevel	KO	WT	3	3	1.386256237	3.896273136	0.24	Forebrain	WE(19:2)+H		5.888643813	5.369577537	1.096666191	0.133124458	Positive
LipidLevel	KO	WT	6	6	-0.283346693	6.253225725	0.786	Forebrain	WE(20:0)+NH4		78.87241299	80.97136177	0.974077919	-0.037890913	Positive
LipidLevel	KO	WT	6	6	-0.78981281	9.638246426	0.449	Forebrain	WE(20:1)+NH4		8.286915174	8.759881798	0.946008264	-0.080075308	Positive
LipidLevel	KO	WT	3	3	0.07361617	3.794598367	0.945	Forebrain	WE(20:2)+NH4		26.75509255	26.14340331	1.023397371	0.033366432	Positive
LipidLevel	KO	WT	3	3	-0.38814574	3.971910414	0.718	Forebrain	WE(22:0)+NH4		5.86291807	7.255015304	0.80812197	-0.30735504	Positive
LipidLevel	KO	WT	3	3	2.80274355	2.407568977	0.0871	Forebrain	WE(22:2)+NH4		9.510371552	4.671974432	2.035599323	1.025453617	Positive
LipidLevel	KO	WT	3	3	-1.444510336	2.108748378	0.279	Forebrain	WE(23:3)+H		0.047167587	0.201116459	0.23490915	-2.089825184	Positive
LipidLevel	KO	WT	3	3	1.8333884	2.057215449	0.205	Forebrain	WE(24:2)+H		28.41570759	17.30371498	1.642170101	0.715603574	Positive
LipidLevel	KO	WT	3	3	0.592605018	3.999958206	0.585	Forebrain	WE(36:2)+NH4		58.53281251	38.09490413	1.53649839	0.619646255	Positive
LipidLevel	KO	WT	3	3	0.639707645	3.695849874	0.56	Forebrain	WE(36:3)+NH4		248.2738251	225.4809255	1.101085666	0.138926717	Positive
LipidLevel	KO	WT	3	3	-1.945573177	2.311598516	0.174	Forebrain	WE(37:2)+NH4		29.09445327	32.0515579	0.907739417	-0.139649889	Positive
LipidLevel	KO	WT	3	3	-2.196313272	2.871253802	0.12	Forebrain	WE(38:2)+NH4		79.58723116	86.54421423	0.919613632	-0.120900242	Positive
LipidLevel	KO	WT	3	3	-0.039443874	3.23390382	0.971	Forebrain	WE(38:3)+NH4		37.18582416	37.29347493	0.997113423	-0.004170472	Positive
LipidLevel	KO	WT	3	3	-1.231683735	3.706493342	0.29	Forebrain	WE(39:2)+NH4		23.9925574	25.9784988	0.923554715	-0.114730661	Positive
LipidLevel	KO	WT	3	3	0.048682224	3.994389346	0.964	Forebrain	WE(40:2)+NH4		25.60219854	24.48096261	1.045800133	0.064607159	Positive
LipidLevel	KO	WT	6	6	0.049976306	9.993546978	0.961	Forebrain	WE(40:3)+NH4		20.19437561	19.78206667	1.020842456	0.029760236	Positive
LipidLevel	KO	WT	3	3	0.521807696	3.978394258	0.63	Forebrain	WE(40:5)+H		22.45748522	17.34441665	1.294794526	0.372723172	Positive
LipidLevel	KO	WT	3	3	0.785952555	2.817231049	0.493	Forebrain	WE(46:4)+H		1.941266794	1.66013666	1.169331361	0.225683814	Positive
LipidLevel	KO	WT	3	3	-0.809272593	2.121688751	0.499	Forebrain	WE(48:2)+NH4		0.09971563	0.349641746	0.285398101	-1.808952362	Positive
LipidLevel	KO	WT	12	12	-0.826441833	20.80489189	0.418	Forebrain	ZyE()+H		6.565180629	6.823328057	0.962167487	-0.055640045	Positive
LipidLevel	KO	WT	3	3	-1.772324682	2.12571323	0.211	Forebrain	dMePE(57:3)+Na		36.41072185	149.1287828	0.24415674	-2.034120491	Positive
LipidLevel	KO	WT	6	6	-0.543575092	8.602445103	0.601	Forebrain	phSM(d39:8)+H		45.4598072	52.5225713	0.865529229	-0.208345555	Positive
LipidLevel	KO	WT	6	6	-0.14687835	8.937990487	0.886	Forebrain	phSM(t39:5)+H		152.6438565	164.7620581	0.926450335	-0.110214457	Positive
LipidLevel	KO	WT	3	3	0.061915359	3.093676119	0.954	Cerebellum	AEA(15:1)+NH4		0.171392	0.164446482	1.042210069	0.059646098	Positive
LipidLevel	KO	WT	6	6	-0.869304586	9.300381897	0.407	Cerebellum	AEA(16:0)+H		15.68074556	20.04610599	0.782235081	-0.354325857	Positive
LipidLevel	KO	WT	6	6	-1.233742101	5.080244349	0.271	Cerebellum	AEA(22:0)+H		2.277103633	4.835622558	0.470912797	-1.086468168	Positive
LipidLevel	KO	WT	3	3	-1.504611729	2.226489953	0.259	Cerebellum	AcCa(14:0)+H		7.974664564	22.35212641	0.356777192	-1.486904707	Positive
LipidLevel	KO	WT	6	6	-2.613258163	5.238107281	0.0454	Cerebellum	AcCa(16:0)+H		48.59771926	137.65453	0.353041661	-1.502089654	Positive
LipidLevel	KO	WT	3	3	-1.462879648	2.122690319	0.274	Cerebellum	AcCa(16:1)+H		4.254031647	9.011182089	0.472089499	-1.082867702	Positive
LipidLevel	KO	WT	6	6	-1.568375524	5.101149771	0.176	Cerebellum	AcCa(18:0)+H		16.38254047	44.18294419	0.370790215	-1.431324922	Positive
LipidLevel	KO	WT	3	3	-1.521998926	2.059050671	0.264	Cerebellum	AcCa(18:1)+H		35.95029575	90.78900166	0.395976996	-1.336511474	Positive
LipidLevel	KO	WT	6	6	-1.371599598	5.433771368	0.224	Cerebellum	AcCa(20:0)+H		1.455829551	4.34385394	0.33516229	-1.577068257	Positive
LipidLevel	KO	WT	6	6	-1.345144024	5.403925206	0.232	Cerebellum	AcCa(20:1)+H		2.965830838	8.174424802	0.362826086	-1.462649911	Positive
LipidLevel	KO	WT	3	3	-0.918866894	2.368805957	0.442	Cerebellum	AcCa(20:4)+H		47.2086003	70.52264841	0.669410954	-0.579035936	Positive
LipidLevel	KO	WT	3	3	-0.495486735	2.529028858	0.66	Cerebellum	AcCa(22:6)+H		11.13300802	13.07591585	0.851414387	-0.232066626	Positive
LipidLevel	KO	WT	3	3	0.771307549	2.431029347	0.508	Cerebellum	AcCa(9:0)+H		10.38744353	8.243303635	1.260103713	0.333542479	Positive
LipidLevel	KO	WT	3	3	-1.030262454	2.123825301	0.406	Cerebellum	BiotinylPE(28:2)+Na		12.14206544	21.08993367	0.575730017	-0.796535663	Positive
LipidLevel	KO	WT	6	6	-0.622451004	5.233284206	0.56	Cerebellum	BiotinylPE(31:0)+H		171.1493317	233.3317273	0.733502299	-0.447126608	Positive
LipidLevel	KO	WT	3	3	1.169552714	3.869729881	0.309	Cerebellum	BiotinylPE(31:1)+H		48.91651054	38.80464798	1.260583127	0.334091257	Positive
LipidLevel	KO	WT	3	3	1.045385026	2.181206422	0.398	Cerebellum	BiotinylPE(46:2)+H		643.1753657	154.0058038	4.176303958	2.062226718	Positive
LipidLevel	KO	WT	3	3	-1.051908883	2.062212628	0.4	Cerebellum	BisMePA(21:3)+NH4		9.400741222	27.88475731	0.337130691	-1.568620123	Positive
LipidLevel	KO	WT	3	3	-1.000612666	2.000040706	0.422	Cerebellum	BisMePA(21:4)+Na		0.103872243	32.68529963	0.003181	-8.296304096	Positive
LipidLevel	KO	WT	3	3	-0.060298009	3.498714276	0.955	Cerebellum	BisMePA(33:1)+NH4		9.93629457	10.09130937	0.984638934	-0.022333308	Positive
LipidLevel	KO	WT	6	6	1.082778782	5.672890876	0.323	Cerebellum	BisMePA(48:0)+Na		64.34061782	22.67445996	2.837572942	1.504657478	Positive
LipidLevel	KO	WT	3	3	1.251267546	3.993013451	0.279	Cerebellum	BisMePS(38:4)+NH4		12.83608387	8.390900093	1.529756135	0.613301685	Positive
LipidLevel	KO	WT	3	3	0.026383317	2.719090606	0.981	Cerebellum	BisMePS(38:6)+NH4		15.75983912	15.57522984	1.011852672	0.016999246	Positive
LipidLevel	KO	WT	6	6	-0.907592327	5.214009142	0.404	Cerebellum	BisMePS(40:6)+NH4		51.88715755	122.9750876	0.421932737	-1.244915065	Positive
LipidLevel	KO	WT	6	6	0.943459159	8.508095091	0.371	Cerebellum	Cer(d28:0)+H		16.87750448	12.75114237	1.323604712	0.404472332	Positive
LipidLevel	KO	WT	6	6	1.241773957	9.918042257	0.243	Cerebellum	Cer(d32:0)+H		284.9953005	213.161662	1.336991202	0.418989972	Positive
LipidLevel	KO	WT	3	3	1.130369001	2.13906261	0.369	Cerebellum	Cer(d33:2+O)+NH4		453.3170857	73.49900609	6.167655768	2.624722247	Positive
LipidLevel	KO	WT	6	6	1.124652839	9.983950225	0.287	Cerebellum	Cer(d34:0)+H		239.0607001	187.9392842	1.272010128	0.347110157	Positive
LipidLevel	KO	WT	6	6	3.714857494	9.085615504	0.00473	Cerebellum	Cer(d34:1)+H		24.82144352	10.45070693	2.375083922	1.247978491	Positive
LipidLevel	KO	WT	9	9	0.490660759	15.76565428	0.63	Cerebellum	Cer(d36:0)+H		37.33740565	28.87023534	1.293282714	0.371037685	Positive
LipidLevel	KO	WT	6	6	1.870305292	6.280407482	0.108	Cerebellum	Cer(d36:1)+H		375.7815698	295.0004181	1.273833931	0.349177207	Positive
LipidLevel	KO	WT	9	9	-0.031897369	14.01083775	0.975	Cerebellum	Cer(d36:2)+H		14.3675071	14.50026614	0.990844435	-0.013269526	Positive
LipidLevel	KO	WT	6	6	0.554175369	7.831067432	0.595	Cerebellum	Cer(d38:0)+H		86.38580179	72.42646584	1.192737786	0.254276913	Positive
LipidLevel	KO	WT	6	6	1.545826833	8.121818581	0.16	Cerebellum	Cer(d38:1)+H		58.76832832	47.62139969	1.234073448	0.303428262	Positive
LipidLevel	KO	WT	3	3	-1.17948463	2.001321642	0.359	Cerebellum	Cer(d38:1+O)+H		1.996177046	10.59942646	0.188336437	-2.408615955	Positive
LipidLevel	KO	WT	6	6	-0.691507225	8.247541285	0.508	Cerebellum	Cer(d38:2)+H		8.735859613	13.41040577	0.651426558	-0.618325557	Positive
LipidLevel	KO	WT	6	6	-1.056458707	9.052443355	0.318	Cerebellum	Cer(d39:1+O)+Na		9.213840803	12.65752603	0.727935932	-0.458116615	Positive
LipidLevel	KO	WT	6	6	0.308085579	6.490830917	0.768	Cerebellum	Cer(d40:0)+H		37.92898397	32.21269649	1.177453935	0.235670619	Positive
LipidLevel	KO	WT	3	3	-0.876073423	2.130768187	0.468	Cerebellum	Cer(d40:0+O)+H		16.64351438	37.69592032	0.44152179	-1.179443454	Positive
LipidLevel	KO	WT	6	6	2.422917879	8.479042508	0.04	Cerebellum	Cer(d40:1)+H		17.88088423	12.81238912	1.395590198	0.48087537	Positive
LipidLevel	KO	WT	12	12	-0.634224476	13.36736476	0.537	Cerebellum	Cer(d40:1+O)+H		17.72519308	22.92180088	0.773290713	-0.370917208	Positive
LipidLevel	KO	WT	9	9	-1.463868752	9.207334241	0.177	Cerebellum	Cer(d40:2)+H		20.45676316	46.4815609	0.440106114	-1.18407668	Positive
LipidLevel	KO	WT	6	6	3.508106851	9.640211623	0.00597	Cerebellum	Cer(d41:1)+H		12.83618875	7.675958261	1.672250042	0.741790581	Positive
LipidLevel	KO	WT	15	15	-0.960315009	16.51042005	0.351	Cerebellum	Cer(d41:1+O)+H		13.77744365	20.27294028	0.679599284	-0.557243763	Positive
LipidLevel	KO	WT	9	9	-1.625768653	8.130784855	0.142	Cerebellum	Cer(d41:2)+H		9.780697925	38.27734822	0.255523771	-1.968470584	Positive
LipidLevel	KO	WT	6	6	-0.424544112	9.597049359	0.681	Cerebellum	Cer(d42:0+O)+H		12.65067319	16.41918772	0.77048246	-0.37616598	Positive
LipidLevel	KO	WT	12	12	0.155640633	14.45582703	0.878	Cerebellum	Cer(d42:1)+H		16.24743839	15.1679649	1.071167515	0.099184115	Positive
LipidLevel	KO	WT	12	12	-0.556599958	16.79950786	0.585	Cerebellum	Cer(d42:1+O)+H		18.30557852	23.13894648	0.791116373	-0.338038165	Positive
LipidLevel	KO	WT	15	15	-1.497447849	27.70502139	0.146	Cerebellum	Cer(d42:2)+H		43.87266664	65.4092075	0.670741953	-0.576170254	Positive
LipidLevel	KO	WT	6	6	-0.620096093	8.013176566	0.552	Cerebellum	Cer(d42:2+O)+H		22.00103455	30.91011641	0.711775494	-0.490505833	Positive
LipidLevel	KO	WT	6	6	-1.85060859	5.296854762	0.12	Cerebellum	Cer(d42:3)+H		26.39977262	62.43269171	0.422852669	-1.24177301	Positive
LipidLevel	KO	WT	3	3	-1.172239402	2.005146355	0.362	Cerebellum	Cer(d43:1+O)+H		0.234693051	3.017825636	0.077799482	-3.684095644	Positive
LipidLevel	KO	WT	6	6	-1.235754713	5.464529241	0.267	Cerebellum	Cer(d43:2)+H		2.438379408	7.001741542	0.348262581	-1.521752623	Positive
LipidLevel	KO	WT	6	6	1.597814374	7.469289871	0.151	Cerebellum	Cer(m36:2)+H		101.7690804	80.14100047	1.269875005	0.344686498	Positive
LipidLevel	KO	WT	6	6	0.229747284	8.589926851	0.824	Cerebellum	Cer(m38:2)+H		13.17803387	12.62555036	1.043758816	0.061788383	Positive
LipidLevel	KO	WT	3	3	-1.891626418	3.061386648	0.153	Cerebellum	Cer(m40:2)+H		2.680579508	6.431362016	0.416807174	-1.262547985	Positive
LipidLevel	KO	WT	3	3	-1.610397139	2.037719191	0.246	Cerebellum	Cer(m40:3)+H		0.689136376	6.557843008	0.105099476	-3.250172615	Positive
LipidLevel	KO	WT	3	3	-0.985944049	2.972987809	0.397	Cerebellum	Cer(m41:2)+H		2.750600993	5.827703484	0.471996182	-1.083152906	Positive
LipidLevel	KO	WT	3	3	-1.1411565	2.05117292	0.37	Cerebellum	Cer(m41:3)+H		0.506539708	3.472631882	0.145890822	-2.777038971	Positive
LipidLevel	KO	WT	3	3	-1.412692183	2.504138853	0.269	Cerebellum	Cer(m42:0)+H		1.360106888	3.671414854	0.37047566	-1.432549334	Positive
LipidLevel	KO	WT	6	6	-2.01287626	5.404538686	0.096	Cerebellum	Cer(m42:2)+H		4.87327575	15.07709022	0.323228379	-1.629374226	Positive
LipidLevel	KO	WT	12	12	-2.216382427	14.69030264	0.0429	Cerebellum	Cer(m42:3)+H		17.56759131	31.43566683	0.558844052	-0.839482346	Positive
LipidLevel	KO	WT	6	6	1.747622635	9.974150887	0.111	Cerebellum	Cer(t34:0)+H		31.2833513	23.93709368	1.306897196	0.386145659	Positive
LipidLevel	KO	WT	3	3	0.059753111	2.2063992	0.957	Cerebellum	Cer(t39:0+O)+Na		31.19849588	30.36990014	1.027283363	0.038834186	Positive
LipidLevel	KO	WT	3	3	-1.187090495	3.265170604	0.314	Cerebellum	Cer(t39:1+O)+H		422.8932324	556.2040105	0.760320401	-0.395320592	Positive
LipidLevel	KO	WT	3	3	-0.677828313	3.052780434	0.546	Cerebellum	CerP(t32:2+2O)+NH4		0.615350375	1.059744321	0.580698847	-0.784137925	Positive
LipidLevel	KO	WT	3	3	1.318410245	3.906586515	0.259	Cerebellum	CerPE(d37:1)+Na		411.3676988	192.6739289	2.135045398	1.094266747	Positive
LipidLevel	KO	WT	3	3	0.065402426	2.962652857	0.952	Cerebellum	CerPE(d38:1)+Na		108.2481457	105.119221	1.029765458	0.042315782	Positive
LipidLevel	KO	WT	3	3	1.420506961	2.152081487	0.283	Cerebellum	ChE()+NH4		8.335634256	2.360995837	3.530451465	1.819852683	Positive
LipidLevel	KO	WT	6	6	1.685613147	5.385013612	0.148	Cerebellum	ChE(18:1)+NH4		31.23153936	10.12645807	3.084131759	1.624864401	Positive
LipidLevel	KO	WT	6	6	1.490288243	5.432488484	0.192	Cerebellum	ChE(18:2)+NH4		34.00570844	19.63376056	1.731998062	0.792437316	Positive
LipidLevel	KO	WT	6	6	-0.781728285	8.269062611	0.456	Cerebellum	ChE(20:4)+NH4		23.66280177	29.07810259	0.813767691	-0.297311093	Positive
LipidLevel	KO	WT	3	3	-0.642494972	3.156350134	0.564	Cerebellum	ChE(20:5)+NH4		2.572863305	3.990560117	0.64474629	-0.633196529	Positive
LipidLevel	KO	WT	6	6	2.51733184	9.603509634	0.0314	Cerebellum	ChE(22:6)+NH4		37.01319027	20.52876411	1.802987738	0.850389585	Positive
LipidLevel	KO	WT	6	6	-0.172372843	9.804932413	0.867	Cerebellum	Co(Q10)+H		11.17522383	11.7255446	0.953066907	-0.069350597	Positive
LipidLevel	KO	WT	6	6	-1.092299553	6.225984847	0.315	Cerebellum	Co(Q10)+NH4		93.10274791	134.9430689	0.68994117	-0.535454743	Positive
LipidLevel	KO	WT	6	6	0.293012016	9.979597694	0.776	Cerebellum	Co(Q9)+H		72.62944482	64.3118713	1.129331652	0.175469227	Positive
LipidLevel	KO	WT	3	3	1.327585767	2.108381374	0.31	Cerebellum	DG(14:0e)+Na		16.26044336	4.236710346	3.83792099	1.940325011	Positive
LipidLevel	KO	WT	6	6	-0.941671064	6.743902324	0.379	Cerebellum	DG(16:0e)+Na		476.5489723	986.8565255	0.482895955	-1.050215717	Positive
LipidLevel	KO	WT	6	6	-1.020877818	5.589674045	0.349	Cerebellum	DG(16:0e)+H		94.52753873	161.4617281	0.585448832	-0.772385009	Positive
LipidLevel	KO	WT	3	3	-1.06406523	2.00348463	0.399	Cerebellum	DG(18:0e)+Na		8.931786498	137.8140935	0.064811078	-3.947615751	Positive
LipidLevel	KO	WT	3	3	-0.289790022	2.513158935	0.794	Cerebellum	DG(18:0e)+NH4		65.4940222	77.17756466	0.848614978	-0.236817953	Positive
LipidLevel	KO	WT	3	3	0.736669964	2.359253707	0.528	Cerebellum	DG(18:1e)+NH4		0.518711475	0.207304181	2.501451381	1.322765412	Positive
LipidLevel	KO	WT	6	6	1.655607969	5.159871828	0.157	Cerebellum	DG(20:1)+NH4		0.995521595	0.210376043	4.730332165	2.241941493	Positive
LipidLevel	KO	WT	6	6	-0.6553915	5.95239827	0.537	Cerebellum	DG(20:4e)+H		48.52753524	60.41369009	0.803254276	-0.316071339	Positive
LipidLevel	KO	WT	3	3	0.908391121	2.058447714	0.457	Cerebellum	DG(21:1e)+NH4		0.51342703	0.102359334	5.01200828	2.325388798	Positive
LipidLevel	KO	WT	3	3	-0.888948085	2.200635286	0.46	Cerebellum	DG(21:2e)+Na		3.541050846	6.47300551	0.547055944	-0.870239719	Positive
LipidLevel	KO	WT	3	3	-0.64327286	2.727760284	0.57	Cerebellum	DG(22:2e)+NH4		9.715678302	17.02228841	0.570764693	-0.809032	Positive
LipidLevel	KO	WT	3	3	-1.369033134	2.111390991	0.298	Cerebellum	DG(22:3e)+NH4		39.49781079	86.88976678	0.45457442	-1.137411592	Positive
LipidLevel	KO	WT	6	6	-0.612434363	5.287985212	0.566	Cerebellum	DG(23:1e)+NH4		208.2336245	316.1047571	0.658748893	-0.602199464	Positive
LipidLevel	KO	WT	3	3	0.528885437	3.603630334	0.628	Cerebellum	DG(23:1e)+H		264.9312381	213.9762458	1.238133762	0.308167185	Positive
LipidLevel	KO	WT	6	6	0.918972986	5.089808888	0.4	Cerebellum	DG(23:2e)+Na		5.220612661	1.326694017	3.934832834	1.976302346	Positive
LipidLevel	KO	WT	6	6	1.334938378	5.704837383	0.233	Cerebellum	DG(27:1e)+H		6.490221126	1.851667895	3.50493231	1.809386582	Positive
LipidLevel	KO	WT	162	162	6.296174756	199.9441149	1.90E-09	Cerebellum	DG(28:1e)+NH4	*	18.01796439	6.309693134	2.855571333	1.513779424	Positive
LipidLevel	KO	WT	15	15	1.905052445	16.62993949	0.0742	Cerebellum	DG(28:1e)+H		18.46932623	6.308628943	2.927598633	1.549717777	Positive
LipidLevel	KO	WT	96	96	4.173484064	126.4184838	5.54E-05	Cerebellum	DG(29:1e)+NH4		34.72539617	11.12834587	3.12042639	1.641743179	Positive
LipidLevel	KO	WT	18	18	1.051647906	21.45884155	0.305	Cerebellum	DG(29:1e)+H		32.62565251	17.80582102	1.832297946	0.873654116	Positive
LipidLevel	KO	WT	3	3	1.281781155	2.000572023	0.328	Cerebellum	DG(30:0)+NH4		248.4222861	8.987661645	27.64007279	4.78868951	Positive
LipidLevel	KO	WT	9	9	1.848882166	8.302026263	0.1	Cerebellum	DG(32:0)+NH4		385.2395605	158.2439877	2.434464794	1.283604637	Positive
LipidLevel	KO	WT	6	6	0.99968546	5.837977646	0.357	Cerebellum	DG(32:1)+NH4		328.5678463	116.1074484	2.829858616	1.500729976	Positive
LipidLevel	KO	WT	3	3	2.741600319	3.974603258	0.0522	Cerebellum	DG(32:2e)+H		257.315019	133.0732015	1.933634442	0.951315076	Positive
LipidLevel	KO	WT	9	9	2.198675128	9.381274666	0.0543	Cerebellum	DG(34:0)+NH4		407.377164	195.0077951	2.089029594	1.06283293	Positive
LipidLevel	KO	WT	3	3	0.68528009	2.723791398	0.547	Cerebellum	DG(34:0)+H		14.08260167	10.91521573	1.290178132	0.367570269	Positive
LipidLevel	KO	WT	6	6	-0.038646194	6.455189741	0.97	Cerebellum	DG(34:1)+NH4		734.8712718	742.7442689	0.989400125	-0.015374012	Positive
LipidLevel	KO	WT	3	3	0.83363197	2.601262951	0.474	Cerebellum	DG(34:1)+Na		1109.337568	784.6930063	1.413721695	0.499498139	Positive
LipidLevel	KO	WT	3	3	-0.609148631	2.992464091	0.586	Cerebellum	DG(34:1)+H		12.37963496	14.46650565	0.855745657	-0.22474603	Positive
LipidLevel	KO	WT	6	6	1.49254283	5.4758719	0.191	Cerebellum	DG(34:2)+NH4		420.0726738	111.1221813	3.780274927	1.918491161	Positive
LipidLevel	KO	WT	6	6	1.239397302	6.862999707	0.256	Cerebellum	DG(35:1)+NH4		64.32999695	30.3013626	2.123003031	1.086106431	Positive
LipidLevel	KO	WT	9	9	1.76690587	13.00369685	0.101	Cerebellum	DG(36:0)+NH4		168.8418818	100.5385742	1.679373467	0.747923099	Positive
LipidLevel	KO	WT	6	6	-0.072352183	9.989362281	0.944	Cerebellum	DG(36:1)+NH4		474.1787082	479.877536	0.988124415	-0.017235392	Positive
LipidLevel	KO	WT	9	9	-0.194302833	15.71095732	0.848	Cerebellum	DG(36:2)+NH4		218.4126436	240.3582572	0.908696274	-0.138129932	Positive
LipidLevel	KO	WT	3	3	0.708136816	3.764956336	0.52	Cerebellum	DG(36:2)+Na		228.2056077	151.9563665	1.501783458	0.586676805	Positive
LipidLevel	KO	WT	6	6	-1.570586794	9.880088814	0.148	Cerebellum	DG(36:2e)+NH4		19.52402036	24.39497176	0.800330516	-0.321332176	Positive
LipidLevel	KO	WT	3	3	-0.774668496	3.330327142	0.49	Cerebellum	DG(36:3)+NH4		59.31946828	92.74599205	0.639591027	-0.644778396	Positive
LipidLevel	KO	WT	3	3	-0.359254276	3.422452249	0.74	Cerebellum	DG(36:3e)+Na		6.32423906	7.056162818	0.896273172	-0.157989581	Positive
LipidLevel	KO	WT	6	6	-1.35102923	7.825263152	0.214	Cerebellum	DG(36:3e)+NH4		35.42458593	48.28579904	0.733644535	-0.446846877	Positive
LipidLevel	KO	WT	6	6	-0.292420571	8.854820599	0.777	Cerebellum	DG(36:4)+NH4		86.94477764	91.93636482	0.945706122	-0.080536158	Positive
LipidLevel	KO	WT	3	3	0.062925307	2.726574788	0.954	Cerebellum	DG(36:4e)+Na		36.69679583	35.49614935	1.033824601	0.047991439	Positive
LipidLevel	KO	WT	6	6	0.735895996	5.586169751	0.492	Cerebellum	DG(38:0)+NH4		40.27952281	23.08036049	1.745182806	0.803378165	Positive
LipidLevel	KO	WT	6	6	0.354277032	9.477160416	0.731	Cerebellum	DG(38:1)+NH4		83.43258257	74.95573904	1.11309117	0.154571764	Positive
LipidLevel	KO	WT	6	6	0.007272117	8.184337398	0.994	Cerebellum	DG(38:2)+NH4		61.69530669	61.57807812	1.001903736	0.002743899	Positive
LipidLevel	KO	WT	9	9	-0.367439711	11.86536855	0.72	Cerebellum	DG(38:2e)+NH4		14.35119471	16.43173547	0.873383544	-0.195312746	Positive
LipidLevel	KO	WT	9	9	-0.569783011	10.50737485	0.581	Cerebellum	DG(38:3)+NH4		22.67243584	30.44600084	0.744677815	-0.425311717	Positive
LipidLevel	KO	WT	9	9	-0.24345103	15.63623571	0.811	Cerebellum	DG(38:4)+NH4		241.8684865	267.3402033	0.904721748	-0.144453943	Positive
LipidLevel	KO	WT	6	6	-0.670528393	8.522158723	0.52	Cerebellum	DG(38:5)+NH4		43.39339968	52.41572255	0.827870242	-0.272523434	Positive
LipidLevel	KO	WT	3	3	-1.433041445	3.920086004	0.227	Cerebellum	DG(38:5e)+NH4		10.20884902	16.9936345	0.600747824	-0.735168578	Positive
LipidLevel	KO	WT	3	3	-0.53879464	3.388041554	0.623	Cerebellum	DG(38:6)+NH4		60.78424573	74.03857825	0.820980968	-0.284579317	Positive
LipidLevel	KO	WT	6	6	0.339778013	9.003102489	0.742	Cerebellum	DG(39:1)+NH4		22.10568312	19.16627897	1.153362518	0.205846044	Positive
LipidLevel	KO	WT	3	3	0.840333681	2.214783508	0.482	Cerebellum	DG(40:0)+NH4		120.0869044	45.28870829	2.651582343	1.406853551	Positive
LipidLevel	KO	WT	6	6	0.764518972	6.505490611	0.471	Cerebellum	DG(40:1)+NH4		98.18071466	69.12871229	1.420258954	0.506153999	Positive
LipidLevel	KO	WT	6	6	-0.888241929	9.90800467	0.395	Cerebellum	DG(40:2)+NH4		25.2681284	32.64867327	0.773941127	-0.369704268	Positive
LipidLevel	KO	WT	6	6	-2.890108992	9.744597582	0.0165	Cerebellum	DG(40:4)+NH4		19.94507861	36.19654066	0.551022919	-0.859815767	Positive
LipidLevel	KO	WT	6	6	-1.232881151	6.491960514	0.26	Cerebellum	DG(40:6)+NH4		55.30984423	86.97870253	0.635901422	-0.65312496	Positive
LipidLevel	KO	WT	3	3	-1.204888753	2.713463381	0.323	Cerebellum	DG(40:7)+NH4		12.25825653	24.94884355	0.491337699	-1.025213156	Positive
LipidLevel	KO	WT	3	3	-0.563568656	2.227703921	0.625	Cerebellum	DG(40:8e)+H		28.9811655	51.61573566	0.561480118	-0.832693157	Positive
LipidLevel	KO	WT	6	6	0.805628549	5.967400262	0.451	Cerebellum	DG(41:1)+NH4		49.29244488	31.55537525	1.562091665	0.643479115	Positive
LipidLevel	KO	WT	6	6	-0.572945421	9.921707109	0.579	Cerebellum	DG(41:2)+NH4		6.931328105	8.531066707	0.812483022	-0.299590429	Positive
LipidLevel	KO	WT	6	6	0.569900815	6.440988844	0.588	Cerebellum	DG(42:1)+NH4		77.47370592	58.97726477	1.313619322	0.393547253	Positive
LipidLevel	KO	WT	6	6	-0.997681218	8.995479125	0.345	Cerebellum	DG(42:2)+NH4		23.26180743	36.47591587	0.637731585	-0.648978758	Positive
LipidLevel	KO	WT	6	6	0.861943734	5.69007704	0.424	Cerebellum	DG(43:1)+NH4		29.38130407	14.61153106	2.010823018	1.007786109	Positive
LipidLevel	KO	WT	3	3	1.040681631	2.274381908	0.396	Cerebellum	DG(44:1)+NH4		46.03785521	13.9832107	3.292350159	1.719117782	Positive
LipidLevel	KO	WT	6	6	-1.519297384	8.093787583	0.167	Cerebellum	DG(44:2)+NH4		6.305601694	10.85597805	0.58084528	-0.783774171	Positive
LipidLevel	KO	WT	3	3	-1.722546858	2.542062609	0.2	Cerebellum	DG(48:4)+Na		4.707922164	8.923392875	0.527598579	-0.922487415	Positive
LipidLevel	KO	WT	3	3	-0.870793446	2.189704013	0.469	Cerebellum	Hex1Cer(d34:1)+H		10.55541026	21.70480447	0.48631913	-1.040024751	Positive
LipidLevel	KO	WT	3	3	-0.926211052	2.017005666	0.451	Cerebellum	Hex1Cer(d36:0)+H		0.793871156	6.707437284	0.118369995	-3.078624667	Positive
LipidLevel	KO	WT	12	12	-0.751793064	19.04256521	0.461	Cerebellum	Hex1Cer(d36:1)+H		96.51554292	137.7484015	0.700665647	-0.513201931	Positive
LipidLevel	KO	WT	12	12	-0.535967668	17.31869688	0.599	Cerebellum	Hex1Cer(d36:1+O)+H		103.7352475	128.1803908	0.809291233	-0.305269127	Positive
LipidLevel	KO	WT	9	9	-0.562707016	15.43454059	0.582	Cerebellum	Hex1Cer(d36:2)+H		21.33211741	25.81395774	0.82637986	-0.275123001	Positive
LipidLevel	KO	WT	3	3	-0.150398318	2.206697492	0.893	Cerebellum	Hex1Cer(d37:0+O)+H		222.2214384	240.6208978	0.923533442	-0.114763891	Positive
LipidLevel	KO	WT	6	6	-1.02262521	5.159569792	0.352	Cerebellum	Hex1Cer(d37:1+O)+H		5.402767108	12.71942147	0.424769683	-1.235247293	Positive
LipidLevel	KO	WT	3	3	1.188938669	2.322166768	0.342	Cerebellum	Hex1Cer(d37:4)+H		2278.021064	1731.743551	1.315449411	0.395555766	Positive
LipidLevel	KO	WT	3	3	-1.425549123	2.605957351	0.262	Cerebellum	Hex1Cer(d38:0)+H		2.188798325	5.131653562	0.426540031	-1.229246948	Positive
LipidLevel	KO	WT	6	6	-1.490556129	6.520091588	0.183	Cerebellum	Hex1Cer(d38:1)+H		72.98250911	124.0862755	0.58815973	-0.765720085	Positive
LipidLevel	KO	WT	12	12	-1.362806681	11.38516261	0.199	Cerebellum	Hex1Cer(d38:1+O)+H		66.02633195	272.2205064	0.242547516	-2.043660689	Positive
LipidLevel	KO	WT	6	6	-1.022662859	7.43471659	0.339	Cerebellum	Hex1Cer(d38:1+O)+Na		239.1159436	328.2736424	0.728404416	-0.457188426	Positive
LipidLevel	KO	WT	6	6	-1.641163026	5.028163014	0.161	Cerebellum	Hex1Cer(d38:2)+H		32.60010079	120.326984	0.270929866	-1.884008654	Positive
LipidLevel	KO	WT	3	3	0.94505159	2.179972206	0.437	Cerebellum	Hex1Cer(d38:2)+NH4		650.4146572	178.2749715	3.648377487	1.867255009	Positive
LipidLevel	KO	WT	3	3	0.957638338	2.226598144	0.43	Cerebellum	Hex1Cer(d38:3)+NH4		265.3871025	74.84058783	3.546028373	1.82620408	Positive
LipidLevel	KO	WT	6	6	0.472800104	9.511165352	0.647	Cerebellum	Hex1Cer(d38:4)+H		366.8933511	315.558113	1.162680723	0.21745498	Positive
LipidLevel	KO	WT	3	3	0.045603717	3.30289252	0.966	Cerebellum	Hex1Cer(d38:5)+H		43.4115257	42.78873635	1.01455495	0.020847005	Positive
LipidLevel	KO	WT	3	3	-0.925871006	2.050134884	0.45	Cerebellum	Hex1Cer(d39:0)+Na		27.27125509	79.21746928	0.344258923	-1.538434046	Positive
LipidLevel	KO	WT	6	6	-0.651243821	9.766297482	0.53	Cerebellum	Hex1Cer(d39:0+O)+H		44.27128209	58.69098888	0.75431182	-0.406767061	Positive
LipidLevel	KO	WT	6	6	-1.712233899	7.325829544	0.129	Cerebellum	Hex1Cer(d39:1)+H		17.19690292	28.5633146	0.602063974	-0.732011301	Positive
LipidLevel	KO	WT	6	6	-1.390097268	5.012232874	0.223	Cerebellum	Hex1Cer(d39:1+O)+H		50.3752005	294.4811316	0.171064554	-2.547387244	Positive
LipidLevel	KO	WT	6	6	-1.619147861	6.430138739	0.153	Cerebellum	Hex1Cer(d39:1+O)+Na		134.642956	190.2462259	0.707730125	-0.498728766	Positive
LipidLevel	KO	WT	3	3	-1.008503601	2.000275208	0.419	Cerebellum	Hex1Cer(d39:2)+H		10.92063179	127.2006048	0.085854334	-3.541965226	Positive
LipidLevel	KO	WT	3	3	0.994015108	2.207705932	0.416	Cerebellum	Hex1Cer(d39:2)+NH4		882.2308217	251.5706878	3.506889371	1.81019192	Positive
LipidLevel	KO	WT	3	3	0.978299281	2.189223531	0.423	Cerebellum	Hex1Cer(d39:3)+NH4		412.9854996	105.9107997	3.899368249	1.963240407	Positive
LipidLevel	KO	WT	6	6	-2.352267605	5.340680344	0.0621	Cerebellum	Hex1Cer(d40:0)+H		17.26547934	48.74503398	0.354201085	-1.497359464	Positive
LipidLevel	KO	WT	9	9	-0.569026069	13.45875536	0.579	Cerebellum	Hex1Cer(d40:0+O)+Na		53.83148687	72.42823709	0.743239304	-0.428101298	Positive
LipidLevel	KO	WT	3	3	-1.095265236	2.001246862	0.388	Cerebellum	Hex1Cer(d40:0+O)+H		78.59360547	800.7222242	0.098153509	-3.348816352	Positive
LipidLevel	KO	WT	9	9	-1.52161106	10.93203616	0.156	Cerebellum	Hex1Cer(d40:1)+H		165.2454349	329.9516538	0.500817265	-0.997643797	Positive
LipidLevel	KO	WT	3	3	0.383721492	2.346718926	0.733	Cerebellum	Hex1Cer(d40:1)+Na		481.5100746	397.5973506	1.211049452	0.276257777	Positive
LipidLevel	KO	WT	21	21	-1.51171077	21.55114753	0.145	Cerebellum	Hex1Cer(d40:1+O)+H		247.033113	902.2823162	0.273787019	-1.868874049	Positive
LipidLevel	KO	WT	12	12	0.001505153	21.0986765	0.999	Cerebellum	Hex1Cer(d40:1+O)+Na		779.9042349	779.2981947	1.000777674	0.001121511	Positive
LipidLevel	KO	WT	30	30	-1.747962122	40.61336696	0.088	Cerebellum	Hex1Cer(d40:2)+H		46.63065178	101.022312	0.461588185	-1.115321799	Positive
LipidLevel	KO	WT	6	6	-0.280162527	9.935979468	0.785	Cerebellum	Hex1Cer(d40:2+O)+H		123.4442573	138.1657383	0.893450644	-0.16254006	Positive
LipidLevel	KO	WT	6	6	-1.493238192	6.761763385	0.18	Cerebellum	Hex1Cer(d40:3)+H		19.9713925	43.06679038	0.463731937	-1.108637007	Positive
LipidLevel	KO	WT	3	3	-1.221145089	3.578202198	0.296	Cerebellum	Hex1Cer(d40:4)+H		132.138202	179.9561377	0.734280199	-0.445597399	Positive
LipidLevel	KO	WT	3	3	-1.568603001	2.277844355	0.242	Cerebellum	Hex1Cer(d41:0)+H		7.995578223	21.19333061	0.377271541	-1.406324819	Positive
LipidLevel	KO	WT	9	9	-1.471115438	8.190028015	0.179	Cerebellum	Hex1Cer(d41:0+O)+H		18.31485558	87.88311748	0.208401059	-2.262565487	Positive
LipidLevel	KO	WT	6	6	-1.916827734	5.759292591	0.106	Cerebellum	Hex1Cer(d41:1)+H		259.7675344	553.9221268	0.468960482	-1.092461739	Positive
LipidLevel	KO	WT	12	12	-1.523380763	11.72058906	0.154	Cerebellum	Hex1Cer(d41:1+O)+H		270.8784749	959.7644674	0.282234398	-1.825034264	Positive
LipidLevel	KO	WT	12	12	-0.261942201	21.70758313	0.796	Cerebellum	Hex1Cer(d41:1+O)+Na		680.8637151	763.8824018	0.891320083	-0.165984482	Positive
LipidLevel	KO	WT	21	21	-1.840984666	21.68811026	0.0793	Cerebellum	Hex1Cer(d41:2)+H		53.17809285	158.6838065	0.335120265	-1.577249163	Positive
LipidLevel	KO	WT	3	3	-0.787079923	2.974989852	0.489	Cerebellum	Hex1Cer(d41:2)+Na		185.0506137	252.0227675	0.734261599	-0.445633944	Positive
LipidLevel	KO	WT	6	6	-1.041542247	5.120277777	0.344	Cerebellum	Hex1Cer(d41:2+O)+H		86.45084415	229.6079403	0.376515317	-1.409219537	Positive
LipidLevel	KO	WT	6	6	-0.992798026	5.319124242	0.364	Cerebellum	Hex1Cer(d41:3)+H		17.54917235	47.00541524	0.373344963	-1.421418828	Positive
LipidLevel	KO	WT	3	3	-1.464046441	2.039794859	0.278	Cerebellum	Hex1Cer(d42:0)+H		19.68733718	107.5426285	0.183066186	-2.449562755	Positive
LipidLevel	KO	WT	6	6	-1.141425799	5.000628586	0.305	Cerebellum	Hex1Cer(d42:0+O)+H		20.04008078	309.6394223	0.064721004	-3.9496222	Positive
LipidLevel	KO	WT	3	3	-2.321492665	2.016375644	0.145	Cerebellum	Hex1Cer(d42:0+O)+Na		71.54030533	182.6399263	0.391701681	-1.352172775	Positive
LipidLevel	KO	WT	15	15	-1.561124048	16.45668148	0.138	Cerebellum	Hex1Cer(d42:1)+H		177.4166947	489.3362247	0.362566165	-1.463683796	Positive
LipidLevel	KO	WT	3	3	0.023533789	2.464094317	0.983	Cerebellum	Hex1Cer(d42:1)+Na		1307.189195	1294.471807	1.009824383	0.014104418	Positive
LipidLevel	KO	WT	15	15	-1.487888568	14.34102396	0.158	Cerebellum	Hex1Cer(d42:1+O)+H		254.2886453	1208.654051	0.210389999	-2.24886197	Positive
LipidLevel	KO	WT	12	12	-0.817525643	18.37158827	0.424	Cerebellum	Hex1Cer(d42:1+O)+Na		831.7182711	1228.076625	0.677252776	-0.562233694	Positive
LipidLevel	KO	WT	24	24	-1.681824403	35.22144811	0.101	Cerebellum	Hex1Cer(d42:2)+H		481.9354532	1023.483897	0.470877468	-1.086576404	Positive
LipidLevel	KO	WT	18	18	-0.762547733	25.32535138	0.453	Cerebellum	Hex1Cer(d42:2+O)+H		363.5970244	559.0405044	0.65039484	-0.620612283	Positive
LipidLevel	KO	WT	18	18	-1.462415892	19.57865295	0.159	Cerebellum	Hex1Cer(d42:3)+H		93.85039331	190.5182563	0.492606041	-1.021493774	Positive
LipidLevel	KO	WT	6	6	0.000191751	9.589883221	1	Cerebellum	Hex1Cer(d42:4)+H		317.1216956	317.0766219	1.000142154	0.00020507	Positive
LipidLevel	KO	WT	3	3	-1.138034583	2.800277631	0.343	Cerebellum	Hex1Cer(d43:0+O)+H		4.106741313	8.844807406	0.46431705	-1.106817837	Positive
LipidLevel	KO	WT	6	6	-1.740561499	5.133475013	0.141	Cerebellum	Hex1Cer(d43:1)+H		22.53144344	79.63704842	0.282927552	-1.82149542	Positive
LipidLevel	KO	WT	9	9	-1.354789946	8.025551427	0.212	Cerebellum	Hex1Cer(d43:1+O)+H		20.74165708	204.0289048	0.101660826	-3.298164242	Positive
LipidLevel	KO	WT	6	6	-2.58838455	5.618683413	0.0439	Cerebellum	Hex1Cer(d43:1+O)+Na		91.61011297	166.41695	0.55048574	-0.861222902	Positive
LipidLevel	KO	WT	15	15	-1.909884773	18.7195431	0.0716	Cerebellum	Hex1Cer(d43:2)+H		35.60135133	90.11599303	0.395062082	-1.339848712	Positive
LipidLevel	KO	WT	3	3	0.260735345	2.350568431	0.815	Cerebellum	Hex1Cer(d43:2)+Na		264.2316967	235.032665	1.124233877	0.168942194	Positive
LipidLevel	KO	WT	6	6	-2.142003841	5.3099253	0.0819	Cerebellum	Hex1Cer(d43:2+O)+H		49.75276579	86.24775077	0.576859195	-0.793708878	Positive
LipidLevel	KO	WT	3	3	-1.134005482	2.004936361	0.374	Cerebellum	Hex1Cer(d43:3)+H		8.752048969	30.5593686	0.286397289	-1.803910257	Positive
LipidLevel	KO	WT	6	6	-1.809815087	5.01666111	0.13	Cerebellum	Hex1Cer(d44:1)+H		1.494227225	10.05204384	0.148657565	-2.749935215	Positive
LipidLevel	KO	WT	6	6	-1.58805107	5.049959106	0.173	Cerebellum	Hex1Cer(d44:1+O)+H		10.21558636	99.56549062	0.102602579	-3.284861103	Positive
LipidLevel	KO	WT	6	6	-1.954910156	5.418674468	0.104	Cerebellum	Hex1Cer(d44:2)+H		3.534213329	20.69576136	0.170773918	-2.549840444	Positive
LipidLevel	KO	WT	3	3	-1.067378536	2.023361442	0.396	Cerebellum	Hex1Cer(d44:2+O)+H		11.02312012	31.04989413	0.355015208	-1.494047268	Positive
LipidLevel	KO	WT	3	3	-0.98552661	2.059005495	0.426	Cerebellum	Hex1Cer(d44:5)+H		1.975988152	11.57733557	0.170684444	-2.550596517	Positive
LipidLevel	KO	WT	3	3	0.659003877	2.47323677	0.566	Cerebellum	Hex1Cer(d46:1+O)+H		17.88519856	9.251402415	1.933231788	0.951014622	Positive
LipidLevel	KO	WT	3	3	0.963669457	2.225398266	0.428	Cerebellum	Hex1Cer(d46:4)+NH4		947.2937967	243.6835658	3.887391851	1.95880254	Positive
LipidLevel	KO	WT	3	3	3.609381896	3.024517927	0.036	Cerebellum	Hex1Cer(m30:0)+NH4		375.8819632	126.1900777	2.978695093	1.574680453	Positive
LipidLevel	KO	WT	3	3	-0.35457687	2.09817083	0.755	Cerebellum	Hex1Cer(m34:2)+NH4		25.66060714	31.94523983	0.803269186	-0.31604456	Positive
LipidLevel	KO	WT	6	6	-1.398103973	6.03277188	0.211	Cerebellum	Hex1Cer(m36:2)+H		23.72495137	37.56310919	0.63160342	-0.662909113	Positive
LipidLevel	KO	WT	3	3	-1.114062836	2.006500897	0.381	Cerebellum	Hex1Cer(m38:1+2O)+H		136.9279791	677.8472159	0.20200431	-2.307542023	Positive
LipidLevel	KO	WT	6	6	-2.100677313	6.534894921	0.0766	Cerebellum	Hex1Cer(m40:2)+H		28.84757143	52.22323446	0.552390454	-0.856239707	Positive
LipidLevel	KO	WT	6	6	-1.165470749	5.954263974	0.288	Cerebellum	Hex1Cer(m40:2+O)+H		29.13381909	70.00940009	0.416142367	-1.264850919	Positive
LipidLevel	KO	WT	3	3	-1.568603001	2.277844355	0.242	Cerebellum	Hex1Cer(m41:0+O)+H		7.995578223	21.19333061	0.377271541	-1.406324819	Positive
LipidLevel	KO	WT	6	6	-1.47753955	5.093650529	0.199	Cerebellum	Hex1Cer(m41:2)+H		22.77870805	44.80320271	0.508418056	-0.975912829	Positive
LipidLevel	KO	WT	3	3	-0.686081675	2.315886113	0.555	Cerebellum	Hex1Cer(m41:3)+H		2.087016746	6.867741931	0.303897027	-1.718345533	Positive
LipidLevel	KO	WT	3	3	-1.33244679	2.037137543	0.312	Cerebellum	Hex1Cer(m42:0+O)+H		20.0911164	105.6148586	0.190230784	-2.394177365	Positive
LipidLevel	KO	WT	6	6	-2.076630573	5.180025067	0.0905	Cerebellum	Hex1Cer(m42:2)+H		44.70490173	121.7856709	0.367079023	-1.445837424	Positive
LipidLevel	KO	WT	12	12	-1.528907621	16.09536966	0.146	Cerebellum	Hex1Cer(m42:3)+H		117.9826707	201.3219035	0.586040118	-0.770928666	Positive
LipidLevel	KO	WT	3	3	0.28288149	2.51391782	0.799	Cerebellum	Hex1Cer(m42:6)+H		36.45909226	32.6022346	1.118300045	0.161307322	Positive
LipidLevel	KO	WT	3	3	-1.377742326	2.168263765	0.293	Cerebellum	Hex1Cer(m43:2)+H		2.782763117	9.059214223	0.307182536	-1.702831897	Positive
LipidLevel	KO	WT	3	3	-2.090442009	2.16529917	0.162	Cerebellum	Hex1Cer(m43:3)+H		7.574816971	15.89268674	0.4766261	-1.069070138	Positive
LipidLevel	KO	WT	3	3	-2.37185744	2.042380823	0.138	Cerebellum	Hex1Cer(t38:1)+Na		334.013421	531.0285086	0.628993458	-0.668883082	Positive
LipidLevel	KO	WT	6	6	-1.562191726	6.443461181	0.166	Cerebellum	Hex1Cer(t39:1)+Na		135.5599171	189.7302203	0.714487895	-0.485018526	Positive
LipidLevel	KO	WT	6	6	-0.131784281	6.542736575	0.899	Cerebellum	Hex1Cer(t40:0)+Na		155.6370411	162.445154	0.958089801	-0.06176721	Positive
LipidLevel	KO	WT	3	3	0.388178056	2.974584806	0.724	Cerebellum	Hex1Cer(t40:1)+Na		1668.059636	1409.870657	1.183129537	0.242608038	Positive
LipidLevel	KO	WT	6	6	-0.781427503	7.220850738	0.459	Cerebellum	Hex1Cer(t40:2)+Na		126.4527614	178.6569341	0.707796713	-0.498593034	Positive
LipidLevel	KO	WT	3	3	0.001888438	2.753496008	0.999	Cerebellum	Hex1Cer(t41:1)+Na		1497.520014	1496.690459	1.00055426	0.000799406	Positive
LipidLevel	KO	WT	6	6	-0.265664198	8.146733139	0.797	Cerebellum	Hex1Cer(t41:2)+Na		93.30715906	106.3506939	0.877353667	-0.188769575	Positive
LipidLevel	KO	WT	6	6	-2.359931148	6.744385677	0.0517	Cerebellum	Hex1Cer(t42:1)+H		8.814229929	25.10616602	0.351080878	-1.510124673	Positive
LipidLevel	KO	WT	9	9	0.376823333	15.99235302	0.711	Cerebellum	Hex1Cer(t42:2)+Na		1637.443686	1352.999336	1.210232424	0.275284142	Positive
LipidLevel	KO	WT	12	12	-0.650644503	20.78327326	0.522	Cerebellum	Hex1Cer(t42:3)+H		87.85387213	111.1515976	0.790397034	-0.339350561	Positive
LipidLevel	KO	WT	6	6	1.160848808	7.160778276	0.283	Cerebellum	Hex1Cer(t43:2)+Na		136.4122762	99.73801577	1.367705567	0.451757688	Positive
LipidLevel	KO	WT	3	3	0.677318145	2.592937974	0.554	Cerebellum	Hex1Cer(t45:5)+H		145.5499328	109.7326163	1.326405084	0.407521442	Positive
LipidLevel	KO	WT	6	6	0.013275441	6.715602216	0.99	Cerebellum	Hex2Cer(d29:1)+H		24.83231559	24.64092867	1.007767002	0.011162123	Positive
LipidLevel	KO	WT	3	3	0.845344855	2.314578258	0.476	Cerebellum	Hex2Cer(d29:1+2O)+H		756.6822873	219.5039925	3.447235898	1.785440027	Positive
LipidLevel	KO	WT	3	3	0.007073298	2.096410705	0.995	Cerebellum	Hex2Cer(d30:0)+H		495.5339197	493.5179571	1.004084881	0.005881234	Positive
LipidLevel	KO	WT	3	3	-0.858543908	2.395746229	0.468	Cerebellum	Hex2Cer(d30:0+O)+Na		10.8302104	20.97926609	0.516236303	-0.953896495	Positive
LipidLevel	KO	WT	3	3	-1.035554678	2.272609966	0.398	Cerebellum	Hex2Cer(d30:1)+H		7947.739451	19143.67893	0.4151626	-1.268251612	Positive
LipidLevel	KO	WT	3	3	-1.227931003	2.07610209	0.34	Cerebellum	Hex2Cer(d30:1+O)+H		46.41534989	115.644114	0.401364221	-1.317016079	Positive
LipidLevel	KO	WT	3	3	-0.784357575	2.194854117	0.509	Cerebellum	Hex2Cer(d31:0)+H		5.185397453	6.796675545	0.762934927	-0.390368085	Positive
LipidLevel	KO	WT	6	6	1.414139614	9.978432613	0.188	Cerebellum	Hex2Cer(d31:2)+H		51.07355851	30.83214169	1.656501626	0.72813962	Positive
LipidLevel	KO	WT	3	3	1.088949448	2.183850906	0.382	Cerebellum	Hex2Cer(d31:4)+H		1601.472199	1054.204479	1.519128575	0.603243981	Positive
LipidLevel	KO	WT	15	15	-0.111578375	26.7869306	0.912	Cerebellum	Hex2Cer(d32:0)+H		153.4943171	157.9585481	0.971737977	-0.041360743	Positive
LipidLevel	KO	WT	6	6	0.532203188	7.240975151	0.611	Cerebellum	Hex2Cer(d33:5)+H		17.46973866	14.32806091	1.219265946	0.28601284	Positive
LipidLevel	KO	WT	3	3	-0.912815837	2.036931615	0.456	Cerebellum	Hex2Cer(d34:2)+H		2.743550882	10.89960983	0.251717791	-1.990120906	Positive
LipidLevel	KO	WT	3	3	1.271658208	3.01029296	0.293	Cerebellum	Hex2Cer(d34:3)+H		42.55126438	23.11375507	1.840946231	0.88044749	Positive
LipidLevel	KO	WT	3	3	-1.177686182	3.904137617	0.306	Cerebellum	Hex2Cer(d36:1)+H		6.860670193	11.01622043	0.622782374	-0.683199981	Positive
LipidLevel	KO	WT	3	3	0.343702899	3.656136839	0.75	Cerebellum	Hex2Cer(d36:5)+H		65.25966944	53.85932501	1.211668513	0.276995062	Positive
LipidLevel	KO	WT	3	3	-0.762772534	2.093702215	0.522	Cerebellum	Hex2Cer(m38:5)+H		0.278216522	1.150050692	0.241982658	-2.047024436	Positive
LipidLevel	KO	WT	3	3	0.173984048	2.025773389	0.878	Cerebellum	Hex2Cer(m39:5)+H		37.67155069	35.83653078	1.051205146	0.072044243	Positive
LipidLevel	KO	WT	3	3	0.585454239	3.715514299	0.592	Cerebellum	LPC(12:0)+H		1315.226073	1077.869973	1.220208452	0.287127629	Positive
LipidLevel	KO	WT	3	3	-0.040164993	2.690848753	0.971	Cerebellum	LPC(12:0)+Na		111.2827137	113.6183708	0.979442981	-0.029966588	Positive
LipidLevel	KO	WT	3	3	-0.353468008	3.66494751	0.743	Cerebellum	LPC(14:0)+H		3.968231304	4.708378142	0.842805506	-0.246728355	Positive
LipidLevel	KO	WT	9	9	-1.043795338	10.67920778	0.32	Cerebellum	LPC(16:0)+Na		51.12339731	89.39626497	0.571874453	-0.806229637	Positive
LipidLevel	KO	WT	9	9	-0.336908468	13.17572469	0.741	Cerebellum	LPC(16:0)+H		723.8672166	834.8105204	0.867103627	-0.205723676	Positive
LipidLevel	KO	WT	3	3	-0.288170505	2.615609537	0.795	Cerebellum	LPC(16:1)+H		14.37758839	16.15488481	0.889984643	-0.168147653	Positive
LipidLevel	KO	WT	3	3	-0.939755086	2.225810412	0.438	Cerebellum	LPC(16:1e)+H		5.572200134	10.03885648	0.555067665	-0.849264442	Positive
LipidLevel	KO	WT	3	3	-0.590805898	2.097948018	0.612	Cerebellum	LPC(17:0)+H		6.799008009	11.59659444	0.586297073	-0.770296241	Positive
LipidLevel	KO	WT	9	9	-0.69544656	10.33248056	0.502	Cerebellum	LPC(18:0)+H		217.5060383	325.0004148	0.669248596	-0.579385887	Positive
LipidLevel	KO	WT	6	6	-0.820413277	5.128138823	0.448	Cerebellum	LPC(18:0)+Na		28.91389462	47.34981338	0.610645143	-0.711593848	Positive
LipidLevel	KO	WT	3	3	-0.460465204	2.077396082	0.689	Cerebellum	LPC(18:1)+Na		34.7273639	51.36894819	0.676038687	-0.564822286	Positive
LipidLevel	KO	WT	6	6	0.410417691	5.506146133	0.697	Cerebellum	LPC(18:1)+H		420.8098468	364.1907384	1.155465493	0.208474176	Positive
LipidLevel	KO	WT	6	6	-0.282653301	5.569040557	0.788	Cerebellum	LPC(18:2)+H		13.23702917	14.01401012	0.94455724	-0.082289869	Positive
LipidLevel	KO	WT	3	3	-0.240081295	2.270779322	0.83	Cerebellum	LPC(18:2e)+H		5.932667367	6.718962075	0.882975526	-0.179554645	Positive
LipidLevel	KO	WT	6	6	-1.145206284	5.644941167	0.298	Cerebellum	LPC(18:3)+H		74.36258018	126.0534181	0.589929431	-0.761385709	Positive
LipidLevel	KO	WT	6	6	-0.876200204	5.134232659	0.42	Cerebellum	LPC(20:0)+H		6.482237682	14.32127053	0.452633892	-1.143583482	Positive
LipidLevel	KO	WT	9	9	-1.167787384	8.405660508	0.275	Cerebellum	LPC(20:1)+H		12.98835709	28.69663225	0.452611014	-1.143656402	Positive
LipidLevel	KO	WT	9	9	-0.756140881	9.018198954	0.469	Cerebellum	LPC(20:3)+H		21.14485315	33.95250559	0.622778511	-0.68320893	Positive
LipidLevel	KO	WT	3	3	0.144023856	3.293653406	0.894	Cerebellum	LPC(20:4)+Na		4.453198877	4.260171177	1.045308782	0.063929175	Positive
LipidLevel	KO	WT	6	6	-0.898288366	5.803801138	0.405	Cerebellum	LPC(20:4)+H		46.59894494	61.76784725	0.754421136	-0.406557999	Positive
LipidLevel	KO	WT	6	6	-1.008427064	5.246153396	0.357	Cerebellum	LPC(22:0)+H		5.23144369	12.53966857	0.417196191	-1.261202107	Positive
LipidLevel	KO	WT	6	6	-1.419595787	5.255399661	0.212	Cerebellum	LPC(22:1)+H		0.816016205	5.376115512	0.151801244	-2.719744478	Positive
LipidLevel	KO	WT	3	3	-0.785619482	2.53861104	0.499	Cerebellum	LPC(22:4)+H		3.344315239	4.893048189	0.683489465	-0.549008994	Positive
LipidLevel	KO	WT	3	3	-0.5165566	2.38477456	0.649	Cerebellum	LPC(22:6)+H		175.1652156	208.1944574	0.841353961	-0.249215219	Positive
LipidLevel	KO	WT	3	3	-0.099309613	2.687538818	0.928	Cerebellum	LPC(22:6)+Na		16.58451675	17.14213428	0.967471129	-0.047709486	Positive
LipidLevel	KO	WT	6	6	-0.980489667	5.038628964	0.372	Cerebellum	LPC(24:0)+H		11.8088225	41.5821637	0.283989409	-1.816090966	Positive
LipidLevel	KO	WT	6	6	-0.952001604	5.196225508	0.383	Cerebellum	LPC(24:1)+H		5.172913917	11.29716968	0.45789948	-1.126897167	Positive
LipidLevel	KO	WT	3	3	1.624613404	3.743019187	0.184	Cerebellum	LPC(32:0)+Na		38.69056665	18.92261307	2.04466804	1.031866635	Positive
LipidLevel	KO	WT	3	3	0.171334078	3.905741891	0.872	Cerebellum	LPC(34:0)+H		127.0477962	118.7697359	1.069698339	0.097204005	Positive
LipidLevel	KO	WT	3	3	-0.865292135	2.037457166	0.477	Cerebellum	LPE(16:0)+H		1.538880466	4.797335581	0.320792315	-1.640288515	Positive
LipidLevel	KO	WT	3	3	0.089634827	3.387795673	0.934	Cerebellum	LPE(16:0)+Na		4.396265554	4.210225856	1.044186532	0.062379456	Positive
LipidLevel	KO	WT	3	3	-1.203534191	2.043670438	0.35	Cerebellum	LPE(16:1e)+H		7.722071857	23.10781893	0.334178594	-1.581308772	Positive
LipidLevel	KO	WT	6	6	-0.549862703	5.201087632	0.605	Cerebellum	LPE(18:0)+Na		12.50584073	16.27364234	0.768473561	-0.379932469	Positive
LipidLevel	KO	WT	3	3	2.097314598	3.63885837	0.111	Cerebellum	LPE(18:0)+H		78.8772832	54.65433599	1.443201851	0.529273094	Positive
LipidLevel	KO	WT	6	6	0.286836087	8.003764711	0.782	Cerebellum	LPE(18:1)+Na		11.10164508	9.847583027	1.1273459	0.172930241	Positive
LipidLevel	KO	WT	3	3	-0.117833375	2.44828049	0.915	Cerebellum	LPE(18:1)+H		109.1604171	114.5923716	0.952597632	-0.070061132	Positive
LipidLevel	KO	WT	6	6	-0.488163313	5.53194145	0.644	Cerebellum	LPE(18:1e)+H		31.46031176	41.25836171	0.762520231	-0.391152479	Positive
LipidLevel	KO	WT	6	6	-0.524231306	5.723009107	0.62	Cerebellum	LPE(18:1e)+Na		4.764116136	6.324755226	0.753252994	-0.408793593	Positive
LipidLevel	KO	WT	3	3	-0.285940367	3.195277092	0.792	Cerebellum	LPE(18:1p)+H		74.31916188	90.39927976	0.822121369	-0.282576701	Positive
LipidLevel	KO	WT	3	3	-0.297443464	2.116371966	0.793	Cerebellum	LPE(18:2e)+Na		10.56736875	12.94221517	0.816505286	-0.292465869	Positive
LipidLevel	KO	WT	3	3	-0.016952849	3.384686925	0.987	Cerebellum	LPE(20:4)+Na		5.48653042	5.522710844	0.993448911	-0.009482317	Positive
LipidLevel	KO	WT	3	3	-1.157130525	2.305932472	0.353	Cerebellum	LPE(20:4e)+H		4.213608413	10.2812445	0.409840212	-1.286866551	Positive
LipidLevel	KO	WT	3	3	-0.208958704	2.561378756	0.85	Cerebellum	LPE(22:6)+Na		18.00086491	19.10883122	0.942018405	-0.086172848	Positive
LipidLevel	KO	WT	3	3	-0.816891029	2.274647527	0.491	Cerebellum	LPE(22:6)+H		107.2776856	142.9513858	0.750448902	-0.414174253	Positive
LipidLevel	KO	WT	3	3	1.327585767	2.108381374	0.31	Cerebellum	MG(14:0)+Na		16.26044336	4.236710346	3.83792099	1.940325011	Positive
LipidLevel	KO	WT	9	9	-0.648933097	10.1162973	0.531	Cerebellum	MG(16:0)+NH4		33.08911689	51.11230456	0.647381339	-0.627312315	Positive
LipidLevel	KO	WT	9	9	-0.603235937	10.11886503	0.56	Cerebellum	MG(16:0)+H		63.68546084	95.85623444	0.664385522	-0.589907459	Positive
LipidLevel	KO	WT	3	3	2.42044042	3.686548234	0.0782	Cerebellum	MG(16:0e)+Na		8.261716591	4.25940835	1.939617419	0.955772115	Positive
LipidLevel	KO	WT	3	3	-0.647316329	2.177610497	0.579	Cerebellum	MG(16:2e)+H		13.65224048	34.62094096	0.39433651	-1.342500803	Positive
LipidLevel	KO	WT	3	3	-0.87886148	2.104734413	0.468	Cerebellum	MG(17:0)+Na		5.893000452	13.32155985	0.442369834	-1.176675087	Positive
LipidLevel	KO	WT	9	9	-1.060412279	9.956526754	0.314	Cerebellum	MG(18:0)+NH4		42.00689578	80.4871472	0.521908715	-0.938130601	Positive
LipidLevel	KO	WT	9	9	-1.096313619	10.0892603	0.298	Cerebellum	MG(18:0)+H		55.6954407	105.7261151	0.526790264	-0.924699414	Positive
LipidLevel	KO	WT	3	3	-0.104168944	2.557684002	0.925	Cerebellum	MG(18:0)+Na		674.3714597	714.2904715	0.944113764	-0.082967383	Positive
LipidLevel	KO	WT	12	12	-1.267468891	11.73648659	0.23	Cerebellum	MG(18:1)+H		11.58508665	30.40837626	0.380985438	-1.392192238	Positive
LipidLevel	KO	WT	9	9	0.570177802	11.60148572	0.579	Cerebellum	MG(18:1)+NH4		10.63698934	7.935336353	1.340454244	0.422721975	Positive
LipidLevel	KO	WT	18	18	-0.487202766	30.64644091	0.63	Cerebellum	MG(18:3e)+H		25.65546712	30.94092594	0.829176355	-0.270249117	Positive
LipidLevel	KO	WT	3	3	-0.632980985	2.336176576	0.583	Cerebellum	MG(19:0)+NH4		31.44034039	45.52613978	0.690600422	-0.53407688	Positive
LipidLevel	KO	WT	9	9	0.427961355	15.61414137	0.675	Cerebellum	MG(19:1)+NH4		1.566257146	1.205936698	1.298764082	0.377139392	Positive
LipidLevel	KO	WT	3	3	-0.743115072	2.066003459	0.533	Cerebellum	MG(20:0)+Na		8.523073338	16.4355654	0.51857793	-0.947367287	Positive
LipidLevel	KO	WT	9	9	-1.440164375	10.08440519	0.18	Cerebellum	MG(20:1)+H		2.364527056	4.971110103	0.475664276	-1.071984416	Positive
LipidLevel	KO	WT	6	6	-1.142278392	6.079759956	0.296	Cerebellum	MG(20:1)+Na		19.47360521	32.6400097	0.596618865	-0.745118499	Positive
LipidLevel	KO	WT	6	6	-1.517220676	5.111990242	0.188	Cerebellum	MG(20:1)+NH4		1.694083074	4.311905035	0.392899141	-1.347769082	Positive
LipidLevel	KO	WT	6	6	-0.297998976	9.805393925	0.772	Cerebellum	MG(20:3)+H		2.715666492	3.187984092	0.851849077	-0.231330245	Positive
LipidLevel	KO	WT	6	6	-0.886667008	7.825318611	0.402	Cerebellum	MG(20:4)+H		33.65392413	48.18679349	0.698406179	-0.517861773	Positive
LipidLevel	KO	WT	3	3	-0.845324278	2.31478037	0.476	Cerebellum	MG(20:4)+NH4		24.68732336	49.83425177	0.495389676	-1.013364293	Positive
LipidLevel	KO	WT	3	3	-0.723574067	2.024815524	0.544	Cerebellum	MG(20:4)+Na		99.86948626	211.4795318	0.472242104	-1.082401421	Positive
LipidLevel	KO	WT	3	3	-0.953879921	2.052685361	0.439	Cerebellum	MG(20:4e)+H		8.180077173	14.42719308	0.566993207	-0.818596644	Positive
LipidLevel	KO	WT	3	3	2.308792287	3.999872501	0.0821	Cerebellum	MG(20:5)+H		21.38963225	9.472322779	2.25810574	1.175113045	Positive
LipidLevel	KO	WT	24	24	2.902224646	24.69626881	0.00768	Cerebellum	MG(21:1)+NH4		0.662727578	0.186994501	3.542742163	1.824866471	Positive
LipidLevel	KO	WT	3	3	-0.022764367	2.793112344	0.983	Cerebellum	MG(22:0)+Na		7.626650836	7.808350987	0.976730321	-0.033967812	Positive
LipidLevel	KO	WT	9	9	-1.176786243	9.802145463	0.267	Cerebellum	MG(22:2)+NH4		15.63555277	24.14018073	0.647699708	-0.626603002	Positive
LipidLevel	KO	WT	3	3	-0.809336977	2.09078816	0.5	Cerebellum	MG(22:2)+H		3.470224558	10.48862052	0.330862525	-1.595696199	Positive
LipidLevel	KO	WT	3	3	-1.369033134	2.111390991	0.298	Cerebellum	MG(22:3)+NH4		39.49781079	86.88976678	0.45457442	-1.137411592	Positive
LipidLevel	KO	WT	3	3	-0.526479306	2.076370216	0.649	Cerebellum	MG(22:3)+H		5.439224762	6.65887885	0.816840673	-0.291873392	Positive
LipidLevel	KO	WT	3	3	-1.100558182	2.019422108	0.385	Cerebellum	MG(22:4)+NH4		2.003630632	9.358972382	0.214095003	-2.22367697	Positive
LipidLevel	KO	WT	6	6	-1.581827372	5.084968198	0.174	Cerebellum	MG(22:4)+Na		9.718137539	28.85386762	0.336807668	-1.570003112	Positive
LipidLevel	KO	WT	6	6	-1.010669964	5.765395483	0.353	Cerebellum	MG(22:4)+H		8.517936977	18.96943107	0.449037825	-1.155091118	Positive
LipidLevel	KO	WT	3	3	-1.243848125	3.046788559	0.301	Cerebellum	MG(22:6)+NH4		22.89581551	45.63727336	0.501692228	-0.995125507	Positive
LipidLevel	KO	WT	3	3	-1.750001737	2.458350156	0.198	Cerebellum	MG(22:6)+H		10.94152698	19.1549202	0.571214589	-0.807895269	Positive
LipidLevel	KO	WT	6	6	-0.635167683	5.219705838	0.552	Cerebellum	MG(23:1)+H		253.8419707	391.0454475	0.649136839	-0.623405462	Positive
LipidLevel	KO	WT	6	6	-0.612349165	5.285680204	0.566	Cerebellum	MG(23:1)+NH4		207.6932921	315.5994546	0.658091525	-0.603639853	Positive
LipidLevel	KO	WT	3	3	-0.467267125	2.415223197	0.679	Cerebellum	MG(23:1)+Na		408.5672665	557.9169366	0.732308461	-0.44947663	Positive
LipidLevel	KO	WT	27	27	2.500814948	26.4925494	0.0189	Cerebellum	MG(27:1)+H		11.45580735	1.855756339	6.172841676	2.625934789	Positive
LipidLevel	KO	WT	6	6	0.153333594	8.719449506	0.882	Cerebellum	MG(27:1)+NH4		4.324802027	3.827868011	1.129816659	0.176088678	Positive
LipidLevel	KO	WT	231	231	3.203534562	235.546908	0.00155	Cerebellum	MG(28:1)+H		30.03665157	7.440920005	4.036644379	2.013156494	Positive
LipidLevel	KO	WT	129	129	2.619366655	244.0296766	0.00936	Cerebellum	MG(28:1)+NH4		17.91396795	8.446385827	2.120890074	1.084669848	Positive
LipidLevel	KO	WT	252	252	2.548108305	260.638955	0.0114	Cerebellum	MG(29:1)+H		56.10209118	13.865318	4.046195446	2.016566009	Positive
LipidLevel	KO	WT	195	195	1.710645626	387.6435387	0.0879	Cerebellum	MG(29:1)+NH4		40.86449592	20.67801836	1.976224104	0.982746558	Positive
LipidLevel	KO	WT	6	6	1.561363499	5.123129597	0.178	Cerebellum	MG(30:1)+H		4.736783503	0.769409798	6.155715649	2.621926591	Positive
LipidLevel	KO	WT	15	15	1.201870279	19.72803789	0.244	Cerebellum	MG(32:0)+Na		49.12383928	32.63195272	1.505389186	0.590136513	Positive
LipidLevel	KO	WT	12	12	0.651384286	21.93805923	0.522	Cerebellum	MG(34:0)+Na		25.94114182	20.21403259	1.283322037	0.359883246	Positive
LipidLevel	KO	WT	6	6	-0.797357613	5.6340297	0.458	Cerebellum	MG(34:1)+Na		10.12497999	19.08236031	0.530596151	-0.914313885	Positive
LipidLevel	KO	WT	6	6	-0.867187255	7.056518319	0.414	Cerebellum	MG(36:1)+H		8.324336628	10.27995438	0.809765817	-0.304423352	Positive
LipidLevel	KO	WT	3	3	-1.935524516	3.979000529	0.125	Cerebellum	MG(36:1)+NH4		4.262497271	6.646573407	0.641312881	-0.640899711	Positive
LipidLevel	KO	WT	3	3	-0.876073423	2.130768187	0.468	Cerebellum	MG(37:1)+NH4		16.64351438	37.69592032	0.44152179	-1.179443454	Positive
LipidLevel	KO	WT	6	6	-2.289159134	5.42859283	0.0666	Cerebellum	MG(38:1)+H		2.273971408	9.386134484	0.242277285	-2.045268945	Positive
LipidLevel	KO	WT	3	3	-1.478009845	2.072775583	0.273	Cerebellum	MG(38:1)+NH4		1.827181866	5.001664343	0.365327461	-1.452737894	Positive
LipidLevel	KO	WT	6	6	0.195649713	9.517539181	0.849	Cerebellum	MGDG(34:1)+Na		237.7163779	221.5483037	1.072977616	0.101619979	Positive
LipidLevel	KO	WT	3	3	0.707107835	3.562806357	0.523	Cerebellum	MGDG(36:0)+Na		57.56156856	40.32677877	1.427377231	0.513366665	Positive
LipidLevel	KO	WT	6	6	0.685819254	8.046754509	0.512	Cerebellum	MGDG(36:1)+Na		168.7042508	132.6606514	1.271697536	0.346755577	Positive
LipidLevel	KO	WT	3	3	-0.460268964	2.103109536	0.689	Cerebellum	MGDG(40:0)+Na		6.775134189	7.520288248	0.90091548	-0.15053633	Positive
LipidLevel	KO	WT	6	6	1.567883469	9.926740551	0.148	Cerebellum	MePC(29:0)+Na		119.7383605	70.30852177	1.703040929	0.768113108	Positive
LipidLevel	KO	WT	6	6	0.368194809	9.931318053	0.72	Cerebellum	MePC(30:1e)+NH4		12.75731553	10.8394105	1.176936497	0.235036481	Positive
LipidLevel	KO	WT	9	9	1.022985649	15.90932094	0.322	Cerebellum	MePC(31:0)+Na		28.06167557	17.82460873	1.574318885	0.654727794	Positive
LipidLevel	KO	WT	3	3	0.788418575	3.882844985	0.476	Cerebellum	MePC(32:1)+Na		6.597020767	5.409634987	1.219490563	0.286278594	Positive
LipidLevel	KO	WT	3	3	0.889230352	3.486971848	0.431	Cerebellum	MePC(32:4)+NH4		1355.113837	676.7886399	2.002270216	1.001636686	Positive
LipidLevel	KO	WT	12	12	0.786112741	21.52545462	0.44	Cerebellum	MePC(32:4e)+Na		656.402947	450.5706356	1.456825744	0.542828322	Positive
LipidLevel	KO	WT	12	12	1.770409251	20.73853679	0.0914	Cerebellum	MePC(32:5e)+Na		135.5200388	85.46925162	1.585599238	0.665028174	Positive
LipidLevel	KO	WT	9	9	0.63322461	15.99620517	0.536	Cerebellum	MePC(33:0)+Na		1045.768417	830.8651084	1.258650028	0.331877192	Positive
LipidLevel	KO	WT	9	9	-0.112913471	13.82022145	0.912	Cerebellum	MePC(33:0e)+Na		100.49128	104.8777789	0.958175175	-0.061638659	Positive
LipidLevel	KO	WT	9	9	-0.37213042	14.20364609	0.715	Cerebellum	MePC(33:1)+Na		3335.577702	3973.71691	0.839410002	-0.252552442	Positive
LipidLevel	KO	WT	6	6	1.082272881	9.958918079	0.305	Cerebellum	MePC(33:1e)+Na		37.08782541	30.4478067	1.218078004	0.284606524	Positive
LipidLevel	KO	WT	9	9	-0.219946859	14.47092986	0.829	Cerebellum	MePC(33:2)+Na		215.5755199	243.9020312	0.883861157	-0.178108335	Positive
LipidLevel	KO	WT	6	6	0.719908527	9.563186077	0.489	Cerebellum	MePC(33:4)+NH4		29.63066498	23.48667327	1.261593691	0.335247351	Positive
LipidLevel	KO	WT	3	3	0.510337651	2.588328654	0.65	Cerebellum	MePC(33:4e)+NH4		32.55606742	25.65927333	1.26878264	0.343444936	Positive
LipidLevel	KO	WT	3	3	0.410967403	2.392707783	0.715	Cerebellum	MePC(33:6)+NH4		192.3903815	166.330203	1.156677274	0.209986392	Positive
LipidLevel	KO	WT	3	3	-0.335451661	3.157410857	0.758	Cerebellum	MePC(34:1)+Na		47.5206478	54.28168469	0.875445567	-0.191910616	Positive
LipidLevel	KO	WT	3	3	0.879552975	2.881586941	0.446	Cerebellum	MePC(34:3)+Na		19.43873216	10.77976637	1.803253537	0.850602254	Positive
LipidLevel	KO	WT	6	6	0.336382989	9.69234624	0.744	Cerebellum	MePC(34:3)+NH4		174.8103019	147.3231276	1.186577329	0.246806124	Positive
LipidLevel	KO	WT	15	15	0.696627685	27.87363166	0.492	Cerebellum	MePC(34:4)+NH4		403.8242445	317.8046652	1.270667997	0.345587129	Positive
LipidLevel	KO	WT	9	9	0.533789329	15.00727399	0.601	Cerebellum	MePC(34:5)+NH4		2949.953014	2496.729267	1.181526982	0.240652576	Positive
LipidLevel	KO	WT	12	12	0.974440054	21.46368014	0.341	Cerebellum	MePC(34:5e)+Na		246.4022337	179.7464641	1.370831954	0.455051727	Positive
LipidLevel	KO	WT	6	6	0.442080866	8.812196326	0.669	Cerebellum	MePC(34:6)+NH4		89.51640143	74.85971438	1.19578845	0.257962181	Positive
LipidLevel	KO	WT	12	12	0.713625571	21.95513972	0.483	Cerebellum	MePC(34:6e)+Na		141.7472071	112.0730962	1.264774378	0.338880047	Positive
LipidLevel	KO	WT	6	6	1.5031357	6.580975791	0.179	Cerebellum	MePC(34:7)+Na		27.28887507	17.31335707	1.576171354	0.656424387	Positive
LipidLevel	KO	WT	6	6	0.03998112	9.733211234	0.969	Cerebellum	MePC(35:0)+Na		293.4503761	290.1692349	1.011307677	0.016221986	Positive
LipidLevel	KO	WT	15	15	-0.19281532	27.90829716	0.848	Cerebellum	MePC(35:1)+Na		1255.800826	1372.18621	0.915182521	-0.127868597	Positive
LipidLevel	KO	WT	9	9	-0.501226566	14.33013299	0.624	Cerebellum	MePC(35:2)+Na		1394.831362	1736.004809	0.803472072	-0.315680216	Positive
LipidLevel	KO	WT	12	12	0.233790885	20.54684542	0.817	Cerebellum	MePC(35:2e)+Na		72.4913844	64.55665878	1.122910843	0.167243385	Positive
LipidLevel	KO	WT	12	12	-0.730261352	15.19935989	0.476	Cerebellum	MePC(35:3)+Na		4509.956782	7126.858493	0.632811332	-0.660152659	Positive
LipidLevel	KO	WT	6	6	0.159468476	5.626511449	0.879	Cerebellum	MePC(35:3e)+Na		88.65179454	82.58870282	1.073412999	0.102205265	Positive
LipidLevel	KO	WT	15	15	-0.082563113	27.96764131	0.935	Cerebellum	MePC(35:4)+Na		165.1451908	174.2574778	0.947707944	-0.077485563	Positive
LipidLevel	KO	WT	3	3	0.487816284	3.06888633	0.658	Cerebellum	MePC(35:4e)+Na		19.8700328	16.98091481	1.170138123	0.226678835	Positive
LipidLevel	KO	WT	3	3	1.641170641	2.855839953	0.204	Cerebellum	MePC(35:5)+NH4		157.0493321	99.4740834	1.578795891	0.65882467	Positive
LipidLevel	KO	WT	3	3	-0.343015557	3.822233486	0.75	Cerebellum	MePC(35:6)+NH4		116.0757517	131.2053884	0.884687471	-0.176760203	Positive
LipidLevel	KO	WT	3	3	-0.987948917	2.3553488	0.414	Cerebellum	MePC(36:2)+Na		4.375995555	9.448905632	0.463127627	-1.110518274	Positive
LipidLevel	KO	WT	9	9	-1.077262133	10.93767091	0.305	Cerebellum	MePC(36:3)+Na		51.34760469	84.52246835	0.607502892	-0.719036819	Positive
LipidLevel	KO	WT	12	12	0.549099327	16.09364898	0.59	Cerebellum	MePC(36:5)+NH4		1373.881903	1220.814119	1.125381718	0.170414432	Positive
LipidLevel	KO	WT	9	9	0.384045654	14.74504152	0.706	Cerebellum	MePC(36:5e)+Na		109.0155022	93.1653151	1.170129517	0.226668225	Positive
LipidLevel	KO	WT	12	12	-0.548843368	15.34532207	0.591	Cerebellum	MePC(36:6)+NH4		506.9961302	661.291939	0.766675236	-0.383312514	Positive
LipidLevel	KO	WT	3	3	0.773951835	2.074980375	0.517	Cerebellum	MePC(36:6)+Na		1402.141073	1121.470963	1.250269596	0.322239217	Positive
LipidLevel	KO	WT	9	9	-0.156222682	14.68148787	0.878	Cerebellum	MePC(36:6e)+Na		65.58584808	70.45884062	0.930839259	-0.103396036	Positive
LipidLevel	KO	WT	12	12	-0.572610161	13.61612822	0.576	Cerebellum	MePC(36:7)+NH4		1060.729537	2046.33769	0.518355103	-0.947987329	Positive
LipidLevel	KO	WT	6	6	1.461732834	9.667808277	0.176	Cerebellum	MePC(36:7)+Na		145.6207913	86.04886938	1.692302561	0.758987526	Positive
LipidLevel	KO	WT	3	3	0.117143027	3.316554997	0.913	Cerebellum	MePC(36:7e)+Na		32.04706097	30.27191939	1.058639682	0.082211638	Positive
LipidLevel	KO	WT	6	6	0.587994162	9.758193338	0.57	Cerebellum	MePC(36:8)+NH4		353.2253169	302.6603611	1.167068257	0.222888941	Positive
LipidLevel	KO	WT	6	6	1.963025276	5.882678733	0.0982	Cerebellum	MePC(36:9)+Na		124.1529637	73.02879259	1.700054038	0.765580605	Positive
LipidLevel	KO	WT	6	6	0.844003005	9.951935675	0.418	Cerebellum	MePC(37:0)+NH4		30.84496404	24.53416275	1.257224003	0.330241722	Positive
LipidLevel	KO	WT	12	12	-0.835412339	19.03543644	0.414	Cerebellum	MePC(37:1)+Na		113.5513165	161.6800969	0.702321117	-0.509797281	Positive
LipidLevel	KO	WT	18	18	-0.244790986	33.2174479	0.808	Cerebellum	MePC(37:2)+Na		193.9045497	209.2721324	0.926566547	-0.110033499	Positive
LipidLevel	KO	WT	12	12	-0.834367929	13.08813716	0.419	Cerebellum	MePC(37:3)+Na		1564.252431	3868.759095	0.404329257	-1.306397495	Positive
LipidLevel	KO	WT	3	3	0.019206873	3.871594534	0.986	Cerebellum	MePC(37:3e)+Na		8.3725358	8.267770478	1.012671379	0.018166083	Positive
LipidLevel	KO	WT	15	15	-0.797584786	18.96916836	0.435	Cerebellum	MePC(37:4)+Na		1048.411029	1576.009764	0.665231324	-0.588071991	Positive
LipidLevel	KO	WT	6	6	-0.732229984	6.531310822	0.489	Cerebellum	MePC(37:4e)+Na		42.99465071	53.37432849	0.805530887	-0.311988187	Positive
LipidLevel	KO	WT	3	3	0.852141278	3.560092903	0.448	Cerebellum	MePC(37:5)+Na		187.2974968	124.3443994	1.506279713	0.590989701	Positive
LipidLevel	KO	WT	6	6	0.074772117	9.830301008	0.942	Cerebellum	MePC(37:5e)+Na		10.24883214	9.90220214	1.035004991	0.049637725	Positive
LipidLevel	KO	WT	3	3	-1.131781544	2.377681821	0.359	Cerebellum	MePC(38:4)+Na		9.018813884	18.72441736	0.481663357	-1.053902922	Positive
LipidLevel	KO	WT	3	3	-1.036514967	2.031848109	0.407	Cerebellum	MePC(38:6)+NH4		87.862092	417.6396221	0.210377958	-2.248944537	Positive
LipidLevel	KO	WT	6	6	1.080139375	9.398072774	0.307	Cerebellum	MePC(38:7e)+Na		118.7761638	72.15588177	1.646104188	0.719055652	Positive
LipidLevel	KO	WT	15	15	0.287003369	27.99202046	0.776	Cerebellum	MePC(38:8)+NH4		369.7824558	316.2218021	1.169376799	0.225739873	Positive
LipidLevel	KO	WT	3	3	-0.669571028	3.730700311	0.542	Cerebellum	MePC(38:9)+NH4		107.8310914	137.2622019	0.785584898	-0.3481609	Positive
LipidLevel	KO	WT	3	3	0.633677783	3.475481106	0.566	Cerebellum	MePC(38:9)+Na		284.5122702	196.5250662	1.447714691	0.53377731	Positive
LipidLevel	KO	WT	6	6	0.003323967	8.772097747	0.997	Cerebellum	MePC(39:0)+Na		13.13390109	13.10915616	1.001887592	0.002720653	Positive
LipidLevel	KO	WT	6	6	0.482601027	8.66924532	0.641	Cerebellum	MePC(39:1)+NH4		39.35324118	35.9244162	1.095445265	0.131517401	Positive
LipidLevel	KO	WT	6	6	-0.152864774	9.941197954	0.882	Cerebellum	MePC(39:1)+Na		7.432954421	7.971164897	0.93248117	-0.100853501	Positive
LipidLevel	KO	WT	9	9	-1.289093454	12.20923996	0.221	Cerebellum	MePC(39:4)+Na		145.468319	250.3196817	0.581130336	-0.783066326	Positive
LipidLevel	KO	WT	3	3	-0.529321312	2.120303266	0.647	Cerebellum	MePC(39:4e)+Na		36.88798978	50.69222662	0.72768587	-0.458612299	Positive
LipidLevel	KO	WT	9	9	0.685483776	15.9999678	0.503	Cerebellum	MePC(39:5)+Na		41.83857882	33.67415064	1.242453151	0.313191453	Positive
LipidLevel	KO	WT	3	3	-0.057946252	3.850971427	0.957	Cerebellum	MePC(39:6)+Na		23.62770289	24.03456898	0.9830717	-0.024631452	Positive
LipidLevel	KO	WT	3	3	-0.953803535	2.029044102	0.44	Cerebellum	MePC(39:7)+Na		100.7300058	282.6300227	0.356402583	-1.488420302	Positive
LipidLevel	KO	WT	6	6	0.428561984	9.26055277	0.678	Cerebellum	MePC(40:10)+NH4		903.9056018	795.2908573	1.136572337	0.184689507	Positive
LipidLevel	KO	WT	3	3	-0.435732081	2.860994702	0.694	Cerebellum	MePC(40:9)+NH4		4.915188535	5.649336589	0.870049333	-0.200830889	Positive
LipidLevel	KO	WT	3	3	-1.695361102	3.46446077	0.176	Cerebellum	MePC(41:1)+NH4		16.91899828	37.57217782	0.450308027	-1.151015902	Positive
LipidLevel	KO	WT	3	3	-0.117806564	2.971493171	0.914	Cerebellum	MePC(41:4)+NH4		4.454520026	4.58806909	0.970892733	-0.042616184	Positive
LipidLevel	KO	WT	3	3	-0.644199149	2.170351911	0.581	Cerebellum	MePC(41:5)+Na		0.153403683	0.448284204	0.342348552	-1.546462184	Positive
LipidLevel	KO	WT	3	3	-0.268856808	3.906017698	0.802	Cerebellum	MePC(41:7)+Na		60.41674044	68.30863226	0.884467307	-0.177119279	Positive
LipidLevel	KO	WT	3	3	-0.962171829	2.793000925	0.412	Cerebellum	MePC(42:0e)+Na		1.622905353	3.712012632	0.437218779	-1.193572726	Positive
LipidLevel	KO	WT	3	3	-1.255065424	3.918797987	0.279	Cerebellum	MePC(43:4)+NH4		2.157905957	4.787353365	0.450762815	-1.149559586	Positive
LipidLevel	KO	WT	6	6	-0.569782357	8.700001312	0.583	Cerebellum	MePC(43:6)+NH4		7.5844046	9.850519395	0.76995205	-0.377159492	Positive
LipidLevel	KO	WT	3	3	-0.709410009	2.659141197	0.535	Cerebellum	MePC(51:2)+Na		6.654948663	10.48398881	0.634776067	-0.655680359	Positive
LipidLevel	KO	WT	3	3	-0.686542631	3.839917151	0.532	Cerebellum	MePC(53:3)+Na		9.103960043	15.49397529	0.58758331	-0.767134677	Positive
LipidLevel	KO	WT	3	3	-0.990025091	2.009589887	0.426	Cerebellum	MePC(53:5)+Na		0.056849204	0.636737342	0.089425039	-3.483177352	Positive
LipidLevel	KO	WT	6	6	-1.028114273	6.36065261	0.341	Cerebellum	MePC(55:3)+Na		65.11455981	118.4979316	0.549499928	-0.863808804	Positive
LipidLevel	KO	WT	3	3	-0.824116141	2.119769409	0.492	Cerebellum	MePC(57:3)+Na		66.72273763	98.75384677	0.675647301	-0.565657762	Positive
LipidLevel	KO	WT	3	3	-1.003926559	2.365583586	0.407	Cerebellum	MePC(57:4)+Na		10.88840718	25.8388035	0.421399739	-1.246738676	Positive
LipidLevel	KO	WT	6	6	-1.710711606	5.025267326	0.148	Cerebellum	PA(34:1)+Na		0.377803519	8.029867637	0.047061649	-4.409304317	Positive
LipidLevel	KO	WT	3	3	-1.234107809	3.548481945	0.293	Cerebellum	PA(36:1)+NH4		15.55721164	27.91498939	0.557308322	-0.843452397	Positive
LipidLevel	KO	WT	6	6	-0.82636188	6.943555558	0.436	Cerebellum	PC(16:0e)+Na		39.5750784	75.36954282	0.525081146	-0.929387702	Positive
LipidLevel	KO	WT	6	6	-0.541685787	8.902405138	0.601	Cerebellum	PC(16:0e)+H		558.4658873	774.0007889	0.721531455	-0.470865805	Positive
LipidLevel	KO	WT	3	3	-0.277981043	2.607807288	0.802	Cerebellum	PC(16:1e)+H		14.19322304	15.8016988	0.898209325	-0.154876394	Positive
LipidLevel	KO	WT	9	9	-0.648771109	10.31533416	0.531	Cerebellum	PC(18:0e)+H		217.5060383	318.1230552	0.683716777	-0.548529269	Positive
LipidLevel	KO	WT	3	3	-0.85826464	2.025606133	0.48	Cerebellum	PC(18:0e)+Na		27.45093469	66.85441077	0.410608564	-1.284164376	Positive
LipidLevel	KO	WT	3	3	-0.870064458	2.134172995	0.471	Cerebellum	PC(18:1e)+Na		34.11536549	62.7538449	0.54363858	-0.879280253	Positive
LipidLevel	KO	WT	3	3	-0.64474228	2.202399804	0.58	Cerebellum	PC(18:1e)+H		421.0991855	562.2179086	0.748996437	-0.416969238	Positive
LipidLevel	KO	WT	3	3	-0.178765644	2.227616223	0.873	Cerebellum	PC(18:2e)+H		13.23702917	14.01401012	0.94455724	-0.082289869	Positive
LipidLevel	KO	WT	3	3	-0.579240912	2.198132188	0.616	Cerebellum	PC(18:3e)+H		73.90487058	117.3898831	0.629567946	-0.667566005	Positive
LipidLevel	KO	WT	3	3	0.648854482	3.125457997	0.561	Cerebellum	PC(20:0e)+H		6.558180062	4.741846177	1.383035534	0.467838224	Positive
LipidLevel	KO	WT	6	6	-1.180408979	5.045547983	0.29	Cerebellum	PC(20:1e)+H		16.81203496	39.12979363	0.429649391	-1.218768246	Positive
LipidLevel	KO	WT	9	9	-0.756140881	9.018198954	0.469	Cerebellum	PC(20:3e)+H		21.14485315	33.95250559	0.622778511	-0.68320893	Positive
LipidLevel	KO	WT	6	6	-0.968706202	6.30473714	0.368	Cerebellum	PC(20:4e)+H		44.2920266	61.22932246	0.723379787	-0.467174808	Positive
LipidLevel	KO	WT	3	3	0.143415114	3.29139483	0.894	Cerebellum	PC(20:4e)+Na		4.452030926	4.259888413	1.045103999	0.063646513	Positive
LipidLevel	KO	WT	3	3	0.3928766	2.31126688	0.728	Cerebellum	PC(21:0e)+H		1.104112608	0.857912734	1.286941981	0.363947014	Positive
LipidLevel	KO	WT	3	3	-1.021237088	2.090700239	0.411	Cerebellum	PC(22:0e)+H		4.96647291	19.73145535	0.251707117	-1.990182086	Positive
LipidLevel	KO	WT	3	3	-1.126201013	2.077215038	0.373	Cerebellum	PC(22:1e)+H		1.582647999	8.407094571	0.188261136	-2.409192891	Positive
LipidLevel	KO	WT	3	3	-0.80291519	2.612918296	0.489	Cerebellum	PC(22:4e)+H		3.296485412	4.893048189	0.673714608	-0.569790514	Positive
LipidLevel	KO	WT	3	3	0.781844545	2.187006178	0.51	Cerebellum	PC(23:0e)+H		4.381809169	2.916035658	1.502642429	0.587501744	Positive
LipidLevel	KO	WT	6	6	-0.933588621	5.037986	0.393	Cerebellum	PC(24:0e)+H		11.8088225	40.395985	0.29232839	-1.774338147	Positive
LipidLevel	KO	WT	6	6	-1.102252858	5.204471982	0.319	Cerebellum	PC(24:1e)+H		5.172913917	12.12197742	0.426743184	-1.228559984	Positive
LipidLevel	KO	WT	3	3	-0.887801865	2.08396156	0.465	Cerebellum	PC(25:0e)+H		2.651829535	11.36012282	0.233439923	-2.098876785	Positive
LipidLevel	KO	WT	3	3	-1.839905278	2.416328174	0.185	Cerebellum	PC(26:3e)+H		0.11781817	0.547809191	0.215214805	-2.216150765	Positive
LipidLevel	KO	WT	6	6	-1.006646455	5.08254059	0.36	Cerebellum	PC(28:0)+H		13.03606237	34.15326823	0.38169478	-1.389508638	Positive
LipidLevel	KO	WT	6	6	1.567883469	9.926740551	0.148	Cerebellum	PC(30:0)+Na		119.7383605	70.30852177	1.703040929	0.768113108	Positive
LipidLevel	KO	WT	6	6	-0.881154052	6.084765818	0.412	Cerebellum	PC(30:0)+H		558.9614071	762.6459564	0.73292388	-0.448264723	Positive
LipidLevel	KO	WT	6	6	1.156254577	9.750662536	0.275	Cerebellum	PC(30:0e)+H		7.970019689	5.640079755	1.413096751	0.498860247	Positive
LipidLevel	KO	WT	6	6	-0.892135997	5.303525454	0.411	Cerebellum	PC(30:1)+H		11.64585519	25.02130616	0.465439676	-1.103333896	Positive
LipidLevel	KO	WT	6	6	1.232803557	9.443387265	0.247	Cerebellum	PC(31:0)+H		239.8130166	188.3260103	1.273392819	0.348677534	Positive
LipidLevel	KO	WT	3	3	0.933074333	3.354706463	0.413	Cerebellum	PC(31:0)+Na		70.35002441	49.37904423	1.424693066	0.510651141	Positive
LipidLevel	KO	WT	6	6	-0.097505069	9.963325948	0.924	Cerebellum	PC(31:1)+H		375.2746822	397.8965596	0.94314635	-0.084446441	Positive
LipidLevel	KO	WT	3	3	1.283025111	2.183200988	0.319	Cerebellum	PC(31:2)+H		127.9954781	88.93969315	1.439126105	0.525193015	Positive
LipidLevel	KO	WT	18	18	0.498612794	33.03149877	0.621	Cerebellum	PC(32:0)+H		6376.355	4972.143173	1.282415801	0.358864107	Positive
LipidLevel	KO	WT	9	9	1.015078644	13.55640874	0.328	Cerebellum	PC(32:0)+Na		1876.160646	1014.275844	1.849753764	0.887333235	Positive
LipidLevel	KO	WT	6	6	-0.263015969	9.598599928	0.798	Cerebellum	PC(32:0e)+H		139.2521834	150.6162437	0.924549621	-0.113177344	Positive
LipidLevel	KO	WT	3	3	1.624613404	3.743019187	0.184	Cerebellum	PC(32:0e)+Na		38.69056665	18.92261307	2.04466804	1.031866635	Positive
LipidLevel	KO	WT	9	9	1.206127836	15.5573054	0.246	Cerebellum	PC(32:1)+Na		298.2055272	167.5965265	1.779305666	0.831314372	Positive
LipidLevel	KO	WT	15	15	0.079228924	26.33252492	0.937	Cerebellum	PC(32:1)+H		1083.044385	1038.451372	1.042941836	0.060658702	Positive
LipidLevel	KO	WT	9	9	-0.021323213	15.04191897	0.983	Cerebellum	PC(32:1e)+H		30.91845157	31.2131535	0.990558436	-0.013686008	Positive
LipidLevel	KO	WT	9	9	0.767852579	13.54592066	0.456	Cerebellum	PC(32:2)+H		17.58072479	12.04218343	1.459924515	0.545893777	Positive
LipidLevel	KO	WT	6	6	0.009532453	7.624296829	0.993	Cerebellum	PC(32:3)+H		75.81892532	75.45893707	1.004770645	0.00686622	Positive
LipidLevel	KO	WT	9	9	0.032208518	15.99990257	0.975	Cerebellum	PC(33:0)+H		212.6796506	210.0358849	1.012587204	0.018046158	Positive
LipidLevel	KO	WT	12	12	-0.47880956	17.26207525	0.638	Cerebellum	PC(33:1)+H		452.4471785	562.8502131	0.803850096	-0.315001605	Positive
LipidLevel	KO	WT	9	9	-0.132574689	15.58376777	0.896	Cerebellum	PC(33:2)+H		710.9762437	747.1141217	0.951630049	-0.071527267	Positive
LipidLevel	KO	WT	3	3	0.276344328	2.464524919	0.804	Cerebellum	PC(33:3)+Na		3576.390006	3420.507729	1.045572846	0.06429358	Positive
LipidLevel	KO	WT	3	3	-0.897892469	2.159399814	0.458	Cerebellum	PC(33:3)+H		72.64025802	110.0801404	0.659885532	-0.599712308	Positive
LipidLevel	KO	WT	6	6	0.958711039	6.685597693	0.371	Cerebellum	PC(34:0)+Na		1615.42252	1222.070269	1.321873651	0.402584286	Positive
LipidLevel	KO	WT	12	12	0.040820256	21.97012253	0.968	Cerebellum	PC(34:0)+H		3039.056124	2982.731486	1.018883576	0.026989209	Positive
LipidLevel	KO	WT	6	6	-1.04021628	6.812175223	0.334	Cerebellum	PC(34:0e)+H		108.8233035	166.7874893	0.652467033	-0.616023086	Positive
LipidLevel	KO	WT	9	9	1.235142333	15.22153847	0.236	Cerebellum	PC(34:1)+Na		5630.098085	3652.81404	1.541304312	0.624151733	Positive
LipidLevel	KO	WT	24	24	0.890795304	45.99844987	0.378	Cerebellum	PC(34:1)+H		16773.30637	12333.83392	1.359942613	0.443545774	Positive
LipidLevel	KO	WT	9	9	-0.918385882	14.47116988	0.373	Cerebellum	PC(34:1e)+H		332.0589644	510.6540379	0.650262163	-0.620906614	Positive
LipidLevel	KO	WT	9	9	1.028446584	14.33801874	0.321	Cerebellum	PC(34:2)+Na		298.1792245	185.0136595	1.611660264	0.688547658	Positive
LipidLevel	KO	WT	15	15	0.527260297	26.60762543	0.602	Cerebellum	PC(34:2)+H		788.5670331	628.1740871	1.255331959	0.32806892	Positive
LipidLevel	KO	WT	15	15	-0.820732687	21.95383683	0.421	Cerebellum	PC(34:2e)+H		122.1904211	177.0804422	0.690027936	-0.535273324	Positive
LipidLevel	KO	WT	21	21	0.877271025	32.91054975	0.387	Cerebellum	PC(34:3)+H		817.3902087	447.5986517	1.826167534	0.868819125	Positive
LipidLevel	KO	WT	3	3	0.841052991	3.523195516	0.454	Cerebellum	PC(34:3e)+H		38.76495173	27.06236249	1.432428839	0.51846347	Positive
LipidLevel	KO	WT	6	6	-1.417396368	5.051495754	0.215	Cerebellum	PC(34:4)+H		3.402495742	15.4844445	0.219741416	-2.186121283	Positive
LipidLevel	KO	WT	6	6	1.854277589	7.922774425	0.101	Cerebellum	PC(34:5e)+H		18.03527715	11.89823898	1.515789487	0.600069406	Positive
LipidLevel	KO	WT	6	6	-1.285516907	7.516700398	0.237	Cerebellum	PC(35:0)+H		51.04037396	73.25078942	0.696789819	-0.521204551	Positive
LipidLevel	KO	WT	6	6	-0.51510082	7.078468968	0.622	Cerebellum	PC(35:1)+H		748.3161335	910.9703637	0.821449502	-0.283756206	Positive
LipidLevel	KO	WT	3	3	0.924697844	3.958631697	0.408	Cerebellum	PC(35:1)+Na		201.754509	127.3425562	1.58434428	0.663885869	Positive
LipidLevel	KO	WT	15	15	-0.858943983	23.5044668	0.399	Cerebellum	PC(35:2)+H		90.48346981	113.0820017	0.80015819	-0.321642848	Positive
LipidLevel	KO	WT	3	3	3.290051176	2.219303038	0.0706	Cerebellum	PC(35:2e)+H		17.23089823	10.08197832	1.709072048	0.773213217	Positive
LipidLevel	KO	WT	3	3	-0.109640917	3.842192264	0.918	Cerebellum	PC(35:3)+H		88.79982809	92.00690495	0.965143123	-0.051185197	Positive
LipidLevel	KO	WT	15	15	1.385346806	22.23414348	0.18	Cerebellum	PC(35:4)+H		67.17037992	37.7826884	1.777806318	0.830098159	Positive
LipidLevel	KO	WT	6	6	-0.419582413	6.464117518	0.688	Cerebellum	PC(35:5)+H		851.6888495	949.4880624	0.896997965	-0.156823383	Positive
LipidLevel	KO	WT	9	9	0.282177714	13.47605462	0.782	Cerebellum	PC(36:0)+Na		56.38379386	50.88713128	1.108016539	0.147979416	Positive
LipidLevel	KO	WT	6	6	-0.710121959	8.530394843	0.497	Cerebellum	PC(36:0)+H		259.381582	309.8831977	0.837030211	-0.2566484	Positive
LipidLevel	KO	WT	6	6	-1.117310148	9.9873056	0.29	Cerebellum	PC(36:0e)+H		10.41563122	16.62542559	0.626490342	-0.674635825	Positive
LipidLevel	KO	WT	9	9	0.666275237	9.342519909	0.521	Cerebellum	PC(36:1)+Na		2785.898551	2372.627698	1.174182758	0.231656977	Positive
LipidLevel	KO	WT	21	21	-0.915443719	34.31685917	0.366	Cerebellum	PC(36:1)+H		9198.353849	11736.80294	0.783718864	-0.351591872	Positive
LipidLevel	KO	WT	9	9	-0.899860543	11.30184961	0.387	Cerebellum	PC(36:1e)+H		72.80103398	102.5558223	0.709867674	-0.494377978	Positive
LipidLevel	KO	WT	3	3	-0.672138881	2.413803457	0.56	Cerebellum	PC(36:1e)+Na		25.39975072	38.71821582	0.656016415	-0.608196181	Positive
LipidLevel	KO	WT	9	9	0.559999979	14.35294441	0.584	Cerebellum	PC(36:2)+Na		310.337578	243.7990144	1.27292373	0.34814598	Positive
LipidLevel	KO	WT	15	15	0.294042708	27.94179684	0.771	Cerebellum	PC(36:2)+H		1239.756368	1097.213384	1.129913627	0.176212494	Positive
LipidLevel	KO	WT	12	12	-1.217776629	11.62756503	0.247	Cerebellum	PC(36:2e)+H		114.7450527	335.3736258	0.342141151	-1.547336459	Positive
LipidLevel	KO	WT	15	15	-0.707252119	19.75644724	0.488	Cerebellum	PC(36:3)+Na		3597.718547	5705.886759	0.630527512	-0.665368772	Positive
LipidLevel	KO	WT	21	21	0.345626298	39.80132615	0.731	Cerebellum	PC(36:3)+H		661.538776	587.4164831	1.126183521	0.171441946	Positive
LipidLevel	KO	WT	6	6	0.983291331	9.0607541	0.351	Cerebellum	PC(36:3e)+H		199.975887	145.811846	1.371465045	0.455717852	Positive
LipidLevel	KO	WT	18	18	-0.306489238	31.36277558	0.761	Cerebellum	PC(36:4)+H		1676.715231	1995.8079	0.840118554	-0.251335165	Positive
LipidLevel	KO	WT	9	9	0.400266917	15.55668226	0.694	Cerebellum	PC(36:4)+Na		498.773042	420.0657398	1.187368966	0.247768312	Positive
LipidLevel	KO	WT	6	6	1.241447578	9.978344525	0.243	Cerebellum	PC(36:4e)+H		38.09806002	31.17650793	1.22201107	0.289257355	Positive
LipidLevel	KO	WT	12	12	-0.976770573	12.60903952	0.347	Cerebellum	PC(36:5)+Na		10.35574861	20.66807649	0.501052844	-0.996965329	Positive
LipidLevel	KO	WT	18	18	-0.884012695	19.0495007	0.388	Cerebellum	PC(36:5)+H		59.53627495	106.2237008	0.560480556	-0.83526377	Positive
LipidLevel	KO	WT	12	12	0.706638401	21.76421821	0.487	Cerebellum	PC(36:5e)+H		87.46626827	63.30957662	1.381563972	0.466302366	Positive
LipidLevel	KO	WT	9	9	-0.824352336	8.793442356	0.432	Cerebellum	PC(36:6)+H		11.91021706	19.07274612	0.624464592	-0.679308324	Positive
LipidLevel	KO	WT	3	3	-0.63037364	3.966248346	0.563	Cerebellum	PC(37:0)+H		15.53619657	18.93393959	0.820548435	-0.285339599	Positive
LipidLevel	KO	WT	9	9	-0.66740217	14.07950562	0.515	Cerebellum	PC(37:1)+H		157.32812	226.9545462	0.693214361	-0.528626553	Positive
LipidLevel	KO	WT	3	3	0.403717546	2.403706905	0.72	Cerebellum	PC(37:1)+Na		76.06639035	59.82047408	1.271577405	0.346619286	Positive
LipidLevel	KO	WT	6	6	-0.795719908	8.792382538	0.447	Cerebellum	PC(37:2)+H		47.32694772	60.14706833	0.786854129	-0.345831889	Positive
LipidLevel	KO	WT	3	3	-1.084758218	2.042921922	0.389	Cerebellum	PC(37:2e)+H		60.2421835	164.7241264	0.36571599	-1.45120439	Positive
LipidLevel	KO	WT	6	6	-0.792853871	9.584493848	0.447	Cerebellum	PC(37:4)+Na		13.8871849	20.0953083	0.691067566	-0.533101325	Positive
LipidLevel	KO	WT	9	9	0.693998308	14.24494217	0.499	Cerebellum	PC(37:4)+H		97.35472003	70.79047219	1.37525121	0.459695172	Positive
LipidLevel	KO	WT	12	12	-0.408457932	18.43579611	0.688	Cerebellum	PC(37:5)+H		61.50425957	80.50824258	0.76395014	-0.388449613	Positive
LipidLevel	KO	WT	6	6	-0.856688954	5.056238411	0.43	Cerebellum	PC(37:6)+H		6.879478485	17.98346528	0.382548086	-1.386286989	Positive
LipidLevel	KO	WT	6	6	-2.629978763	6.042755908	0.0388	Cerebellum	PC(38:0)+H		14.09870239	40.15123039	0.3511416	-1.509875172	Positive
LipidLevel	KO	WT	3	3	-1.033244032	2.116150643	0.405	Cerebellum	PC(38:0e)+H		3.242143603	13.41738145	0.241643233	-2.049049498	Positive
LipidLevel	KO	WT	6	6	0.249347519	9.659011277	0.808	Cerebellum	PC(38:1)+Na		291.5488113	257.2262813	1.133433165	0.180699322	Positive
LipidLevel	KO	WT	6	6	-1.589104823	9.483576956	0.145	Cerebellum	PC(38:1)+H		1099.362806	1601.731757	0.686358894	-0.542964941	Positive
LipidLevel	KO	WT	6	6	-1.246254797	5.005867943	0.268	Cerebellum	PC(38:1e)+H		63.25214664	481.1415927	0.131462826	-2.927273191	Positive
LipidLevel	KO	WT	6	6	-0.257290822	6.698889948	0.805	Cerebellum	PC(38:2)+Na		163.8676319	181.435934	0.903170822	-0.146929216	Positive
LipidLevel	KO	WT	9	9	-0.907158539	14.21263586	0.379	Cerebellum	PC(38:2)+H		470.2878877	677.6998945	0.693947162	-0.527102277	Positive
LipidLevel	KO	WT	9	9	-1.402630104	11.15222976	0.188	Cerebellum	PC(38:2e)+H		287.1145438	666.0552228	0.431067261	-1.214015098	Positive
LipidLevel	KO	WT	15	15	1.928885563	22.68953455	0.0663	Cerebellum	PC(38:3)+Na		77.99704336	37.3731404	2.086978344	1.06141563	Positive
LipidLevel	KO	WT	24	24	0.227415255	45.90744015	0.821	Cerebellum	PC(38:3)+H		112.4610162	103.9215083	1.082172592	0.113930608	Positive
LipidLevel	KO	WT	9	9	-1.906544172	9.359765548	0.0877	Cerebellum	PC(38:3e)+H		32.40769636	61.72224745	0.525057742	-0.929452007	Positive
LipidLevel	KO	WT	12	12	0.352793011	21.98003545	0.728	Cerebellum	PC(38:4)+Na		374.2124909	299.607854	1.249007531	0.320782176	Positive
LipidLevel	KO	WT	18	18	-0.060757035	33.7604064	0.952	Cerebellum	PC(38:4)+H		1018.313516	1050.672473	0.969201674	-0.045131198	Positive
LipidLevel	KO	WT	9	9	0.813947901	15.82065421	0.428	Cerebellum	PC(38:5)+Na		134.8405798	96.20250902	1.401632255	0.487107881	Positive
LipidLevel	KO	WT	9	9	-0.436615276	14.58836824	0.669	Cerebellum	PC(38:5)+H		1271.875718	1591.438671	0.799198713	-0.323373834	Positive
LipidLevel	KO	WT	9	9	-0.19746634	14.14099392	0.846	Cerebellum	PC(38:5e)+H		67.3748245	75.91845809	0.887463174	-0.172240841	Positive
LipidLevel	KO	WT	18	18	-0.387466436	27.92678034	0.701	Cerebellum	PC(38:6)+H		3163.025302	3987.852748	0.793165025	-0.334307033	Positive
LipidLevel	KO	WT	12	12	0.723433396	21.75755703	0.477	Cerebellum	PC(38:6)+Na		449.7853479	309.5094522	1.453219924	0.539253051	Positive
LipidLevel	KO	WT	9	9	0.311039825	13.54566992	0.761	Cerebellum	PC(38:6e)+H		72.83519846	63.40211838	1.148781546	0.200104479	Positive
LipidLevel	KO	WT	6	6	1.705589356	6.210496394	0.137	Cerebellum	PC(38:6e)+Na		22.94799248	9.589814387	2.392940286	1.258784396	Positive
LipidLevel	KO	WT	12	12	0.592844987	16.40930167	0.561	Cerebellum	PC(38:7)+H		45.10886075	34.35067374	1.313186163	0.393071453	Positive
LipidLevel	KO	WT	9	9	-1.037158284	8.083292312	0.33	Cerebellum	PC(38:7)+Na		3.501759074	14.65651514	0.238926863	-2.065359028	Positive
LipidLevel	KO	WT	3	3	1.184715609	2.727004009	0.329	Cerebellum	PC(38:7e)+H		15.6656448	12.58272316	1.245010329	0.316157711	Positive
LipidLevel	KO	WT	3	3	-0.926904198	2.001242309	0.452	Cerebellum	PC(38:8)+H		3.091416593	15.55778081	0.198710649	-2.331258906	Positive
LipidLevel	KO	WT	3	3	-1.020061503	2.007610935	0.415	Cerebellum	PC(39:0e)+H		1.827852559	23.22847494	0.078694133	-3.667600115	Positive
LipidLevel	KO	WT	6	6	1.070451651	8.222019641	0.315	Cerebellum	PC(39:1)+Na		29.38307133	17.13938294	1.714355762	0.777666527	Positive
LipidLevel	KO	WT	6	6	-1.365347147	7.457699856	0.212	Cerebellum	PC(39:1)+H		63.31067072	109.1979856	0.579779127	-0.7864247	Positive
LipidLevel	KO	WT	6	6	-1.2305966	6.325251342	0.262	Cerebellum	PC(39:2)+H		17.9728691	30.89069325	0.581822842	-0.781348159	Positive
LipidLevel	KO	WT	6	6	-1.358117104	5.004497336	0.232	Cerebellum	PC(39:2e)+H		372.2795909	2523.585058	0.147520162	-2.761015951	Positive
LipidLevel	KO	WT	3	3	0.81356343	2.128455981	0.497	Cerebellum	PC(39:4)+H		10.68267883	6.149361708	1.737189259	0.796754938	Positive
LipidLevel	KO	WT	6	6	-0.91463236	7.91455501	0.387	Cerebellum	PC(39:5)+H		5.347009924	7.863483697	0.679983851	-0.556427611	Positive
LipidLevel	KO	WT	3	3	-0.246830172	3.958201815	0.817	Cerebellum	PC(39:5e)+H		144.7078602	150.6676439	0.960444196	-0.058226302	Positive
LipidLevel	KO	WT	9	9	-0.865518876	14.17989488	0.401	Cerebellum	PC(39:6)+H		47.78346116	65.35639054	0.731121894	-0.451816139	Positive
LipidLevel	KO	WT	6	6	0.198497355	9.978243757	0.847	Cerebellum	PC(39:6)+Na		17.16066126	16.16874081	1.061347654	0.085897301	Positive
LipidLevel	KO	WT	6	6	0.290136458	9.858690478	0.778	Cerebellum	PC(39:7)+H		19.52236914	16.80885881	1.161432386	0.215905168	Positive
LipidLevel	KO	WT	6	6	-1.585930328	5.346429378	0.17	Cerebellum	PC(40:0)+H		23.62663301	96.06718159	0.245939436	-2.02362501	Positive
LipidLevel	KO	WT	6	6	-1.693453573	9.171328368	0.124	Cerebellum	PC(40:1)+H		206.6923145	354.625364	0.582847075	-0.778810689	Positive
LipidLevel	KO	WT	6	6	0.686761523	9.998508612	0.508	Cerebellum	PC(40:1)+Na		89.95336934	64.03682543	1.404712496	0.490274883	Positive
LipidLevel	KO	WT	3	3	-3.096037456	2.395849069	0.0718	Cerebellum	PC(40:1e)+H		8.696206409	15.5809643	0.558133016	-0.841319105	Positive
LipidLevel	KO	WT	3	3	0.330883443	3.444535703	0.76	Cerebellum	PC(40:2)+Na		81.69025937	66.43346723	1.229654868	0.298253446	Positive
LipidLevel	KO	WT	9	9	-1.562637403	11.07093198	0.146	Cerebellum	PC(40:2)+H		145.3962286	302.8354862	0.480116391	-1.058543906	Positive
LipidLevel	KO	WT	6	6	-1.154536702	5.180391943	0.299	Cerebellum	PC(40:2e)+H		296.3054298	1418.854342	0.208834339	-2.259569137	Positive
LipidLevel	KO	WT	6	6	0.365593505	7.302958044	0.725	Cerebellum	PC(40:3)+H		11.17842955	9.226202177	1.211593696	0.276905977	Positive
LipidLevel	KO	WT	3	3	0.736987067	3.015575857	0.514	Cerebellum	PC(40:3e)+Na		22.29232706	16.80873331	1.326232859	0.407334105	Positive
LipidLevel	KO	WT	3	3	-0.924930004	2.420774612	0.438	Cerebellum	PC(40:3e)+H		995.5049704	1201.667257	0.828436476	-0.271537018	Positive
LipidLevel	KO	WT	12	12	-0.829718942	19.36456697	0.417	Cerebellum	PC(40:4)+H		103.16733	147.3127619	0.700328733	-0.513895815	Positive
LipidLevel	KO	WT	6	6	0.328182576	8.650917928	0.751	Cerebellum	PC(40:4)+Na		58.13337449	52.65259675	1.104093011	0.142861713	Positive
LipidLevel	KO	WT	18	18	-0.258540806	33.1318635	0.798	Cerebellum	PC(40:5)+H		193.4023697	209.6054832	0.922697128	-0.116070929	Positive
LipidLevel	KO	WT	6	6	0.225745078	7.946829082	0.827	Cerebellum	PC(40:5)+Na		43.79991043	40.21192921	1.089226565	0.123304073	Positive
LipidLevel	KO	WT	9	9	-0.530308014	15.98864925	0.603	Cerebellum	PC(40:5e)+H		16.21956343	20.1780868	0.803821651	-0.315052657	Positive
LipidLevel	KO	WT	18	18	-0.807421119	22.59923942	0.428	Cerebellum	PC(40:6)+H		2115.293043	3675.231242	0.57555374	-0.796977455	Positive
LipidLevel	KO	WT	9	9	0.377750811	15.92484536	0.711	Cerebellum	PC(40:6)+Na		897.9596175	755.8098195	1.188076121	0.248627274	Positive
LipidLevel	KO	WT	6	6	-0.849043077	7.854889692	0.421	Cerebellum	PC(40:6e)+H		122.013476	193.5843595	0.630286007	-0.665921461	Positive
LipidLevel	KO	WT	12	12	-0.866751453	14.62374624	0.4	Cerebellum	PC(40:7)+H		918.0057492	1560.898099	0.588126663	-0.765801197	Positive
LipidLevel	KO	WT	12	12	0.4067501	21.99263309	0.688	Cerebellum	PC(40:7)+Na		153.2013788	119.3853276	1.283251079	0.359803473	Positive
LipidLevel	KO	WT	12	12	-0.47251564	17.71280959	0.642	Cerebellum	PC(40:7e)+H		24.39473049	28.7174271	0.849475319	-0.235356064	Positive
LipidLevel	KO	WT	3	3	0.938470737	3.852089004	0.403	Cerebellum	PC(40:7e)+Na		16.6864469	9.481846869	1.759822864	0.815430221	Positive
LipidLevel	KO	WT	6	6	-0.874382127	5.0305554	0.422	Cerebellum	PC(40:8)+Na		7.094935529	19.23655212	0.368829019	-1.438975926	Positive
LipidLevel	KO	WT	9	9	0.266636514	15.90871217	0.793	Cerebellum	PC(40:8)+H		52.51461811	47.81774083	1.09822437	0.135172831	Positive
LipidLevel	KO	WT	6	6	-0.182258492	9.601997711	0.859	Cerebellum	PC(40:8e)+H		31.03925894	33.28248731	0.932600541	-0.100668828	Positive
LipidLevel	KO	WT	3	3	-0.911141761	2.095427998	0.455	Cerebellum	PC(41:0)+H		17.02450982	67.97961514	0.250436616	-1.997482582	Positive
LipidLevel	KO	WT	6	6	1.331499058	9.493266881	0.214	Cerebellum	PC(41:1)+Na		39.37072189	23.87367435	1.64912432	0.721700161	Positive
LipidLevel	KO	WT	3	3	-1.066895109	3.672457047	0.351	Cerebellum	PC(41:1)+H		83.53967497	142.9572719	0.58436843	-0.775049855	Positive
LipidLevel	KO	WT	3	3	-0.719726635	2.054777689	0.545	Cerebellum	PC(41:1e)+H		6.706113588	9.370530071	0.715663038	-0.482647624	Positive
LipidLevel	KO	WT	6	6	-0.794130295	7.735912677	0.451	Cerebellum	PC(41:2)+H		80.35711613	99.41531256	0.808297366	-0.307041948	Positive
LipidLevel	KO	WT	3	3	-0.092351021	2.66630334	0.933	Cerebellum	PC(41:2)+Na		15.61883965	16.44841174	0.949565523	-0.074660541	Positive
LipidLevel	KO	WT	3	3	-0.020855945	2.674673061	0.985	Cerebellum	PC(41:6)+H		9.765691315	9.825088588	0.993954592	-0.00874815	Positive
LipidLevel	KO	WT	6	6	-0.941647555	6.163363108	0.382	Cerebellum	PC(41:7)+H		7.438564536	12.19640612	0.609901267	-0.713352382	Positive
LipidLevel	KO	WT	6	6	-1.62322015	5.024622979	0.165	Cerebellum	PC(42:0)+H		2.905798839	33.84278767	0.085864388	-3.541796287	Positive
LipidLevel	KO	WT	3	3	-1.046106333	2.008285202	0.405	Cerebellum	PC(42:1)+H		62.36103697	468.5806062	0.133085157	-2.909578416	Positive
LipidLevel	KO	WT	6	6	-0.414904333	9.860517554	0.687	Cerebellum	PC(42:1)+Na		51.83457321	60.57580901	0.855697819	-0.224826682	Positive
LipidLevel	KO	WT	9	9	-0.483815806	15.93073307	0.635	Cerebellum	PC(42:10)+Na		14.47646983	16.58935035	0.872637099	-0.196546285	Positive
LipidLevel	KO	WT	6	6	-1.024312393	5.109103691	0.352	Cerebellum	PC(42:10)+H		101.7821122	191.1833228	0.532379904	-0.909471982	Positive
LipidLevel	KO	WT	3	3	-0.792225022	2.125495243	0.507	Cerebellum	PC(42:11)+H		1.575524306	3.695407731	0.426362065	-1.229849014	Positive
LipidLevel	KO	WT	3	3	-0.587383915	2.375397429	0.608	Cerebellum	PC(42:1e)+H		2.568913928	5.193787447	0.494622564	-1.015600039	Positive
LipidLevel	KO	WT	6	6	0.398736436	9.934550785	0.699	Cerebellum	PC(42:2)+Na		56.45669245	46.93678901	1.202823486	0.266424943	Positive
LipidLevel	KO	WT	6	6	-1.982342547	8.900443034	0.0791	Cerebellum	PC(42:2)+H		163.8616866	330.2050278	0.496242405	-1.010883074	Positive
LipidLevel	KO	WT	6	6	-1.094060957	5.009275545	0.324	Cerebellum	PC(42:2e)+H		4.540644712	79.75319679	0.056934884	-4.134543324	Positive
LipidLevel	KO	WT	6	6	-1.067237487	9.832960292	0.311	Cerebellum	PC(42:3)+H		10.9830253	19.50525676	0.563082513	-0.828581747	Positive
LipidLevel	KO	WT	3	3	-0.903897836	2.853178209	0.436	Cerebellum	PC(42:3e)+H		17.89360866	36.06340391	0.496172216	-1.011087143	Positive
LipidLevel	KO	WT	9	9	-1.143660029	9.307246021	0.281	Cerebellum	PC(42:4)+H		6.397483673	11.28865389	0.566721866	-0.819287226	Positive
LipidLevel	KO	WT	6	6	-0.80382278	9.492458922	0.441	Cerebellum	PC(42:5)+H		22.61089939	36.13016338	0.625818836	-0.676183012	Positive
LipidLevel	KO	WT	9	9	-0.241969836	14.70987622	0.812	Cerebellum	PC(42:5e)+H		569.8840966	684.9682591	0.831986163	-0.265368561	Positive
LipidLevel	KO	WT	6	6	0.095236078	8.530896283	0.926	Cerebellum	PC(42:6)+H		18.59725839	18.28519445	1.017066389	0.024413854	Positive
LipidLevel	KO	WT	6	6	-0.910334952	5.328697681	0.402	Cerebellum	PC(42:6e)+H		13.01510663	48.46513238	0.268547286	-1.896751953	Positive
LipidLevel	KO	WT	12	12	-1.060003864	17.68650904	0.303	Cerebellum	PC(42:7)+H		106.9575656	177.4647897	0.602697614	-0.730493741	Positive
LipidLevel	KO	WT	6	6	0.471481151	9.119226161	0.648	Cerebellum	PC(42:7)+Na		61.4244788	51.82811708	1.185157088	0.245078295	Positive
LipidLevel	KO	WT	6	6	-0.536366272	5.843945665	0.611	Cerebellum	PC(42:7e)+H		39.0578882	47.22328892	0.827089904	-0.273883937	Positive
LipidLevel	KO	WT	9	9	-0.435380464	10.93242477	0.672	Cerebellum	PC(42:8)+H		40.47564884	49.2756121	0.821413778	-0.283818948	Positive
[truncated: 2,433 more rows]
