# Supplementary material for: A murine model lacking Lyst recapitulates Chediak-Higashi syndrome with an earlier-onset neurodegenerative phenotype
Source: Commun Biol. 2025 Jul 18;8:1064. doi: 10.1038/s42003-025-08482-1 (PMC12274407; doi:10.1038/s42003-025-08482-1)
Supplement: Supplementary file 7 — Supplementary Data 5 [file 42003_2025_8482_MOESM7_ESM.zip]

Archive with 122 entries (114 files):
- B6 mice data/
- B6 mice data/Sciatic Nerve Counting/
- B6 mice data/B6 Behavior Study/
- B6 mice data/B6 HET Aging Study/
- B6 mice data/.DS_Store
- __MACOSX/B6 mice data/._.DS_Store
- B6 mice data/Purkinje Cell Counting/
- B6 mice data/qPCR/
- B6 mice data/Paw Analysis Averages/
- B6 mice data/Sciatic Nerve Counting/Sunny_Lyst_Mice_Axon_Count.R
- __MACOSX/B6 mice data/Sciatic Nerve Counting/._Sunny_Lyst_Mice_Axon_Count.R
- B6 mice data/Sciatic Nerve Counting/Lyst_KO_Mice_Axon_Counts_T-Tests_Axon~Age_WT.csv
- __MACOSX/B6 mice data/Sciatic Nerve Counting/._Lyst_KO_Mice_Axon_Counts_T-Tests_Axon~Age_WT.csv
- B6 mice data/Sciatic Nerve Counting/Lyst_KO_Mice_Axon_Counts_T-Tests_Axon~Genotype.csv
- __MACOSX/B6 mice data/Sciatic Nerve Counting/._Lyst_KO_Mice_Axon_Counts_T-Tests_Axon~Genotype.csv
- B6 mice data/Sciatic Nerve Counting/Lyst_Sciatic_Counting.csv
- __MACOSX/B6 mice data/Sciatic Nerve Counting/._Lyst_Sciatic_Counting.csv
- B6 mice data/B6 Behavior Study/Beam_Foot_Slips_Data_Plot_Lyst-KO.png
- __MACOSX/B6 mice data/B6 Behavior Study/._Beam_Foot_Slips_Data_Plot_Lyst-KO.png
- B6 mice data/B6 Behavior Study/Updated_Lyst_Mouse_Ataxia_Data.csv
- __MACOSX/B6 mice data/B6 Behavior Study/._Updated_Lyst_Mouse_Ataxia_Data.csv
- B6 mice data/B6 Behavior Study/AllBehavioral_Data_WT-KO_T_Tests.csv
- __MACOSX/B6 mice data/B6 Behavior Study/._AllBehavioral_Data_WT-KO_T_Tests.csv
- B6 mice data/B6 Behavior Study/AllBehavioral_Data_WT-KO_T_Tests.xlsx
- __MACOSX/B6 mice data/B6 Behavior Study/._AllBehavioral_Data_WT-KO_T_Tests.xlsx
- B6 mice data/B6 Behavior Study/Sunny_Lyst_Mice_Behavioral_Data_Updated_Expanded_Cohort.R
- __MACOSX/B6 mice data/B6 Behavior Study/._Sunny_Lyst_Mice_Behavioral_Data_Updated_Expanded_Cohort.R
- B6 mice data/B6 Behavior Study/Pole_Data_Descent_Plot_Lyst-KO.png
- __MACOSX/B6 mice data/B6 Behavior Study/._Pole_Data_Descent_Plot_Lyst-KO.png
- B6 mice data/B6 Behavior Study/Pole_Data_TAT_Plot_Lyst-KO.png
- __MACOSX/B6 mice data/B6 Behavior Study/._Pole_Data_TAT_Plot_Lyst-KO.png
- B6 mice data/B6 Behavior Study/Beam_Cross_Time_Data_Plot_Lyst-KO.png
- __MACOSX/B6 mice data/B6 Behavior Study/._Beam_Cross_Time_Data_Plot_Lyst-KO.png
- B6 mice data/B6 Behavior Study/ComboPlot_AtaxiaScreen-PoleDescent-BeamTime_Lyst-KO.png
- __MACOSX/B6 mice data/B6 Behavior Study/._ComboPlot_AtaxiaScreen-PoleDescent-BeamTime_Lyst-KO.png
- B6 mice data/B6 Behavior Study/Updated_Lyst_Mouse_Inverted_Pole_Data.csv
- __MACOSX/B6 mice data/B6 Behavior Study/._Updated_Lyst_Mouse_Inverted_Pole_Data.csv
- B6 mice data/B6 Behavior Study/Updated_Lyst_Mouse_Balance_Beam_Time_Data.csv
- __MACOSX/B6 mice data/B6 Behavior Study/._Updated_Lyst_Mouse_Balance_Beam_Time_Data.csv
- B6 mice data/B6 Behavior Study/Updated_Lyst_Mouse_Balance_Beam_Slips_Data.csv
- __MACOSX/B6 mice data/B6 Behavior Study/._Updated_Lyst_Mouse_Balance_Beam_Slips_Data.csv
- B6 mice data/B6 Behavior Study/Ataxia_Score_Plot_Lyst-KO.png
- __MACOSX/B6 mice data/B6 Behavior Study/._Ataxia_Score_Plot_Lyst-KO.png
- B6 mice data/B6 HET Aging Study/CHS Het Aging Study Mice.docx
- __MACOSX/B6 mice data/B6 HET Aging Study/._CHS Het Aging Study Mice.docx
- B6 mice data/B6 HET Aging Study/Het mice bal.beam.ataxiascreen.poletest data.xlsx
- __MACOSX/B6 mice data/B6 HET Aging Study/._Het mice bal.beam.ataxiascreen.poletest data.xlsx
- B6 mice data/B6 HET Aging Study/18mo_Lyst_Mice_BalanceBeam_Test_FootSlips.csv
- __MACOSX/B6 mice data/B6 HET Aging Study/._18mo_Lyst_Mice_BalanceBeam_Test_FootSlips.csv
- B6 mice data/B6 HET Aging Study/18mo_Lyst_Mice_BalanceBeam_Test_CrossTime.csv
- __MACOSX/B6 mice data/B6 HET Aging Study/._18mo_Lyst_Mice_BalanceBeam_Test_CrossTime.csv
- B6 mice data/B6 HET Aging Study/image002.png
- __MACOSX/B6 mice data/B6 HET Aging Study/._image002.png
- B6 mice data/B6 HET Aging Study/B6 Aging Study_Transfer_5.8.23.docx
- __MACOSX/B6 mice data/B6 HET Aging Study/._B6 Aging Study_Transfer_5.8.23.docx
- B6 mice data/B6 HET Aging Study/image001.png
- __MACOSX/B6 mice data/B6 HET Aging Study/._image001.png
- B6 mice data/B6 HET Aging Study/image004.png
- __MACOSX/B6 mice data/B6 HET Aging Study/._image004.png
- B6 mice data/B6 HET Aging Study/image005.png
- __MACOSX/B6 mice data/B6 HET Aging Study/._image005.png
- B6 mice data/B6 HET Aging Study/18mo_Lyst_Mice_Ataxia_Screen.csv
- __MACOSX/B6 mice data/B6 HET Aging Study/._18mo_Lyst_Mice_Ataxia_Screen.csv
- B6 mice data/B6 HET Aging Study/18mo_Lyst_Mice_InvertedPole_Test.csv
- __MACOSX/B6 mice data/B6 HET Aging Study/._18mo_Lyst_Mice_InvertedPole_Test.csv
- B6 mice data/B6 HET Aging Study/Malicdan Landreth Het Rotarod 9Mar23 Data.xlsx
- __MACOSX/B6 mice data/B6 HET Aging Study/._Malicdan Landreth Het Rotarod 9Mar23 Data.xlsx
- B6 mice data/B6 HET Aging Study/MS2302160-PathPrelim.pdf
- __MACOSX/B6 mice data/B6 HET Aging Study/._MS2302160-PathPrelim.pdf
- B6 mice data/Purkinje Cell Counting/Purkinje Density/
- B6 mice data/Purkinje Cell Counting/Sunny_Lyst_Mice_Purkinje_Cells.R
- __MACOSX/B6 mice data/Purkinje Cell Counting/._Sunny_Lyst_Mice_Purkinje_Cells.R
- B6 mice data/Purkinje Cell Counting/Purkinje Counts Parsed.csv
- __MACOSX/B6 mice data/Purkinje Cell Counting/._Purkinje Counts Parsed.csv
- B6 mice data/Purkinje Cell Counting/Purkinje_Total_Counts_Stats_By_Age-corrected.csv
- __MACOSX/B6 mice data/Purkinje Cell Counting/._Purkinje_Total_Counts_Stats_By_Age-corrected.csv
- B6 mice data/Purkinje Cell Counting/Purkinje_Cell_Counts_Plot_Lyst-KO.png
- __MACOSX/B6 mice data/Purkinje Cell Counting/._Purkinje_Cell_Counts_Plot_Lyst-KO.png
- B6 mice data/Purkinje Cell Counting/Purkinje_Cell_Counts_Plot_Lyst-KO_reverse coloring.png
- __MACOSX/B6 mice data/Purkinje Cell Counting/._Purkinje_Cell_Counts_Plot_Lyst-KO_reverse coloring.png
- B6 mice data/Purkinje Cell Counting/Lyst-KO_Mice_Purkinje_Cell_Counts_Parsed.xlsx
- __MACOSX/B6 mice data/Purkinje Cell Counting/._Lyst-KO_Mice_Purkinje_Cell_Counts_Parsed.xlsx
- B6 mice data/qPCR/lyst_Mouse_qPCR_Tissue_Data.csv
- __MACOSX/B6 mice data/qPCR/._lyst_Mouse_qPCR_Tissue_Data.csv
- B6 mice data/qPCR/Tissue-wise_lyst_Expression_WT-KO_Mice_T-Tests.csv
- __MACOSX/B6 mice data/qPCR/._Tissue-wise_lyst_Expression_WT-KO_Mice_T-Tests.csv
- B6 mice data/qPCR/Tissue-wise_lyst_Expression_KO_Mice.png
- __MACOSX/B6 mice data/qPCR/._Tissue-wise_lyst_Expression_KO_Mice.png
- B6 mice data/qPCR/Sunny_lyst_Mice_Tissue_qPCR.R
- __MACOSX/B6 mice data/qPCR/._Sunny_lyst_Mice_Tissue_qPCR.R
- B6 mice data/Paw Analysis Averages/Old_Mice_Stance_Widths_Plot_Average.png
- __MACOSX/B6 mice data/Paw Analysis Averages/._Old_Mice_Stance_Widths_Plot_Average.png
- B6 mice data/Paw Analysis Averages/Paw Analysis Average.xlsx
- __MACOSX/B6 mice data/Paw Analysis Averages/._Paw Analysis Average.xlsx
- B6 mice data/Paw Analysis Averages/Paw Analysis Average.csv
- __MACOSX/B6 mice data/Paw Analysis Averages/._Paw Analysis Average.csv
- B6 mice data/Paw Analysis Averages/Old_Mice_Stance_Widths_T-Test 2.csv
- __MACOSX/B6 mice data/Paw Analysis Averages/._Old_Mice_Stance_Widths_T-Test 2.csv
- B6 mice data/Paw Analysis Averages/Old_Mice_Paw_Angles_Plot_Average.png
- __MACOSX/B6 mice data/Paw Analysis Averages/._Old_Mice_Paw_Angles_Plot_Average.png
- B6 mice data/Paw Analysis Averages/Old_Mice_Step_Angle_T-Test 2.csv
- __MACOSX/B6 mice data/Paw Analysis Averages/._Old_Mice_Step_Angle_T-Test 2.csv
- B6 mice data/Paw Analysis Averages/Old_Mice_Stride_Lengths_Plot_Average.png
- __MACOSX/B6 mice data/Paw Analysis Averages/._Old_Mice_Stride_Lengths_Plot_Average.png
- B6 mice data/Paw Analysis Averages/Old_Mice_Stride_Lengths_T-Test 2.csv
- __MACOSX/B6 mice data/Paw Analysis Averages/._Old_Mice_Stride_Lengths_T-Test 2.csv
- B6 mice data/Paw Analysis Averages/Old_Mice_Paw_Angles_T-Test 2.csv
- __MACOSX/B6 mice data/Paw Analysis Averages/._Old_Mice_Paw_Angles_T-Test 2.csv
- B6 mice data/Paw Analysis Averages/ComboPlot_StrideLength-StanceWidtht-PawAngle_Lyst-KO_Average.png
- __MACOSX/B6 mice data/Paw Analysis Averages/._ComboPlot_StrideLength-StanceWidtht-PawAngle_Lyst-KO_Average.png
- B6 mice data/Purkinje Cell Counting/Purkinje Density/B6_Purkinje_Density.csv
- __MACOSX/B6 mice data/Purkinje Cell Counting/Purkinje Density/._B6_Purkinje_Density.csv
- B6 mice data/Purkinje Cell Counting/Purkinje Density/Purkinje_Cell_Density_Plot_Lyst-KO.png
- __MACOSX/B6 mice data/Purkinje Cell Counting/Purkinje Density/._Purkinje_Cell_Density_Plot_Lyst-KO.png
- B6 mice data/Purkinje Cell Counting/Purkinje Density/Lengths.csv
- __MACOSX/B6 mice data/Purkinje Cell Counting/Purkinje Density/._Lengths.csv
- B6 mice data/Purkinje Cell Counting/Purkinje Density/Purkinje cell per mm.jpg
- __MACOSX/B6 mice data/Purkinje Cell Counting/Purkinje Density/._Purkinje cell per mm.jpg
- B6 mice data/Purkinje Cell Counting/Purkinje Density/Purkinje Cell Density.csv
- __MACOSX/B6 mice data/Purkinje Cell Counting/Purkinje Density/._Purkinje Cell Density.csv
- B6 mice data/Purkinje Cell Counting/Purkinje Density/Purkinje_Density_Stats_By_Age.csv
- __MACOSX/B6 mice data/Purkinje Cell Counting/Purkinje Density/._Purkinje_Density_Stats_By_Age.csv
