# Supplementary material for: A murine model lacking Lyst recapitulates Chediak-Higashi syndrome with an earlier-onset neurodegenerative phenotype
Source: Commun Biol. 2025 Jul 18;8:1064. doi: 10.1038/s42003-025-08482-1 (PMC12274407; doi:10.1038/s42003-025-08482-1)
Supplement: Supplementary file 7 — Supplementary Data 5 [file 42003_2025_8482_MOESM7_ESM.zip › B6 mice data/Sciatic Nerve Counting/Sunny_Lyst_Mice_Axon_Count.R]

rm(list = ls())
library(dplyr)
library(data.table)
library(magrittr)
library(ggplot2)
library(RColorBrewer)
library(rstatix)

dataDir <- "c:/Users/landrethml/Desktop"
setwd(dataDir)

NerveCounts <- read_csv("Lyst_Sciatic_Counting.csv")

ColPal <-
  c("WT" = brewer.pal(5, "Purples")[4],
    "KO" = brewer.pal(6, "Greys")[3]
    )
NerveCounts$Genotype %<>%factor(levels = c("WT","KO"))

ggplot(NerveCounts,
       aes(x = as.factor(Age),
           y = Axons,
           fill = Genotype
           ) 
       ) +
  geom_bar(stat = "summary",
           position = position_dodge(0.9, preserve = 'single'),
           fun = "mean"
           ) +
  stat_summary(geom = "errorbar",
               fun.data = mean_se,
               position = position_dodge(0.9, preserve = "single"),
               width = 0.5
               )  +
  scale_fill_manual(values = ColPal,
                    labels = c("Wildtype",
                               expression(italic(Lyst)^{Delta/Delta})
                               )
                    ) +
  theme_linedraw() +
  theme(legend.text = element_text(size = 8),
        legend.title = element_text(size = 8),
        legend.key.size = unit(4, "mm"),
        panel.grid = element_blank()
        ) +
  labs(y = "Sciatic Nerve Axon Count",
       x = "Age (Months)") 
  ggsave("Lyst_KO_Mice_Sciatic_Nerve_Axon_Count_Plot.png",
       device = "png",
       width = 6,
       height = 6,
       units = "cm",
       dpi = 350
       )
 
rbind(data.frame("AgeMonths" = 3,
                 t_test(filter(NerveCounts, Age == 3),
                        Axons ~ Genotype)
                 ),
      data.frame("AgeMonths" = 24,
                 t_test(filter(NerveCounts, Age == 24),
                        Axons ~ Genotype)
                 )
      ) %>%
  fwrite("Lyst_KO_Mice_Axon_Counts_T-Tests_Axon~Genotype.csv")

t_test(filter(NerveCounts, Genotype == "WT"),
       Axons ~ Age
       ) %>%
  fwrite("Lyst_KO_Mice_Axon_Counts_T-Tests_Axon~Age_WT.csv")
