# Supplementary material for: A murine model lacking Lyst recapitulates Chediak-Higashi syndrome with an earlier-onset neurodegenerative phenotype
Source: Commun Biol. 2025 Jul 18;8:1064. doi: 10.1038/s42003-025-08482-1 (PMC12274407; doi:10.1038/s42003-025-08482-1)
Supplement: Supplementary file 7 — Supplementary Data 5 [file 42003_2025_8482_MOESM7_ESM.zip › B6 mice data/Sciatic Nerve Counting/Lyst_KO_Mice_Axon_Counts_T-Tests_Axon~Genotype.csv]

AgeMonths	.y.	group1	group2	n1	n2	statistic	df	p
3	Axons	WT	KO	21	10	2.37401171216997	23.0760298150803	0.0263
24	Axons	WT	KO	15	10	3.22597562704892	22.7531971042009	0.00377
