# Supplementary material for: A murine model lacking Lyst recapitulates Chediak-Higashi syndrome with an earlier-onset neurodegenerative phenotype
Source: Commun Biol. 2025 Jul 18;8:1064. doi: 10.1038/s42003-025-08482-1 (PMC12274407; doi:10.1038/s42003-025-08482-1)
Supplement: Supplementary file 7 — Supplementary Data 5 [file 42003_2025_8482_MOESM7_ESM.zip › B6 mice data/Sciatic Nerve Counting/Lyst_Sciatic_Counting.csv]

Genotype	Age	Axons
KO	3	642
KO	3	969
KO	3	941
KO	3	1674
KO	3	1567
KO	3	1606
KO	3	1327
KO	3	1233
KO	3	1726
KO	3	940
WT	3	1557
WT	3	1399
WT	3	1576
WT	3	1484
WT	3	1483
WT	3	611
WT	3	1842
WT	3	832
WT	3	1608
WT	3	1793
WT	3	1759
WT	3	2082
WT	3	2063
WT	3	2205
WT	3	2271
WT	3	2485
WT	3	2218
WT	3	1327
WT	3	1822
WT	3	787
WT	3	1359
KO	24	642
KO	24	969
KO	24	941
KO	24	1674
KO	24	1567
KO	24	1606
KO	24	1327
KO	24	1233
KO	24	1726
KO	24	940
WT	24	1262
WT	24	1338
WT	24	1147
WT	24	1196
WT	24	1328
WT	24	1153
WT	24	2455
WT	24	2315
WT	24	2152
WT	24	2145
WT	24	2258
WT	24	2138
WT	24	2264
WT	24	2289
WT	24	2171
