# Supplementary material for: A murine model lacking Lyst recapitulates Chediak-Higashi syndrome with an earlier-onset neurodegenerative phenotype
Source: Commun Biol. 2025 Jul 18;8:1064. doi: 10.1038/s42003-025-08482-1 (PMC12274407; doi:10.1038/s42003-025-08482-1)
Supplement: Supplementary file 7 — Supplementary Data 5 [file 42003_2025_8482_MOESM7_ESM.zip › B6 mice data/B6 Behavior Study/Updated_Lyst_Mouse_Ataxia_Data.csv]

Age_Months	Sex	Genotype	CombinedAtaxiaScore
6	M	HOM	1
6	M	HOM	2
6	M	HOM	0
6	M	HOM	0
6	M	HOM	0
6	M	HOM	0
6	M	HOM	0
6	M	B6 WT	0
6	M	B6 WT	0
6	M	B6 WT	0
6	M	B6 WT	0
6	M	B6 WT	0
6	M	B6 WT	0
6	M	B6 WT	0
6	M	B6 WT	0
6	M	B6 WT	0
6	F	HOM	1
6	F	HOM	1
6	F	HOM	0
6	F	HOM	0
6	F	HOM	0
6	F	HOM	0
6	F	HOM	0
6	F	HOM	0.5
6	F	HOM	0
6	F	HOM	0
6	F	HOM	1
6	F	B6 WT	0.5
6	F	B6 WT	0
6	F	B6 WT	0
6	F	B6 WT	0
6	F	B6 WT	0
6	F	B6 WT	0
6	F	B6 WT	0
6	F	B6 WT	0
7	M	HOM	2
7	M	HOM	1.5
7	M	HOM	0
7	M	HOM	1.5
7	M	HOM	2
7	M	HOM	1.5
7	M	HOM	0.5
7	M	B6 WT	0
7	M	B6 WT	0
7	M	B6 WT	0
7	M	B6 WT	1
7	M	B6 WT	0
7	M	B6 WT	0
7	M	B6 WT	0
7	M	B6 WT	1
7	M	B6 WT	0
7	F	HOM	1
7	F	HOM	1.5
7	F	HOM	0
7	F	HOM	1
7	F	HOM	0
7	F	HOM	1
7	F	HOM	0.5
7	F	HOM	2
7	F	HOM	2
7	F	HOM	1
7	F	HOM	1
7	F	B6 WT	0
7	F	B6 WT	0
7	F	B6 WT	0
7	F	B6 WT	0
7	F	B6 WT	1
7	F	B6 WT	0
7	F	B6 WT	0
7	F	B6 WT	0
8	M	HOM	9.5
8	M	HOM	9
8	M	HOM	2.5
8	M	HOM	2.5
8	M	HOM	5.5
8	M	HOM	5.5
8	M	B6 WT	1.5
8	M	B6 WT	0
8	M	B6 WT	0
8	M	B6 WT	1
8	M	B6 WT	0.5
8	M	B6 WT	1.5
8	M	B6 WT	2
8	M	B6 WT	0
8	M	B6 WT	0.5
8	F	HOM	1
8	F	HOM	1.5
8	F	HOM	0
8	F	HOM	1
8	F	HOM	0
8	F	HOM	1
8	F	HOM	0.5
8	F	HOM	2
8	F	HOM	2
8	F	HOM	1
8	F	HOM	1
8	F	B6 WT	0
8	F	B6 WT	0
8	F	B6 WT	0
8	F	B6 WT	0
8	F	B6 WT	1
8	F	B6 WT	0
8	F	B6 WT	0
9	M	Hom	2
9	M	Hom	3
9	M	Hom	5
9	M	Hom	6
9	M	Hom	4
9	M	Hom	12
9	M	Hom	3
9	M	Hom	5
9	M	HOM	7
9	M	WT	1
9	M	WT	0
9	M	WT	0
9	M	WT	0
9	M	WT	1
9	F	Hom	7
9	F	Hom	3
9	F	Hom	6
9	F	Hom	1
9	F	Hom	4
9	F	Hom	3
9	F	WT	0
9	F	WT	0
9	F	WT	0
9	F	WT	0
9	F	WT	0
9	F	WT	0
9	F	HOM	1
9	F	HOM	1
9	F	HOM	0
9	F	HOM	0.5
9	F	HOM	0
9	F	HOM	2
9	F	HOM	0.5
9	F	HOM	0.5
9	F	HOM	1.5
9	F	HOM	1.5
9	F	HOM	1
9	F	B6 WT	0
9	F	B6 WT	0
9	F	B6 WT	0
9	F	B6 WT	0
9	F	B6 WT	0.5
9	F	B6 WT	0
9	F	B6 WT	0
10	F	HOM	4.5
10	F	HOM	1.5
10	F	HOM	0.5
10	F	HOM	1.5
10	F	HOM	0
10	F	HOM	3.5
10	F	HOM	0.5
10	F	HOM	0.5
10	F	HOM	2.5
10	F	HOM	0.5
10	F	HOM	1
10	F	B6 WT	0
10	F	B6 WT	0
10	F	B6 WT	0
10	F	B6 WT	0
10	F	B6 WT	0.5
10	F	B6 WT	1
10	F	B6 WT	0.5
11	M	HOM	9.5
11	M	HOM	9
11	M	HOM	2.5
11	M	HOM	2.5
11	M	HOM	5.5
11	M	HOM	5.5
11	M	B6 WT	1.5
11	M	B6 WT	0
11	M	B6 WT	0
11	M	B6 WT	1
11	M	B6 WT	0.5
11	M	B6 WT	1.5
11	M	B6 WT	2
11	M	B6 WT	0
11	M	B6 WT	0.5
11	F	HOM	3
11	F	HOM	2
11	F	HOM	0
11	F	HOM	3
11	F	HOM	1
11	F	HOM	3.5
11	F	HOM	0
11	F	HOM	0.5
11	F	HOM	1.5
11	F	HOM	1
11	F	HOM	2
11	F	B6 WT	0
11	F	B6 WT	0
11	F	B6 WT	0
11	F	B6 WT	0
11	F	B6 WT	0
11	F	B6 WT	1
11	F	B6 WT	1
12	M	HOM	6
12	M	HOM	1
12	M	HOM	6
12	M	HOM	7
12	M	HOM	5
12	M	WT	2
12	M	WT	1
12	M	HET	1
12	M	WT	1
12	M	WT	1
12	M	WT	0
12	M	WT	3
12	M	WT	2
12	M	WT	0
12	F	HOM	8
12	F	HOM	9
12	F	HOM	10
12	F	HOM	7
12	F	HOM	6
12	F	HOM	6
12	F	HOM	5
12	F	HOM	9
12	F	HOM	9
12	F	WT	2
12	F	WT	3
12	F	WT	0
12	F	HET	4
12	F	WT	1
12	F	HET	1
12	F	WT	1
12	F	WT	0
12	M	HOM	11
12	M	HOM	11
12	M	HOM	4
12	M	HOM	5
12	M	HOM	5
12	M	HOM	5.5
12	M	B6 WT	1
12	M	B6 WT	1
12	M	B6 WT	0
12	M	B6 WT	1.5
12	M	B6 WT	1
12	M	B6 WT	2
12	M	B6 WT	1
12	M	B6 WT	0
12	M	B6 WT	1
12	F	HOM	7
12	F	HOM	4.5
12	F	HOM	2
12	F	HOM	6.5
12	F	HOM	5.5
12	F	HOM	6
12	F	HOM	0.5
12	F	HOM	7.5
12	F	HOM	3.5
12	F	HOM	4.5
12	F	HOM	3.5
12	F	B6 WT	0
12	F	B6 WT	0
12	F	B6 WT	0
12	F	B6 WT	1
12	F	B6 WT	0
12	F	B6 WT	1
12	F	B6 WT	0
13	M	HOM	13.5
13	M	HOM	12
13	M	HOM	8.5
13	M	HOM	6.5
13	M	HOM	4.5
13	M	HOM	3.5
13	M	B6 WT	0
13	M	B6 WT	1
13	M	B6 WT	0
13	M	B6 WT	1.5
13	M	B6 WT	1
13	M	B6 WT	0
13	M	B6 WT	4
13	M	B6 WT	0
13	M	B6 WT	1.5
14	M	HOM	15.5
14	M	HOM	13.5
14	M	HOM	6.5
14	M	HOM	10
14	M	HOM	4.5
14	M	HOM	4
14	M	B6 WT	0
14	M	B6 WT	1
14	M	B6 WT	0
14	M	B6 WT	3
14	M	B6 WT	1.5
14	M	B6 WT	0.5
14	M	B6 WT	4.5
14	M	B6 WT	0
14	M	B6 WT	1
15	M	HOM	15.5
15	M	HOM	15.5
15	M	HOM	8
15	M	HOM	12.5
15	M	HOM	7.5
15	M	HOM	7
15	M	B6 WT	0.5
15	M	B6 WT	1
15	M	B6 WT	0.5
15	M	B6 WT	1.5
15	M	B6 WT	1
15	M	B6 WT	0.5
15	M	B6 WT	3.5
15	M	B6 WT	1
15	M	B6 WT	0.5
18	F	HOM	13.5
18	M	HOM	12.25
18	M	HOM	11.25
18	M	HOM	8.75
18	F	HOM	11.75
18	F	HOM	7
18	F	HOM	11.25
18	F	B6 WT	2
18	F	B6 WT	0.5
18	F	B6 WT	0.5
18	F	B6 WT	2
18	F	B6 WT	0.5
18	F	B6 WT	1
18	F	B6 WT	1.25
