# Supplementary material for: A murine model lacking Lyst recapitulates Chediak-Higashi syndrome with an earlier-onset neurodegenerative phenotype
Source: Commun Biol. 2025 Jul 18;8:1064. doi: 10.1038/s42003-025-08482-1 (PMC12274407; doi:10.1038/s42003-025-08482-1)
Supplement: Supplementary file 7 — Supplementary Data 5 [file 42003_2025_8482_MOESM7_ESM.zip › B6 mice data/B6 Behavior Study/AllBehavioral_Data_WT-KO_T_Tests.csv]

Dataset	Metric	Age_Months	.y.	group1	group2	n1	n2	statistic	df	p
AtaxiaData	CombinedAtaxiaScore	6	Metric	WT	KO	17	18	-2.336422206	18.51932285	0.0309	*
		7	Metric	WT	KO	17	18	-4.916804526	27.08792566	0.0000378	***
		8	Metric	WT	KO	16	17	-2.971691844	17.83002507	0.00823	**
		9	Metric	WT	KO	18	26	-5.278093244	26.00500552	0.0000161	***
		10	Metric	WT	KO	7	11	-2.659478719	12.22660365	0.0205	*
		11	Metric	WT	KO	16	17	-3.53288547	17.95462641	0.00238	***
		12	Metric	WT	KO	30	31	-10.3935836	37.28633578	1.45E-12	***
		13	Metric	WT	KO	9	6	-4.163466461	5.699561085	0.00662	**
		14	Metric	WT	KO	9	6	-3.814667113	5.697279032	0.00972	**
		15	Metric	WT	KO	9	6	-5.942418975	5.387256388	0.00149	***
		18	Metric	WT	KO	7	7	-11.11671227	7.107860931	0.00000947	***
PoleData	TurnaroundTime_Sec	6	Metric	WT	KO	19	18	-0.004447686	19.2944485	0.996
		7	Metric	WT	KO	10	11	-0.080640499	17.89670036	0.937
		8	Metric	WT	KO	19	17	0.119816768	32.22272633	0.905
		9	Metric	WT	KO	11	14	-3.358796717	19.57860914	0.00319	***
		10	Metric	WT	KO	19	17	0.119816768	32.22272633	0.905
		11	Metric	WT	KO	18	17	1.012802721	27.73115332	0.32
		12	Metric	WT	KO	32	31	-3.035974962	32.18043111	0.00472	***
		13	Metric	WT	KO	9	6	-1.096322524	5.509021684	0.319
		14	Metric	WT	KO	8	4	1.322875655	7	0.227
		15	Metric	WT	KO	9	4	-0.830480363	4.489907527	0.448
		18	Metric	WT	KO	7	7	-3.388972249	6.107268813	0.0143	*
PoleData	DescentTime_Sec	6	Metric	WT	KO	19	18	-0.354416829	24.54291333	0.726
		7	Metric	WT	KO	10	11	-0.982341543	18.17720364	0.339
		8	Metric	WT	KO	19	17	-0.798447809	21.48722014	0.433
		9	Metric	WT	KO	11	14	-0.396165871	18.36332289	0.697
		10	Metric	WT	KO	19	17	-0.798447809	21.48722014	0.433
		11	Metric	WT	KO	18	17	0.150241295	31.25132936	0.882
		12	Metric	WT	KO	32	31	-2.692528328	37.60821781	0.0105	**
		13	Metric	WT	KO	9	6	-2.010411314	5.235997095	0.098
		14	Metric	WT	KO	8	4	-1.876811881	8.880256785	0.0937
		15	Metric	WT	KO	9	4	-1.972446354	4.054787101	0.119
		18	Metric	WT	KO	7	7	-2.064358395	6.147383716	0.0834
BeamTime12	CrossTime	6	Metric	WT	KO	18	18	1.065371557	33.39839363	0.294
		7	Metric	WT	KO	9	11	0.722960396	17.99318928	0.479
		8	Metric	WT	KO	18	18	0.185569831	33.97743986	0.854
		9	Metric	WT	KO	20	25	0.212943832	37.1419167	0.833
		10	Metric	WT	KO	16	17	0.389353548	30.6602018	0.7
		11	Metric	WT	KO	16	17	0.729505405	24.58697567	0.473
		12	Metric	WT	KO	30	31	-2.200962315	39.49212536	0.0336	*
		13	Metric	WT	KO	9	6	-1.160608808	5.429779049	0.294
		14	Metric	WT	KO	9	6	-0.86803527	7.267732726	0.413
		15	Metric	WT	KO	9	6	-0.86803527	7.267732726	0.413
		18	Metric	WT	KO	7	7	-3.927236988	6.503850423	0.00659	**
BeamTime24	CrossTime	6	Metric	WT	KO	18	18	-0.331741111	33.99921682	0.742
		7	Metric	WT	KO	9	11	-1.116553137	17.79206284	0.279
		8	Metric	WT	KO	18	18	-1.434062904	32.78057944	0.161		0.05	*
		9	Metric	WT	KO	20	25	-0.246990614	41.56788944	0.806		0.01	**
		10	Metric	WT	KO	17	17	0.884902204	31.77758901	0.383		0.005	***
		11	Metric	WT	KO	16	17	-0.090120964	19.97704678	0.929
		12	Metric	WT	KO	30	31	-2.269478115	37.932427	0.029	*
		13	Metric	WT	KO	9	6	-0.9320876	11.2220458	0.371
		14	Metric	WT	KO	9	6	-1.356518176	11.23973435	0.202
		15	Metric	WT	KO	9	6	-1.356518176	11.23973435	0.202
		18	Metric	WT	KO	7	7	-4.24153741	6.721933729	0.0042	***
BeamSlips12	FootSlips	6	Metric	WT	KO	18	18	-1.58372874	28.43011236	0.124
		7	Metric	WT	KO	9	11	-1.881174523	15.66180919	0.0787
		8	Metric	WT	KO	18	18	-2.450450891	33.2904121	0.0197	*
		9	Metric	WT	KO	20	25	-1.995496266	34.32048164	0.054
		10	Metric	WT	KO	16	17	-1.259700965	18.58177121	0.223
		11	Metric	WT	KO	16	17	-1.496841725	20.78770678	0.149
		12	Metric	WT	KO	30	31	-4.361009982	57.58647478	0.0000542	***
		13	Metric	WT	KO	9	5	-0.327543214	9.23402818	0.751
		14	Metric	WT	KO	9	5	-1.78751026	4.109616587	0.146
		15	Metric	WT	KO	9	5	-1.78751026	4.109616587	0.146
		18	Metric	WT	KO	7	7	-3.131762465	6.180130985	0.0195	*
BeamSlips24	FootSlips	6	Metric	WT	KO	18	18	0.879049073	31.64615385	0.386
		7	Metric	WT	KO	9	11	0.140719509	16.41203029	0.89
		8	Metric	WT	KO	18	18	0	34	1
		9	Metric	WT	KO	20	25	-2.248630636	28.20228965	0.0325	*
		10	Metric	WT	KO	17	17	-0.353553391	28.6183406	0.726
		11	Metric	WT	KO	17	17	0.224254975	31.58319433	0.824
		12	Metric	WT	KO	31	31	-0.794606391	54.99911515	0.43
		13	Metric	WT	KO	9	6	-1.557479558	5	0.18
		14	Metric	WT	KO	9	6	-1.124643114	6.110688143	0.303
		15	Metric	WT	KO	9	6	-1.124643114	6.110688143	0.303
		18	Metric	WT	KO	7	7	-1.183215956	6	0.281
