# Supplementary material for: A murine model lacking Lyst recapitulates Chediak-Higashi syndrome with an earlier-onset neurodegenerative phenotype
Source: Commun Biol. 2025 Jul 18;8:1064. doi: 10.1038/s42003-025-08482-1 (PMC12274407; doi:10.1038/s42003-025-08482-1)
Supplement: Supplementary file 7 — Supplementary Data 5 [file 42003_2025_8482_MOESM7_ESM.zip › B6 mice data/B6 Behavior Study/AllBehavioral_Data_WT-KO_T_Tests.xlsx]

## Sheet: AllBehavioral_Data_WT-KO_T_Test
Dataset	Metric	Age_Months	.y.	group1	group2	n1	n2	statistic	df	p
AtaxiaData	CombinedAtaxiaScore	6	Metric	WT	KO	17	18	-2.33642	18.5193	0.0309
		7	Metric	WT	KO	17	18	-4.9168	27.0879	3.78e-05
		8	Metric	WT	KO	16	17	-2.97169	17.83	0.00823
		9	Metric	WT	KO	18	26	-5.27809	26.005	1.61e-05
		10	Metric	WT	KO	7	11	-2.65948	12.2266	0.0205
		11	Metric	WT	KO	16	17	-3.53289	17.9546	0.00238
		12	Metric	WT	KO	30	31	-10.3936	37.2863	1.45e-12
		13	Metric	WT	KO	9	6	-4.16347	5.69956	0.00662
		14	Metric	WT	KO	9	6	-3.81467	5.69728	0.00972
		15	Metric	WT	KO	9	6	-5.94242	5.38726	0.00149
PoleData	TurnaroundTime_Sec	6	Metric	WT	KO	19	18	-0.00444769	19.2944	0.996
		7	Metric	WT	KO	10	11	-0.0806405	17.8967	0.937
		8	Metric	WT	KO	19	17	0.119817	32.2227	0.905
		9	Metric	WT	KO	11	14	-3.3588	19.5786	0.00319
		10	Metric	WT	KO	19	17	0.119817	32.2227	0.905
		11	Metric	WT	KO	18	17	1.0128	27.7312	0.32
		12	Metric	WT	KO	32	31	-3.03597	32.1804	0.00472
		13	Metric	WT	KO	9	6	-1.09632	5.50902	0.319
		14	Metric	WT	KO	8	4	1.32288	7	0.227
		15	Metric	WT	KO	9	4	-0.83048	4.48991	0.448
PoleData	DescentTime_Sec	6	Metric	WT	KO	19	18	-0.354417	24.5429	0.726
		7	Metric	WT	KO	10	11	-0.982342	18.1772	0.339
		8	Metric	WT	KO	19	17	-0.798448	21.4872	0.433
		9	Metric	WT	KO	11	14	-0.396166	18.3633	0.697
		10	Metric	WT	KO	19	17	-0.798448	21.4872	0.433
		11	Metric	WT	KO	18	17	0.150241	31.2513	0.882
		12	Metric	WT	KO	32	31	-2.69253	37.6082	0.0105
		13	Metric	WT	KO	9	6	-2.01041	5.236	0.098
		14	Metric	WT	KO	8	4	-1.87681	8.88026	0.0937
		15	Metric	WT	KO	9	4	-1.97245	4.05479	0.119
BeamTime12	CrossTime	6	Metric	WT	KO	18	18	1.06537	33.3984	0.294
		7	Metric	WT	KO	9	11	0.72296	17.9932	0.479
		8	Metric	WT	KO	18	18	0.18557	33.9774	0.854
		9	Metric	WT	KO	20	25	0.212944	37.1419	0.833
		10	Metric	WT	KO	16	17	0.389354	30.6602	0.7
		11	Metric	WT	KO	16	17	0.729505	24.587	0.473
		12	Metric	WT	KO	30	31	-2.20096	39.4921	0.0336
		13	Metric	WT	KO	9	6	-1.16061	5.42978	0.294
		14	Metric	WT	KO	9	6	-0.868035	7.26773	0.413
		15	Metric	WT	KO	9	6	-0.868035	7.26773	0.413
BeamTime24	CrossTime	6	Metric	WT	KO	18	18	-0.331741	33.9992	0.742
		7	Metric	WT	KO	9	11	-1.11655	17.7921	0.279
		8	Metric	WT	KO	18	18	-1.43406	32.7806	0.161
		9	Metric	WT	KO	20	25	-0.246991	41.5679	0.806
		10	Metric	WT	KO	17	17	0.884902	31.7776	0.383
		11	Metric	WT	KO	16	17	-0.090121	19.977	0.929
		12	Metric	WT	KO	30	31	-2.26948	37.9324	0.029
		13	Metric	WT	KO	9	6	-0.932088	11.222	0.371
		14	Metric	WT	KO	9	6	-1.35652	11.2397	0.202
		15	Metric	WT	KO	9	6	-1.35652	11.2397	0.202
BeamSlips12	FootSlips	6	Metric	WT	KO	18	18	-1.58373	28.4301	0.124
		7	Metric	WT	KO	9	11	-1.88117	15.6618	0.0787
		8	Metric	WT	KO	18	18	-2.45045	33.2904	0.0197
		9	Metric	WT	KO	20	25	-1.9955	34.3205	0.054
		10	Metric	WT	KO	16	17	-1.2597	18.5818	0.223
		11	Metric	WT	KO	16	17	-1.49684	20.7877	0.149
		12	Metric	WT	KO	30	31	-4.36101	57.5865	5.42e-05
		13	Metric	WT	KO	9	5	-0.327543	9.23403	0.751
		14	Metric	WT	KO	9	5	-1.78751	4.10962	0.146
		15	Metric	WT	KO	9	5	-1.78751	4.10962	0.146
BeamSlips24	FootSlips	6	Metric	WT	KO	18	18	0.879049	31.6462	0.386
		7	Metric	WT	KO	9	11	0.14072	16.412	0.89
		8	Metric	WT	KO	18	18	0	34	1
		9	Metric	WT	KO	20	25	-2.24863	28.2023	0.0325
		10	Metric	WT	KO	17	17	-0.353553	28.6183	0.726
		11	Metric	WT	KO	17	17	0.224255	31.5832	0.824
		12	Metric	WT	KO	31	31	-0.794606	54.9991	0.43
		13	Metric	WT	KO	9	6	-1.55748	5	0.18
		14	Metric	WT	KO	9	6	-1.12464	6.11069	0.303
		15	Metric	WT	KO	9	6	-1.12464	6.11069	0.303
