# Supplementary material for: A murine model lacking Lyst recapitulates Chediak-Higashi syndrome with an earlier-onset neurodegenerative phenotype
Source: Commun Biol. 2025 Jul 18;8:1064. doi: 10.1038/s42003-025-08482-1 (PMC12274407; doi:10.1038/s42003-025-08482-1)
Supplement: Supplementary file 7 — Supplementary Data 5 [file 42003_2025_8482_MOESM7_ESM.zip › B6 mice data/B6 Behavior Study/Sunny_Lyst_Mice_Behavioral_Data_Updated_Expanded_Cohort.R]

rm(list = ls())
library(dplyr)
library(data.table)
library(magrittr)
library(ggplot2)
library(RColorBrewer)
library(rstatix)
library(ggpubr)


setwd("/Users/landrethml/Desktop/B6 Behavior Study")

BeamTimeData <- 
  fread("Updated_Lyst_Mouse_Balance_Beam_Time_Data.csv") %>%
  filter(Genotype != "HET")
BeamSlipsData <- 
  fread("Updated_Lyst_Mouse_Balance_Beam_Slips_Data.csv") %>%
  filter(Genotype != "HET")
PoleData <- 
  fread("Updated_Lyst_Mouse_Inverted_Pole_Data.csv") %>%
  filter(Genotype != "HET")
AtaxiaData <-
  fread("Updated_Lyst_Mouse_Ataxia_Data.csv") %>%
  filter(Genotype != "HET")

# Make grouping variables uniform 
BeamTimeData$Genotype[grep("Hom",BeamTimeData$Genotype, ignore.case = TRUE)] <- "KO"
BeamTimeData$Genotype[grep("WT",BeamTimeData$Genotype)] <- "WT"

BeamSlipsData$Genotype[grep("Hom",BeamSlipsData$Genotype, ignore.case = TRUE)] <- "KO"
BeamSlipsData$Genotype[grep("WT",BeamSlipsData$Genotype)] <- "WT"

PoleData$Genotype[grep("Hom",PoleData$Genotype, ignore.case = TRUE)] <- "KO"
PoleData$Genotype[grep("WT",PoleData$Genotype)] <- "WT"

AtaxiaData$Genotype[grep("Hom",AtaxiaData$Genotype, ignore.case = TRUE)] <- "KO"
AtaxiaData$Genotype[grep("WT",AtaxiaData$Genotype)] <- "WT"

BeamTimeData$Genotype %<>% factor(levels = c("WT","KO","HET"))
BeamSlipsData$Genotype %<>% factor(levels = c("WT","KO","HET"))
PoleData$Genotype %<>% factor(levels = c("WT","KO","HET"))
AtaxiaData$Genotype %<>% factor(levels = c("WT","KO","HET"))

ColPal <-
  c("WT" = brewer.pal(5, "Purples")[4],
    "KO" = brewer.pal(6, "Greys")[3]
      )

ataxiaPlot <-
  AtaxiaData %>%
  filter(Genotype != "HET") %>%
  ggplot(aes(fill= Genotype, 
    x = as.factor(Age_Months),
           y = CombinedAtaxiaScore,
           )
       ) +
  geom_boxplot( position = "dodge",
               outlier.size = 0.75
               ) +
  theme_linedraw()+
    theme(panel.grid = element_blank())+
  scale_fill_manual(values = ColPal) +
  scale_color_manual(values = ColPal) +
  labs(title = "Ataxia Screening",
       y = "Composite Ataxia Score",
       x = "Age (Months)",
       fill = "Genotype"
       )
# ggsave("Ataxia_Score_Plot_Lyst-KO.png",
#        width = 8,
#        height = 8,
#        units = "cm",
#        dpi = 350
#        )

PoleData %>%
  filter(Genotype != "HET") %>%
  ggplot(aes(x = factor(Age_Months),
           y = `TurnaroundTime_Sec`,
           fill = Genotype
           )
       ) +
  geom_boxplot(position = "dodge",
               outlier.size = 0.75
               ) +
  theme_linedraw() +
  theme(panel.grid = element_blank())+
  scale_fill_manual(values = ColPal) +
  labs(title = "Inverted Pole Test",
       y = "Turnaround Time (Sec)",
       x = "Age (Months)",
       fill = "Genotype"
       )

ggsave("Pole_Data_TAT_Plot_Lyst-KO.png",
       width = 12,
       height = 8,
       units = "cm",
       dpi = 350
       )

poleDescentPlot <-
  PoleData %>%
  filter(Genotype != "HET") %>%
  ggplot(aes(x = factor(Age_Months),
             y = `DescentTime_Sec`,
             fill = Genotype
             )
         ) +
  geom_boxplot(position = "dodge",
               outlier.size = 0.75
               ) +
  theme_linedraw() +
  theme(panel.grid = element_blank())+
  scale_fill_manual(values = ColPal) +
  labs(title = "Inverted Pole Test",
       y = "Descent Time (Sec)",
       x = "Age (Months)",
       fill = "Genotype"
       )

# ggsave("Pole_Data_Descent_Plot_Lyst-KO.png",
#        width = 8,
#        height = 8,
#        units = "cm",
#        dpi = 350
#        )

BeamSlipsData$BeamWidth %<>% 
  factor(levels = c(24,12),
         labels = c("24 mm Beam","12 mm Beam"))
BeamTimeData$BeamWidth %<>% 
  factor(levels = c(24,12),
         labels = c("24 mm Beam","12 mm Beam"))


beamTimePlot <- 
  BeamTimeData %>%
  filter(Genotype != "HET") %>%
  ggplot(aes(y = CrossTime,
             x = factor(Age_Months),
             fill = Genotype
             )
       ) +
  geom_boxplot(position = "dodge",
               outlier.size = 0.75
               ) +
  facet_wrap(~BeamWidth) + 
  theme_linedraw() +
  theme(panel.grid = element_blank()) +
  scale_fill_manual(values = ColPal)  +
  labs(title = "Horizontal Balance Beam Test",
       y = "Cross Time (Sec)",
       x = "Age (Months)",
       fill = "Genotype"
       )
# ggsave("Beam_Cross_Time_Data_Plot_Lyst-KO.png",
#        width = 16,
#        height = 8,
#        units = "cm",
#        dpi = 350
#        )

BeamSlipsData %>%
  filter(Genotype != "HET") %>%
  ggplot(aes(y = FootSlips,
             x = factor(Age_Months),
             fill = Genotype
             )
         ) +
  geom_boxplot(position = "dodge", 
               outlier.size = 0.75
               ) +
  facet_wrap(~BeamWidth) + 
  theme_linedraw() +
  theme(panel.grid = element_blank())+
  scale_fill_manual(values = ColPal)  +
  labs(title = "Horizontal Balance Beam Test",
       y = "Foot Slips",
       x = "Age (Months)",
       fill = "Genotype"
       )
ggsave("Beam_Foot_Slips_Data_Plot_Lyst-KO.png",
       width = 16,
       height = 8,
       units = "cm",
       dpi = 350
       )


ggarrange(ggarrange(plotlist = list(ataxiaPlot,poleDescentPlot),
                    legend = "none"
                    ),
          beamTimePlot,
          ncol = 1,
          legend = "right",
          common.legend = TRUE
          )
ggsave("ComboPlot_AtaxiaScreen-PoleDescent-BeamTime_Lyst-KO.png",
       width = 7,
       height = 5,
       units = "in",
       dpi = 350
       )


# Ok it's STATS time 
AllDataList <-
  list("AtaxiaData" = AtaxiaData,
       "PoleData" = PoleData,
       "BeamTime12" = BeamTimeData[BeamTimeData$BeamWidth == "12mm Beam",],
       "BeamTime24" = BeamTimeData[BeamTimeData$BeamWidth == "24mm Beam",],
       "BeamSlips12" = BeamSlipsData[BeamSlipsData$BeamWidth == "12mm Beam",],
       "BeamSlips24" = BeamSlipsData[BeamSlipsData$BeamWidth == "24mm Beam",]
       
       )

T_Test_Out <- list()
for (measure in names(AllDataList)) {
  mouseData <- AllDataList[[measure]]
  metrics <- colnames(mouseData)[!(colnames(mouseData) %in% c("Sex","Genotype","Age_Months","BeamWidth"))]
  metricsOut <- list()
  for (var in metrics) {
    cols <- colnames(mouseData) %in% c("Genotype","Age_Months",var)
    varData <- mouseData[, ..cols]
    colnames(varData)[!(colnames(varData) %in% c("Genotype","Age_Months"))] <- "Metric"
    agesTmp <- list()
    for (age in unique(varData$Age_Months)) {
      agesTmp[[as.character(age)]] <-
        t_test(Metric ~ Genotype,
             data = varData[varData$Age_Months == age,]
             ) %>%
        data.frame("Dataset" = measure,
                   "Metric" = var,
                   "Age_Months" = age,
                   .
                   )
      }
    metricsOut[[var]] <-
      agesTmp %>%
      bind_rows
    }
  T_Test_Out[[measure]] <-
    metricsOut %>% 
    bind_rows()
  }
  

# Write out T Test table 
T_Test_Out %>% 
  bind_rows %>%
  fwrite("AllBehavioral_Data_WT-KO_T_Tests.csv")
rm(T_Test_Out)
