# Supplementary material for: A murine model lacking Lyst recapitulates Chediak-Higashi syndrome with an earlier-onset neurodegenerative phenotype
Source: Commun Biol. 2025 Jul 18;8:1064. doi: 10.1038/s42003-025-08482-1 (PMC12274407; doi:10.1038/s42003-025-08482-1)
Supplement: Supplementary file 7 — Supplementary Data 5 [file 42003_2025_8482_MOESM7_ESM.zip › B6 mice data/B6 Behavior Study/Updated_Lyst_Mouse_Inverted_Pole_Data.csv]

Age_Months	Sex	Genotype	TurnaroundTime_Sec	DescentTime_Sec
6	M	HOM	7.666666667	7.666666667
6	M	HOM	1.833333333	8
6	M	HOM	0.6	4.666666667
6	M	HOM	0.766666667	6.333333333
6	M	HOM	0.933333333	5.666666667
6	M	HOM	2	6.5
6	M	HOM	1.066666667	6
6	M	B6 WT	1.6	6.833333333
6	M	B6 WT	1.266666667	6.666666667
6	M	B6 WT	1.05	6.1
6	M	B6 WT	1.633333333	6.166666667
6	M	B6 WT	0.866666667	5.833333333
6	M	B6 WT	1.733333333	5.833333333
6	M	B6 WT	1.733333333	5.833333333
6	M	B6 WT	2	7.333333333
6	M	B6 WT	2.333333333	6
6	F	HOM	0.833333333	5.833333333
6	F	HOM	0.533333333	5.5
6	F	HOM	1.066666667	7.833333333
6	F	HOM	0.9	7
6	F	HOM	1.5	9.333333333
6	F	HOM	1.4	4.6
6	F	HOM	3.166666667	5.5
6	F	HOM	1.8	4.4
6	F	HOM	1.166666667	5.166666667
6	F	HOM	1.666666667	7.466666667
6	F	HOM	2	7.666666667
6	F	B6 WT	2.133333333	6.666666667
6	F	B6 WT	2.333333333	7.666666667
6	F	B6 WT	2.066666667	7
6	F	B6 WT	1.7	5.3
6	F	B6 WT	1.333333333	6.1
6	F	B6 WT	1.4	6.433333333
6	F	B6 WT	1.866666667	6.633333333
6	F	B6 WT	1.6	5
6	F	B6 WT	1.5	5.433333333
6	F	B6 WT	2.433333333	6.266666667
7	F	HOM	1	9
7	F	HOM	1.333333333	9
7	F	HOM	1.333333333	9.333333333
7	F	HOM	1	7
7	F	HOM	1	9.666666667
7	F	HOM	1	7.666666667
7	F	HOM	1	9
7	F	HOM	2.333333333	15.33333333
7	F	HOM	1	11
7	F	HOM	1	9
7	F	HOM	1.333333333	9.666666667
7	F	B6 WT	1	6
7	F	B6 WT	1.333333333	8.666666667
7	F	B6 WT	1	9.333333333
7	F	B6 WT	1	7.666666667
7	F	B6 WT	1.666666667	10.66666667
7	F	B6 WT	1.666666667	10.66666667
7	F	B6 WT	1	9.333333333
7	F	B6 WT	1	9.666666667
7	F	B6 WT	1	6.666666667
7	F	B6 WT	1.333333333	9.333333333
8	M	HOM	2	6.666666667
8	M	HOM	2	11
8	M	HOM	1	8.333333333
8	M	HOM	1	8.333333333
8	M	HOM	1.333333333	7
8	M	HOM	1	8.666666667
8	M	B6 WT	1.666666667	10.66666667
8	M	B6 WT	1.666666667	10.66666667
8	M	B6 WT	1	7
8	M	B6 WT	3.333333333	11
8	M	B6 WT	1.333333333	7.333333333
8	M	B6 WT	1.333333333	7.333333333
8	M	B6 WT	1	9.333333333
8	M	B6 WT	1.333333333	9.333333333
8	M	B6 WT	1.666666667	8
8	F	HOM	3.333333333	14
8	F	HOM	1	9.333333333
8	F	HOM	1	7.666666667
8	F	HOM	1	7.666666667
8	F	HOM	1	7.333333333
8	F	HOM	1	6.333333333
8	F	HOM	1	7.666666667
8	F	HOM	1	18.66666667
8	F	HOM	1	10.33333333
8	F	HOM	1	13.66666667
8	F	HOM	1	7
8	F	B6 WT	1	7.333333333
8	F	B6 WT	1	9
8	F	B6 WT	1	10.33333333
8	F	B6 WT	1	8.333333333
8	F	B6 WT	1	8.333333333
8	F	B6 WT	1	9
8	F	B6 WT	1	7
8	F	B6 WT	1.333333333	9.666666667
8	F	B6 WT	1	6
8	F	B6 WT	1	9.666666667
9	M	Hom	11.33333333	8.333333333
9	M	Hom	6.666666667	9
9	M	Hom	8	18.66666667
9	M	Hom	10	8.666666667
9	M	Hom	8	8
9	M	Hom	9.666666667	7.666666667
9	M	Hom	9.333333333	7.666666667
9	M	Hom	3.333333333	4.333333333
9	M	HOM	6.333333333	8.666666667
9	M	WT	3.666666667	9.666666667
9	M	WT	7	8.666666667
9	M	WT	4.666666667	10.66666667
9	M	WT	4.333333333	9.666666667
9	M	WT	6.333333333	10.33333333
9	F	Hom	3.333333333	10
9	F	Hom	7	10.33333333
9	F	Hom	4.666666667	8
9	F	Hom	9.333333333	10.66666667
9	F	Hom	3.333333333	9
9	F	WT	4.333333333	9.333333333
9	F	WT	4.666666667	8.666666667
9	F	WT	3.666666667	8
9	F	WT	3	6
9	F	WT	4.333333333	8.666666667
9	F	WT	2.666666667	7.666666667
10	M	HOM	2	6.666666667
10	M	HOM	2	11
10	M	HOM	1	8.333333333
10	M	HOM	1	8.333333333
10	M	HOM	1.333333333	7
10	M	HOM	1	8.666666667
10	M	B6 WT	1.666666667	10.66666667
10	M	B6 WT	1.666666667	10.66666667
10	M	B6 WT	1	7
10	M	B6 WT	3.333333333	11
10	M	B6 WT	1.333333333	7.333333333
10	M	B6 WT	1.333333333	7.333333333
10	M	B6 WT	1	9.333333333
10	M	B6 WT	1.333333333	9.333333333
10	M	B6 WT	1.666666667	8
10	F	HOM	3.333333333	14
10	F	HOM	1	9.333333333
10	F	HOM	1	7.666666667
10	F	HOM	1	7.666666667
10	F	HOM	1	7.333333333
10	F	HOM	1	6.333333333
10	F	HOM	1	7.666666667
10	F	HOM	1	18.66666667
10	F	HOM	1	10.33333333
10	F	HOM	1	13.66666667
10	F	HOM	1	7
10	F	B6 WT	1	7.333333333
10	F	B6 WT	1	9
10	F	B6 WT	1	10.33333333
10	F	B6 WT	1	8.333333333
10	F	B6 WT	1	8.333333333
10	F	B6 WT	1	9
10	F	B6 WT	1	7
10	F	B6 WT	1.333333333	9.666666667
10	F	B6 WT	1	6
10	F	B6 WT	1	9.666666667
11	M	HOM	2	6.666666667
11	M	HOM	2	11
11	M	HOM	1	8.333333333
11	M	HOM	1	8.333333333
11	M	HOM	1.333333333	7
11	M	HOM	1	8.666666667
11	M	B6 WT	1.666666667	10.66666667
11	M	B6 WT	1.666666667	10.66666667
11	M	B6 WT	1	7
11	M	B6 WT	3.333333333	11
11	M	B6 WT	1.333333333	7.333333333
11	M	B6 WT	1.333333333	7.333333333
11	M	B6 WT	1	9.333333333
11	M	B6 WT	1.333333333	9.333333333
11	M	B6 WT	1.666666667	8
11	F	HOM	1	12.33333333
11	F	HOM	1	7.666666667
11	F	HOM	1	11.33333333
11	F	HOM	1	7.333333333
11	F	HOM	1	7.666666667
11	F	HOM	1	9.666666667
11	F	HOM	1	8
11	F	HOM	1	12.33333333
11	F	HOM	1	11.33333333
11	F	HOM	1	13.33333333
11	F	HOM	1	8.333333333
11	F	B6 WT	1	7.666666667
11	F	B6 WT	1	13
11	F	B6 WT	1	9
11	F	B6 WT	1	10.5
11	F	B6 WT	1	11.66666667
11	F	B6 WT	1	11
11	F	B6 WT	1	10
11	F	B6 WT	1	7
11	F	B6 WT	1	10
12	M	HOM	31.33333333	14
12	M	HOM	7	10
12	M	HOM	11	16
12	M	HOM	20.33333333	10
12	M	HOM	1.666666667	8.666666667
12	M	WT	5	9.333333333
12	M	WT	5.333333333	11
12	M	HET	2	8.333333333
12	M	WT	2.666666667	7
12	M	WT	5.333333333	9
12	M	WT	2.666666667	9
12	M	WT	1	9.333333333
12	M	WT	1	11.66666667
12	M	WT	2.333333333	7.333333333
12	F	HOM	13.66666667	12
12	F	HOM	5	17
12	F	HOM	7	9
12	F	HOM	11	13.66666667
12	F	HOM	7.333333333	12.33333333
12	F	HOM	3	9
12	F	HOM	3.666666667	12.33333333
12	F	HOM	2	13.33333333
12	F	HOM	3.666666667	12.66666667
12	F	WT	2	10.66666667
12	F	WT	1.333333333	10.33333333
12	F	WT	1.666666667	10.33333333
12	F	HET	8.666666667	17.66666667
12	F	WT	1	9.666666667
12	F	HET	5	14.66666667
12	F	WT	2.333333333	10.66666667
12	F	WT	4.666666667	11.66666667
12	M	HOM	1.666666667	6
12	M	HOM	16	13
12	M	HOM	1	13.66666667
12	M	HOM	3.666666667	15.33333333
12	M	HOM	2	8
12	M	HOM	1.333333333	8.666666667
12	M	B6 WT	1	11
12	M	B6 WT	1	11.33333333
12	M	B6 WT	1	8.666666667
12	M	B6 WT	1	10.66666667
12	M	B6 WT	1	8
12	M	B6 WT	1	8.333333333
12	M	B6 WT	1	8.666666667
12	M	B6 WT	1	8.666666667
12	M	B6 WT	1	8.333333333
12	F	HOM	1	10
12	F	HOM	1	12.33333333
12	F	HOM	1.333333333	11.66666667
12	F	HOM	1	9
12	F	HOM	1	11.66666667
12	F	HOM	1	9.333333333
12	F	HOM	1	8
12	F	HOM	14	27
12	F	HOM	1	11.66666667
12	F	HOM	1	11
12	F	HOM	1	8.666666667
12	F	B6 WT	1	7.666666667
12	F	B6 WT	1	9.666666667
12	F	B6 WT	1	11
12	F	B6 WT	1	10
12	F	B6 WT	1	12
12	F	B6 WT	2	12.33333333
12	F	B6 WT	1	10
12	F	B6 WT	1	10.33333333
12	F	B6 WT	1	10.33333333
13	M	HOM	1.333333333	9
13	M	HOM	2	16
13	M	HOM	1	8.333333333
13	M	HOM	1	10.33333333
13	M	HOM	1	13
13	M	HOM	1	9.333333333
13	M	B6 WT	1	8.666666667
13	M	B6 WT	1	9.666666667
13	M	B6 WT	1	9
13	M	B6 WT	1	8.666666667
13	M	B6 WT	1	8
13	M	B6 WT	1	8
13	M	B6 WT	1	8.666666667
13	M	B6 WT	1	8.333333333
13	M	B6 WT	1.333333333	8
14	M	HOM	1	10
14	M	HOM	1	13.33333333
14	M	HOM	1	11
14	M	HOM	1	10.66666667
14	M	B6 WT	1.333333333	11
14	M	B6 WT	2	13.33333333
14	M	B6 WT	1	7.666666667
14	M	B6 WT	1	7.333333333
14	M	B6 WT	1	7.666666667
14	M	B6 WT	1	7.333333333
14	M	B6 WT	1	9
14	M	B6 WT	1	10.66666667
15	M	HOM	1.333333333	10
15	M	HOM	4.333333333	17
15	M	HOM	1.333333333	11.33333333
15	M	HOM	2	18
15	M	B6 WT	2.333333333	9.666666667
15	M	B6 WT	4	14.33333333
15	M	B6 WT	1	8.333333333
15	M	B6 WT	2	11.66666667
15	M	B6 WT	1	8.666666667
15	M	B6 WT	1	6
15	M	B6 WT	1	9
15	M	B6 WT	1	8.666666667
15	M	B6 WT	1	12
18	F	HOM	19.66666667	29
18	M	HOM	8.333333333	60
18	M	HOM	4	14.66666667
18	M	HOM	11	17.66666667
18	F	HOM	10	15.33333333
18	F	HOM	4.666666667	11
18	F	HOM	3	14.33333333
18	F	B6 WT	2.333333333	10.66666667
18	F	B6 WT	0.833333333	7.333333333
18	F	B6 WT	1.666666667	9.333333333
18	F	B6 WT	1	13.33333333
18	F	B6 WT	0.9	9
18	F	B6 WT	1	9
18	F	B6 WT	1.166666667	8.666666667
