# Supplementary material for: A murine model lacking Lyst recapitulates Chediak-Higashi syndrome with an earlier-onset neurodegenerative phenotype
Source: Commun Biol. 2025 Jul 18;8:1064. doi: 10.1038/s42003-025-08482-1 (PMC12274407; doi:10.1038/s42003-025-08482-1)
Supplement: Supplementary file 7 — Supplementary Data 5 [file 42003_2025_8482_MOESM7_ESM.zip › B6 mice data/B6 Behavior Study/Updated_Lyst_Mouse_Balance_Beam_Time_Data.csv]

Age_Months	BeamWidth	Sex	Genotype	CrossTime
6	24	M	Hom	5.9
6	24	M	Hom	7.7
6	24	M	Hom	6.866666667
6	24	M	Hom	3.666666667
6	24	M	Hom	3.8
6	24	M	Hom	3.266666667
6	24	M	Hom	4.8
6	24	F	HOM	4.333333333
6	24	F	HOM	4.833333333
6	24	F	HOM	3.566666667
6	24	F	HOM	3.633333333
6	24	F	HOM	2.8
6	24	F	HOM	3.5
6	24	F	HOM	4.933333333
6	24	F	HOM	3.233333333
6	24	F	HOM	4.933333333
6	24	F	HOM	3.466666667
6	24	F	HOM	3.566666667
6	24	M	WT	4.566666667
6	24	M	WT	4.2
6	24	M	WT	2.7
6	24	M	WT	6.433333333
6	24	M	WT	4.233333333
6	24	M	WT	5.4
6	24	M	WT	2.5
6	24	M	WT	2.6
6	24	M	WT	5.1
6	24	F	WT	6.833333333
6	24	F	WT	5.5
6	24	F	WT	3.033333333
6	24	F	WT	2.933333333
6	24	F	WT	4.7
6	24	F	WT	3.3
6	24	F	WT	5.133333333
6	24	F	WT	3.666666667
6	24	F	WT	3.333333333
6	12	M	Hom	7.833333333
6	12	M	Hom	8.7
6	12	M	Hom	5.6
6	12	M	Hom	7
6	12	M	Hom	5.033333333
6	12	M	Hom	4.366666667
6	12	M	Hom	6.133333333
6	12	F	HOM	4.533333333
6	12	F	HOM	5.3
6	12	F	HOM	4.466666667
6	12	F	HOM	3.933333333
6	12	F	HOM	3.833333333
6	12	F	HOM	5.1
6	12	F	HOM	4.866666667
6	12	F	HOM	4.433333333
6	12	F	HOM	6.266666667
6	12	F	HOM	4.666666667
6	12	F	HOM	4.2
6	12	M	WT	6.2
6	12	M	WT	6.4
6	12	M	WT	3.366666667
6	12	M	WT	5.1
6	12	M	WT	7.366666667
6	12	M	WT	10.23333333
6	12	M	WT	4.833333333
6	12	M	WT	4.9
6	12	M	WT	5.366666667
6	12	F	WT	6.5
6	12	F	WT	4.7
6	12	F	WT	4.466666667
6	12	F	WT	4.433333333
6	12	F	WT	7.666666667
6	12	F	WT	6.9
6	12	F	WT	5.866666667
6	12	F	WT	5.4
6	12	F	WT	5.9
7	24	F	HOM	3.4
7	24	F	HOM	4.233333333
7	24	F	HOM	3.566666667
7	24	F	HOM	5.866666667
7	24	F	HOM	3.866666667
7	24	F	HOM	5.066666667
7	24	F	HOM	4
7	24	F	HOM	4.333333333
7	24	F	HOM	4.8
7	24	F	HOM	4.433333333
7	24	F	HOM	4
7	24	F	B6 WT	4.4
7	24	F	B6 WT	3.9
7	24	F	B6 WT	4.233333333
7	24	F	B6 WT	3.3
7	24	F	B6 WT	5
7	24	F	B6 WT	4.133333333
7	24	F	B6 WT	4.066666667
7	24	F	B6 WT	3.566666667
7	24	F	B6 WT	3.566666667
7	12	F	HOM	4.266666667
7	12	F	HOM	8.266666667
7	12	F	HOM	7.266666667
7	12	F	HOM	9.333333333
7	12	F	HOM	4.9
7	12	F	HOM	6.833333333
7	12	F	HOM	5.933333333
7	12	F	HOM	5.333333333
7	12	F	HOM	5.5
7	12	F	HOM	4.233333333
7	12	F	HOM	3.8
7	12	F	B6 WT	8.533333333
7	12	F	B6 WT	6.433333333
7	12	F	B6 WT	5.933333333
7	12	F	B6 WT	4.2
7	12	F	B6 WT	7.733333333
7	12	F	B6 WT	8.166666667
7	12	F	B6 WT	6.666666667
7	12	F	B6 WT	4.866666667
7	12	F	B6 WT	5.9
8	24	M	HOM	5.9
8	24	M	HOM	7.7
8	24	M	HOM	6.866666667
8	24	M	HOM	3.666666667
8	24	M	HOM	3.8
8	24	M	HOM	3.266666667
8	24	M	HOM	4.8
8	24	M	B6 WT	4.566666667
8	24	M	B6 WT	4.2
8	24	M	B6 WT	2.7
8	24	M	B6 WT	6.433333333
8	24	M	B6 WT	4.233333333
8	24	M	B6 WT	5.4
8	24	M	B6 WT	2.5
8	24	M	B6 WT	2.6
8	24	M	B6 WT	5.1
8	24	F	HOM	3.4
8	24	F	HOM	4.233333333
8	24	F	HOM	3.566666667
8	24	F	HOM	5.866666667
8	24	F	HOM	3.866666667
8	24	F	HOM	5.066666667
8	24	F	HOM	4
8	24	F	HOM	4.333333333
8	24	F	HOM	4.8
8	24	F	HOM	4.433333333
8	24	F	HOM	4
8	24	F	B6 WT	4.4
8	24	F	B6 WT	3.9
8	24	F	B6 WT	4.233333333
8	24	F	B6 WT	3.3
8	24	F	B6 WT	5
8	24	F	B6 WT	4.133333333
8	24	F	B6 WT	4.066666667
8	24	F	B6 WT	3.566666667
8	24	F	B6 WT	3.566666667
8	12	M	HOM	7.833333333
8	12	M	HOM	8.7
8	12	M	HOM	5.6
8	12	M	HOM	7
8	12	M	HOM	5.033333333
8	12	M	HOM	4.366666667
8	12	M	HOM	6.133333333
8	12	M	B6 WT	6.2
8	12	M	B6 WT	6.4
8	12	M	B6 WT	3.366666667
8	12	M	B6 WT	5.1
8	12	M	B6 WT	7.366666667
8	12	M	B6 WT	10.23333333
8	12	M	B6 WT	4.833333333
8	12	M	B6 WT	4.9
8	12	M	B6 WT	5.366666667
8	12	F	HOM	4.266666667
8	12	F	HOM	8.266666667
8	12	F	HOM	7.266666667
8	12	F	HOM	9.333333333
8	12	F	HOM	4.9
8	12	F	HOM	6.833333333
8	12	F	HOM	5.933333333
8	12	F	HOM	5.333333333
8	12	F	HOM	5.5
8	12	F	HOM	4.233333333
8	12	F	HOM	3.8
8	12	F	B6 WT	8.533333333
8	12	F	B6 WT	6.433333333
8	12	F	B6 WT	5.933333333
8	12	F	B6 WT	4.2
8	12	F	B6 WT	7.733333333
8	12	F	B6 WT	8.166666667
8	12	F	B6 WT	6.666666667
8	12	F	B6 WT	4.866666667
8	12	F	B6 WT	5.9
9	24	M	Hom	8.7
9	24	M	Hom	5.233333333
9	24	M	Hom	6.233333333
9	24	M	Hom	4.4
9	24	M	Hom	4.733333333
9	24	M	Hom	5.8
9	24	M	Hom	4.733333333
9	24	M	Hom	5.9
9	24	M	Hom	6.066666667
9	24	F	Hom	8.8
9	24	F	Hom	5.1
9	24	F	Hom	6
9	24	F	Hom	10.23333333
9	24	F	Hom	4.7
9	24	M	WT	9.1
9	24	M	WT	5.166666667
9	24	M	WT	6.133333333
9	24	M	WT	6.966666667
9	24	M	WT	6.166666667
9	24	F	WT	7.2
9	24	F	WT	6.666666667
9	24	F	WT	3.166666667
9	24	F	WT	3.533333333
9	24	F	WT	4.233333333
9	24	F	WT	2.433333333
9	24	F	HOM	4.466666667
9	24	F	HOM	6
9	24	F	HOM	6.733333333
9	24	F	HOM	5.966666667
9	24	F	HOM	3.466666667
9	24	F	HOM	5.066666667
9	24	F	HOM	3.8
9	24	F	HOM	3.466666667
9	24	F	HOM	3.7
9	24	F	HOM	3.233333333
9	24	F	HOM	4
9	24	F	WT	6.833333333
9	24	F	WT	5
9	24	F	WT	5.5
9	24	F	WT	6.866666667
9	24	F	WT	3.266666667
9	24	F	WT	5.3
9	24	F	WT	4.266666667
9	24	F	WT	4.033333333
9	24	F	WT	4.866666667
9	12	M	Hom	10.86666667
9	12	M	Hom	7.366666667
9	12	M	Hom	4.9
9	12	M	Hom	6.1
9	12	M	Hom	41.16666667
9	12	M	Hom	6.066666667
9	12	M	Hom	8.8
9	12	M	Hom	6.5
9	12	M	Hom	11.03333333
9	12	F	Hom	10.36666667
9	12	F	Hom	13.03333333
9	12	F	Hom	9.666666667
9	12	F	Hom	15.7
9	12	F	Hom	6.566666667
9	12	M	WT	13.16666667
9	12	M	WT	8.633333333
9	12	M	WT	11.2
9	12	M	WT	20.13333333
9	12	M	WT	10.06666667
9	12	F	WT	15.43333333
9	12	F	WT	7.833333333
9	12	F	WT	10.13333333
9	12	F	WT	5.8
9	12	F	WT	8.6
9	12	F	WT	5.4
9	12	F	HOM	5.2
9	12	F	HOM	6.233333333
9	12	F	HOM	6.133333333
9	12	F	HOM	8.466666667
9	12	F	HOM	5.133333333
9	12	F	HOM	8.733333333
9	12	F	HOM	5.266666667
9	12	F	HOM	4.733333333
9	12	F	HOM	5.666666667
9	12	F	HOM	5.233333333
9	12	F	HOM	3.9
9	12	F	WT	11.8
9	12	F	WT	9.066666667
9	12	F	WT	9
9	12	F	WT	7.466666667
9	12	F	WT	6.033333333
9	12	F	WT	7.366666667
9	12	F	WT	5.1
9	12	F	WT	5.733333333
9	12	F	WT	7.466666667
10	24	M	HOM	7.256666667
10	24	M	HOM	6.633333333
10	24	M	HOM	5.433333333
10	24	M	HOM	5.133333333
10	24	M	HOM	4.5
10	24	M	HOM	4.5
10	24	M	B6 WT	6.466666667
10	24	M	B6 WT	5.833333333
10	24	M	B6 WT	6.7
10	24	M	B6 WT	5.666666667
10	24	M	B6 WT	4.8
10	24	M	B6 WT	5.2
10	24	M	B6 WT	5.1
10	24	M	B6 WT	4.433333333
10	24	M	B6 WT	5.466666667
10	24	F	HOM	3.466666667
10	24	F	HOM	5.1
10	24	F	HOM	4.266666667
10	24	F	HOM	4.6
10	24	F	HOM	2.866666667
10	24	F	HOM	4.266666667
10	24	F	HOM	3.3
10	24	F	HOM	3.133333333
10	24	F	HOM	3.1
10	24	F	HOM	3.266666667
10	24	F	HOM	2.733333333
10	24	F	B6 WT	4
10	24	F	B6 WT	4.366666667
10	24	F	B6 WT	3.766666667
10	24	F	B6 WT	2.9
10	24	F	B6 WT	5.666666667
10	24	F	B6 WT	2.9
10	24	F	B6 WT	3.333333333
10	24	F	B6 WT	3.4
10	12	M	HOM	24
10	12	M	HOM	14.53333333
10	12	M	HOM	8.833333333
10	12	M	HOM	14.53333333
10	12	M	HOM	6.5
10	12	M	HOM	9.733333333
10	12	M	B6 WT	16.33333333
10	12	M	B6 WT	13.1
10	12	M	B6 WT	7.833333333
10	12	M	B6 WT	11.6
10	12	M	B6 WT	14.46666667
10	12	M	B6 WT	8.6
10	12	M	B6 WT	11.93333333
10	12	M	B6 WT	10.06666667
10	12	M	B6 WT	15.23333333
10	12	F	HOM	5
10	12	F	HOM	5.733333333
10	12	F	HOM	5.933333333
10	12	F	HOM	4.4
10	12	F	HOM	5
10	12	F	HOM	11.06666667
10	12	F	HOM	3.533333333
10	12	F	HOM	3.833333333
10	12	F	HOM	4.8
10	12	F	HOM	4.8
10	12	F	HOM	3.5
10	12	F	B6 WT	4.8
10	12	F	B6 WT	3.6
10	12	F	B6 WT	3.366666667
10	12	F	B6 WT	4.133333333
10	12	F	B6 WT	4.666666667
10	12	F	B6 WT	4.133333333
10	12	F	B6 WT	4.8
11	24	M	HOM	7.256666667
11	24	M	HOM	6.633333333
11	24	M	HOM	5.433333333
11	24	M	HOM	5.133333333
11	24	M	HOM	4.5
11	24	M	HOM	4.5
11	24	M	B6 WT	6.466666667
11	24	M	B6 WT	5.833333333
11	24	M	B6 WT	6.7
11	24	M	B6 WT	5.666666667
11	24	M	B6 WT	4.8
11	24	M	B6 WT	5.2
11	24	M	B6 WT	5.1
11	24	M	B6 WT	4.433333333
11	24	M	B6 WT	5.466666667
11	24	F	HOM	3.366666667
11	24	F	HOM	7.8
11	24	F	HOM	5.8
11	24	F	HOM	4.6
11	24	F	HOM	4.5
11	24	F	HOM	11.7
11	24	F	HOM	4.1
11	24	F	HOM	4.033333333
11	24	F	HOM	3.466666667
11	24	F	HOM	2.833333333
11	24	F	HOM	2.833333333
11	24	F	B6 WT	5.166666667
11	24	F	B6 WT	4.933333333
11	24	F	B6 WT	4.733333333
11	24	F	B6 WT	4.866666667
11	24	F	B6 WT	4.166666667
11	24	F	B6 WT	3.8
11	24	F	B6 WT	5.133333333
11	12	M	HOM	24
11	12	M	HOM	14.53333333
11	12	M	HOM	8.833333333
11	12	M	HOM	14.53333333
11	12	M	HOM	6.5
11	12	M	HOM	9.733333333
11	12	M	B6 WT	16.33333333
11	12	M	B6 WT	13.1
11	12	M	B6 WT	7.833333333
11	12	M	B6 WT	11.6
11	12	M	B6 WT	14.46666667
11	12	M	B6 WT	8.6
11	12	M	B6 WT	11.93333333
11	12	M	B6 WT	10.06666667
11	12	M	B6 WT	15.23333333
11	12	F	HOM	6
11	12	F	HOM	6.266666667
11	12	F	HOM	6.133333333
11	12	F	HOM	7.566666667
11	12	F	HOM	6.6
11	12	F	HOM	21.4
11	12	F	HOM	8.6
11	12	F	HOM	5.933333333
11	12	F	HOM	4.9
11	12	F	HOM	5.033333333
11	12	F	HOM	4
11	12	F	B6 WT	10.2
11	12	F	B6 WT	10
11	12	F	B6 WT	10.16666667
11	12	F	B6 WT	7.066666667
11	12	F	B6 WT	10.86666667
11	12	F	B6 WT	6
11	12	F	B6 WT	6.433333333
12	24	M	HET	10.16666667
12	24	F	HET	5.8
12	24	F	HET	8.033333333
12	24	M	Hom	5.733333333
12	24	M	Hom	5.233333333
12	24	M	Hom	11.16666667
12	24	M	Hom	11
12	24	M	Hom	7.433333333
12	24	F	Hom	8.133333333
12	24	F	Hom	9.6
12	24	F	Hom	6.633333333
12	24	F	Hom	15.3
12	24	F	Hom	7.9
12	24	F	Hom	12.5
12	24	F	Hom	14.33333333
12	24	F	Hom	18.16666667
12	24	F	Hom	9.166666667
12	24	M	WT	5.766666667
12	24	M	WT	6.133333333
12	24	M	WT	5.633333333
12	24	M	WT	6.666666667
12	24	M	WT	7.666666667
12	24	M	WT	9.666666667
12	24	M	WT	3.833333333
12	24	F	WT	7.766666667
12	24	F	WT	5.066666667
12	24	F	WT	4.5
12	24	F	WT	5.833333333
12	24	F	WT	5.8
12	24	F	WT	6.233333333
12	24	M	HOM	6.733333333
12	24	M	HOM	9.066666667
12	24	M	HOM	4.933333333
12	24	M	HOM	4.4
12	24	M	HOM	3.5
12	24	M	HOM	4
12	24	M	B6 WT	7.666666667
12	24	M	B6 WT	5.133333333
12	24	M	B6 WT	7.033333333
12	24	M	B6 WT	5.4
12	24	M	B6 WT	5.033333333
12	24	M	B6 WT	3.666666667
12	24	M	B6 WT	4.7
12	24	M	B6 WT	4
12	24	M	B6 WT	6.9
12	24	F	HOM	3.366666667
12	24	F	HOM	7.8
12	24	F	HOM	5.8
12	24	F	HOM	4.6
12	24	F	HOM	4.5
12	24	F	HOM	11.7
12	24	F	HOM	4.1
12	24	F	HOM	4.033333333
12	24	F	HOM	3.466666667
12	24	F	HOM	2.833333333
12	24	F	HOM	2.833333333
12	24	F	WT	5.166666667
12	24	F	WT	4.933333333
12	24	F	WT	4.733333333
12	24	F	WT	4.866666667
12	24	F	WT	7.833333333
12	24	F	WT	4.166666667
12	24	F	WT	3.8
12	24	F	WT	5.133333333
12	12	M	HET	11.33333333
12	12	F	HET	13
12	12	F	HET	10.86666667
12	12	M	Hom	13.13333333
12	12	M	Hom	9.766666667
12	12	M	Hom	19.46666667
12	12	M	Hom	17.33333333
12	12	M	Hom	15.53333333
12	12	F	Hom	22.66666667
12	12	F	Hom	20.56666667
12	12	F	Hom	9.833333333
12	12	F	Hom	24.46666667
12	12	F	Hom	11.76666667
12	12	F	Hom	15.83333333
12	12	F	Hom	29.13333333
12	12	F	Hom	29.53333333
12	12	F	Hom	17.9
12	12	M	WT	8.866666667
12	12	M	WT	7.933333333
12	12	M	WT	8.333333333
12	12	M	WT	7.766666667
12	12	M	WT	10.1
12	12	M	WT	12.26666667
12	12	M	WT	9.833333333
12	12	F	WT	13.16666667
12	12	F	WT	9.966666667
12	12	F	WT	10.9
12	12	F	WT	10.83333333
12	12	F	WT	12.33333333
12	12	F	WT	11.76666667
12	12	M	HOM	20.26666667
12	12	M	HOM	24.73333333
12	12	M	HOM	6.733333333
12	12	M	HOM	6.566666667
12	12	M	HOM	4.066666667
12	12	M	HOM	7.066666667
12	12	M	B6 WT	6.733333333
12	12	M	B6 WT	9.7
12	12	M	B6 WT	6.666666667
12	12	M	B6 WT	8.533333333
12	12	M	B6 WT	5.833333333
12	12	M	B6 WT	7.033333333
12	12	M	B6 WT	14
12	12	M	B6 WT	5.633333333
12	12	M	B6 WT	15.56666667
12	12	F	HOM	6
12	12	F	HOM	6.266666667
12	12	F	HOM	6.133333333
12	12	F	HOM	7.566666667
12	12	F	HOM	6.6
12	12	F	HOM	21.4
12	12	F	HOM	8.6
12	12	F	HOM	5.933333333
12	12	F	HOM	4.9
12	12	F	HOM	5.033333333
12	12	F	HOM	4
12	12	F	WT	10.2
12	12	F	WT	10
12	12	F	WT	10.16666667
12	12	F	WT	7.066666667
12	12	F	WT	19.76666667
12	12	F	WT	10.86666667
12	12	F	WT	6
12	12	F	WT	6.433333333
13	24	M	HOM	7.533333333
13	24	M	HOM	8.2
13	24	M	HOM	5.166666667
13	24	M	HOM	4.9
13	24	M	HOM	4.366666667
13	24	M	HOM	6.366666667
13	24	M	B6 WT	7.233333333
13	24	M	B6 WT	4.533333333
13	24	M	B6 WT	5.433333333
13	24	M	B6 WT	4.9
13	24	M	B6 WT	3.066666667
13	24	M	B6 WT	5.166666667
13	24	M	B6 WT	6.433333333
13	24	M	B6 WT	3.333333333
13	24	M	B6 WT	7.766666667
13	12	M	HOM	24.5
13	12	M	HOM	11.33333333
13	12	M	HOM	5.966666667
13	12	M	HOM	6.166666667
13	12	M	HOM	7
13	12	M	HOM	10.3
13	12	M	B6 WT	6
13	12	M	B6 WT	8.833333333
13	12	M	B6 WT	6.1
13	12	M	B6 WT	5.533333333
13	12	M	B6 WT	5.333333333
13	12	M	B6 WT	8.066666667
13	12	M	B6 WT	9.433333333
13	12	M	B6 WT	7.9
13	12	M	B6 WT	10.06666667
14	24	M	HOM	7.4
14	24	M	HOM	6.833333333
14	24	M	HOM	4.3
14	24	M	HOM	4.6
14	24	M	HOM	4.333333333
14	24	M	HOM	5.3
14	24	M	B6 WT	3.333333333
14	24	M	B6 WT	7.066666667
14	24	M	B6 WT	4.033333333
14	24	M	B6 WT	3.566666667
14	24	M	B6 WT	3.633333333
14	24	M	B6 WT	4
14	24	M	B6 WT	4.6
14	24	M	B6 WT	3.433333333
14	24	M	B6 WT	6.666666667
14	12	M	HOM	22.43333333
14	12	M	HOM	17.8
14	12	M	HOM	5.633333333
14	12	M	HOM	6.8
14	12	M	HOM	6.533333333
14	12	M	HOM	8.033333333
14	12	M	B6 WT	4.433333333
14	12	M	B6 WT	12.6
14	12	M	B6 WT	5.466666667
14	12	M	B6 WT	4.666666667
14	12	M	B6 WT	6.333333333
14	12	M	B6 WT	8.166666667
14	12	M	B6 WT	13.46666667
14	12	M	B6 WT	5.733333333
14	12	M	B6 WT	14.93333333
15	24	M	HOM	7.4
15	24	M	HOM	6.833333333
15	24	M	HOM	4.3
15	24	M	HOM	4.6
15	24	M	HOM	4.333333333
15	24	M	HOM	5.3
15	24	M	B6 WT	3.333333333
15	24	M	B6 WT	7.066666667
15	24	M	B6 WT	4.033333333
15	24	M	B6 WT	3.566666667
15	24	M	B6 WT	3.633333333
15	24	M	B6 WT	4
15	24	M	B6 WT	4.6
15	24	M	B6 WT	3.433333333
15	24	M	B6 WT	6.666666667
15	12	M	HOM	22.43333333
15	12	M	HOM	17.8
15	12	M	HOM	5.633333333
15	12	M	HOM	6.8
15	12	M	HOM	6.533333333
15	12	M	HOM	8.033333333
15	12	M	B6 WT	4.433333333
15	12	M	B6 WT	12.6
15	12	M	B6 WT	5.466666667
15	12	M	B6 WT	4.666666667
15	12	M	B6 WT	6.333333333
15	12	M	B6 WT	8.166666667
15	12	M	B6 WT	13.46666667
15	12	M	B6 WT	5.733333333
15	12	M	B6 WT	14.93333333
18	24	F	HOM	18.66666667
18	24	M	HOM	12.33333333
18	24	M	HOM	7.333333333
18	24	M	HOM	11.33333333
18	24	F	HOM	9.333333333
18	24	F	HOM	10.33333333
18	24	F	HOM	10.33333333
18	24	F	B6 WT	6.333333333
18	24	F	B6 WT	5.333333333
18	24	F	B6 WT	5
18	24	F	B6 WT	6.666666667
18	24	F	B6 WT	6
18	24	F	B6 WT	4.333333333
18	24	F	B6 WT	4.666666667
18	12	F	HOM	35.33333333
18	12	M	HOM	10.33333333
18	12	M	HOM	15.33333333
18	12	M	HOM	18
18	12	F	HOM	17.66666667
18	12	F	HOM	21
18	12	F	HOM	21
18	12	F	B6 WT	9.666666667
18	12	F	B6 WT	6
18	12	F	B6 WT	7.666666667
18	12	F	B6 WT	9.666666667
18	12	F	B6 WT	9.666666667
18	12	F	B6 WT	6.666666667
18	12	F	B6 WT	7
