# Supplementary material for: A murine model lacking Lyst recapitulates Chediak-Higashi syndrome with an earlier-onset neurodegenerative phenotype
Source: Commun Biol. 2025 Jul 18;8:1064. doi: 10.1038/s42003-025-08482-1 (PMC12274407; doi:10.1038/s42003-025-08482-1)
Supplement: Supplementary file 7 — Supplementary Data 5 [file 42003_2025_8482_MOESM7_ESM.zip › B6 mice data/B6 Behavior Study/Updated_Lyst_Mouse_Balance_Beam_Slips_Data.csv]

Age_Months	BeamWidth	Sex	Genotype	FootSlips
6	24	M	Hom	0
6	24	M	Hom	0
6	24	M	Hom	0
6	24	M	Hom	0.333333333
6	24	M	Hom	0
6	24	M	Hom	0
6	24	M	Hom	0
6	24	F	HOM	0
6	24	F	HOM	0
6	24	F	HOM	0
6	24	F	HOM	0
6	24	F	HOM	0
6	24	F	HOM	0
6	24	F	HOM	0
6	24	F	HOM	0
6	24	F	HOM	0
6	24	F	HOM	0.333333333
6	24	F	HOM	0
6	24	M	WT	0
6	24	M	WT	0.333333333
6	24	M	WT	0
6	24	M	WT	0.333333333
6	24	M	WT	0
6	24	M	WT	0
6	24	M	WT	0
6	24	M	WT	0
6	24	M	WT	0
6	24	F	WT	0
6	24	F	WT	0.333333333
6	24	F	WT	0
6	24	F	WT	0
6	24	F	WT	0
6	24	F	WT	0
6	24	F	WT	0
6	24	F	WT	0
6	24	F	WT	0.333333333
6	12	M	Hom	0
6	12	M	Hom	1
6	12	M	Hom	0.333333333
6	12	M	Hom	1.333333333
6	12	M	Hom	0.333333333
6	12	M	Hom	0.333333333
6	12	M	Hom	0.666666667
6	12	F	HOM	0.333333333
6	12	F	HOM	0.333333333
6	12	F	HOM	0.333333333
6	12	F	HOM	0.333333333
6	12	F	HOM	0
6	12	F	HOM	0
6	12	F	HOM	0.333333333
6	12	F	HOM	0.666666667
6	12	F	HOM	1
6	12	F	HOM	0.666666667
6	12	F	HOM	0
6	12	M	WT	0.666666667
6	12	M	WT	0.333333333
6	12	M	WT	0
6	12	M	WT	0.666666667
6	12	M	WT	0.333333333
6	12	M	WT	0
6	12	M	WT	0.333333333
6	12	M	WT	0.333333333
6	12	M	WT	0
6	12	F	WT	0
6	12	F	WT	0.333333333
6	12	F	WT	0.333333333
6	12	F	WT	0.333333333
6	12	F	WT	0.666666667
6	12	F	WT	0.333333333
6	12	F	WT	0
6	12	F	WT	0
6	12	F	WT	0.333333333
7	24	F	HOM	0
7	24	F	HOM	0.666666667
7	24	F	HOM	0
7	24	F	HOM	0
7	24	F	HOM	0
7	24	F	HOM	0
7	24	F	HOM	0
7	24	F	HOM	0
7	24	F	HOM	0
7	24	F	HOM	0
7	24	F	HOM	0
7	24	F	B6 WT	0
7	24	F	B6 WT	0
7	24	F	B6 WT	0
7	24	F	B6 WT	0
7	24	F	B6 WT	0.666666667
7	24	F	B6 WT	0
7	24	F	B6 WT	0
7	24	F	B6 WT	0
7	24	F	B6 WT	0
7	12	F	HOM	0.666666667
7	12	F	HOM	1
7	12	F	HOM	1
7	12	F	HOM	0.666666667
7	12	F	HOM	0.333333333
7	12	F	HOM	0.333333333
7	12	F	HOM	0.333333333
7	12	F	HOM	0.333333333
7	12	F	HOM	0.333333333
7	12	F	HOM	0.666666667
7	12	F	HOM	0
7	12	F	B6 WT	0
7	12	F	B6 WT	0
7	12	F	B6 WT	0
7	12	F	B6 WT	0
7	12	F	B6 WT	1
7	12	F	B6 WT	0.666666667
7	12	F	B6 WT	0.333333333
7	12	F	B6 WT	0
7	12	F	B6 WT	0
8	24	M	HOM	0
8	24	M	HOM	0
8	24	M	HOM	0
8	24	M	HOM	0.333333333
8	24	M	HOM	0
8	24	M	HOM	0
8	24	M	HOM	0
8	24	M	B6 WT	0
8	24	M	B6 WT	0.333333333
8	24	M	B6 WT	0
8	24	M	B6 WT	0.333333333
8	24	M	B6 WT	0
8	24	M	B6 WT	0
8	24	M	B6 WT	0
8	24	M	B6 WT	0
8	24	M	B6 WT	0
8	24	F	HOM	0.333333333
8	24	F	HOM	0.666666667
8	24	F	HOM	0
8	24	F	HOM	0
8	24	F	HOM	0
8	24	F	HOM	0
8	24	F	HOM	0
8	24	F	HOM	0
8	24	F	HOM	0
8	24	F	HOM	0
8	24	F	HOM	0
8	24	F	B6 WT	0
8	24	F	B6 WT	0
8	24	F	B6 WT	0
8	24	F	B6 WT	0
8	24	F	B6 WT	0.666666667
8	24	F	B6 WT	0
8	24	F	B6 WT	0
8	24	F	B6 WT	0
8	24	F	B6 WT	0
8	12	M	HOM	0
8	12	M	HOM	1
8	12	M	HOM	0.333333333
8	12	M	HOM	1.333333333
8	12	M	HOM	0.333333333
8	12	M	HOM	0.333333333
8	12	M	HOM	0.666666667
8	12	M	B6 WT	0.666666667
8	12	M	B6 WT	0.333333333
8	12	M	B6 WT	0
8	12	M	B6 WT	0.666666667
8	12	M	B6 WT	0.333333333
8	12	M	B6 WT	0
8	12	M	B6 WT	0.333333333
8	12	M	B6 WT	0.333333333
8	12	M	B6 WT	0
8	12	F	HOM	0.666666667
8	12	F	HOM	1
8	12	F	HOM	1
8	12	F	HOM	0.666666667
8	12	F	HOM	0.333333333
8	12	F	HOM	0.333333333
8	12	F	HOM	0.333333333
8	12	F	HOM	0.333333333
8	12	F	HOM	0.333333333
8	12	F	HOM	0.666666667
8	12	F	HOM	0
8	12	F	B6 WT	0
8	12	F	B6 WT	0
8	12	F	B6 WT	0
8	12	F	B6 WT	0
8	12	F	B6 WT	1
8	12	F	B6 WT	0.666666667
8	12	F	B6 WT	0.333333333
8	12	F	B6 WT	0
8	12	F	B6 WT	0
9	24	F	HOM	0.333333333
9	24	F	HOM	0
9	24	F	HOM	0
9	24	F	HOM	0.333333333
9	24	F	HOM	0
9	24	F	HOM	0
9	24	F	HOM	0.333333333
9	24	F	HOM	0
9	24	F	HOM	0
9	24	F	HOM	0
9	24	F	HOM	0
9	24	F	WT	0
9	24	F	WT	0
9	24	F	WT	0
9	24	F	WT	0
9	24	F	WT	0
9	24	F	WT	0
9	24	F	WT	0
9	24	F	WT	0
9	24	F	WT	0
9	24	M	Hom	1
9	24	M	Hom	0.333333333
9	24	M	Hom	0
9	24	M	Hom	0
9	24	M	Hom	0
9	24	M	Hom	0
9	24	M	Hom	0
9	24	M	Hom	0.333333333
9	24	M	HOM	0.333333333
9	24	F	Hom	1.666666667
9	24	F	Hom	0
9	24	F	Hom	0
9	24	F	Hom	0.333333333
9	24	F	Hom	0.333333333
9	24	M	WT	0
9	24	M	WT	0
9	24	M	WT	0
9	24	M	WT	0
9	24	M	WT	0
9	24	F	WT	0.333333333
9	24	F	WT	0.333333333
9	24	F	WT	0
9	24	F	WT	0
9	24	F	WT	0
9	24	F	WT	0
9	12	M	Hom	6.333333333
9	12	M	Hom	1
9	12	M	Hom	0
9	12	M	Hom	0
9	12	M	Hom	0.666666667
9	12	M	Hom	1.333333333
9	12	M	Hom	0.666666667
9	12	M	Hom	1
9	12	M	HOM	0.666666667
9	12	F	Hom	4.333333333
9	12	F	Hom	1.666666667
9	12	F	Hom	0
9	12	F	Hom	1.333333333
9	12	F	Hom	1.666666667
9	12	M	WT	1.333333333
9	12	M	WT	0
9	12	M	WT	0.666666667
9	12	M	WT	0.333333333
9	12	M	WT	0.333333333
9	12	F	WT	2.333333333
9	12	F	WT	0.666666667
9	12	F	WT	1.333333333
9	12	F	WT	0
9	12	F	WT	0.666666667
9	12	F	WT	1
9	12	F	HOM	2
9	12	F	HOM	0
9	12	F	HOM	0.666666667
9	12	F	HOM	1
9	12	F	HOM	0.333333333
9	12	F	HOM	0.666666667
9	12	F	HOM	0.666666667
9	12	F	HOM	0
9	12	F	HOM	0.333333333
9	12	F	HOM	1.333333333
9	12	F	HOM	1.333333333
9	12	F	WT	0
9	12	F	WT	0
9	12	F	WT	1
9	12	F	WT	0
9	12	F	WT	0.333333333
9	12	F	WT	0.333333333
9	12	F	WT	0.333333333
9	12	F	WT	0
9	12	F	WT	0
10	24	M	HOM	0
10	24	M	HOM	0.666666667
10	24	M	HOM	0
10	24	M	HOM	0.333333333
10	24	M	HOM	0
10	24	M	HOM	0.333333333
10	24	M	B6 WT	0
10	24	M	B6 WT	0.333333333
10	24	M	B6 WT	0
10	24	M	B6 WT	0.333333333
10	24	M	B6 WT	0
10	24	M	B6 WT	0
10	24	M	B6 WT	0.333333333
10	24	M	B6 WT	0
10	24	M	B6 WT	0
10	24	F	HOM	0
10	24	F	HOM	0
10	24	F	HOM	0
10	24	F	HOM	0
10	24	F	HOM	0
10	24	F	HOM	0
10	24	F	HOM	0
10	24	F	HOM	0
10	24	F	HOM	0
10	24	F	HOM	0
10	24	F	HOM	0
10	24	F	B6 WT	0
10	24	F	B6 WT	0
10	24	F	B6 WT	0
10	24	F	B6 WT	0
10	24	F	B6 WT	0
10	24	F	B6 WT	0
10	24	F	B6 WT	0
10	24	F	B6 WT	0
10	12	M	HOM	7
10	12	M	HOM	6.333333333
10	12	M	HOM	0.333333333
10	12	M	HOM	1
10	12	M	HOM	1.666666667
10	12	M	HOM	0.666666667
10	12	M	B6 WT	1
10	12	M	B6 WT	1
10	12	M	B6 WT	0
10	12	M	B6 WT	0
10	12	M	B6 WT	0.666666667
10	12	M	B6 WT	1.666666667
10	12	M	B6 WT	1.666666667
10	12	M	B6 WT	0.333333333
10	12	M	B6 WT	0
10	12	F	HOM	0.666666667
10	12	F	HOM	0
10	12	F	HOM	0
10	12	F	HOM	0.333333333
10	12	F	HOM	0
10	12	F	HOM	0.666666667
10	12	F	HOM	0
10	12	F	HOM	0
10	12	F	HOM	0
10	12	F	HOM	0
10	12	F	HOM	0.333333333
10	12	F	B6 WT	0
10	12	F	B6 WT	0
10	12	F	B6 WT	0
10	12	F	B6 WT	0
10	12	F	B6 WT	0.333333333
10	12	F	B6 WT	0
10	12	F	B6 WT	0.333333333
11	24	M	HOM	0
11	24	M	HOM	0.666666667
11	24	M	HOM	0
11	24	M	HOM	0.333333333
11	24	M	HOM	0
11	24	M	HOM	0.333333333
11	24	M	B6 WT	0
11	24	M	B6 WT	0.333333333
11	24	M	B6 WT	0
11	24	M	B6 WT	0.333333333
11	24	M	B6 WT	0
11	24	M	B6 WT	0
11	24	M	B6 WT	0.333333333
11	24	M	B6 WT	0
11	24	M	B6 WT	0
11	24	F	HOM	0
11	24	F	HOM	0.333333333
11	24	F	HOM	0
11	24	F	HOM	0.666666667
11	24	F	HOM	0
11	24	F	HOM	0
11	24	F	HOM	0
11	24	F	HOM	0
11	24	F	HOM	0
11	24	F	HOM	0
11	24	F	HOM	0
11	24	F	B6 WT	0
11	24	F	B6 WT	0
11	24	F	B6 WT	0
11	24	F	B6 WT	0.333333333
11	24	F	B6 WT	0.33
11	24	F	B6 WT	0
11	24	F	B6 WT	0
11	24	F	B6 WT	1
11	12	M	HOM	7
11	12	M	HOM	6.333333333
11	12	M	HOM	0.333333333
11	12	M	HOM	1
11	12	M	HOM	1.666666667
11	12	M	HOM	0.666666667
11	12	M	B6 WT	1
11	12	M	B6 WT	1
11	12	M	B6 WT	0
11	12	M	B6 WT	0
11	12	M	B6 WT	0.666666667
11	12	M	B6 WT	1.666666667
11	12	M	B6 WT	1.666666667
11	12	M	B6 WT	0.333333333
11	12	M	B6 WT	0
11	12	F	HOM	1.333333333
11	12	F	HOM	0.666666667
11	12	F	HOM	0.333333333
11	12	F	HOM	2.333333333
11	12	F	HOM	1
11	12	F	HOM	0
11	12	F	HOM	0.666666667
11	12	F	HOM	0
11	12	F	HOM	0.333333333
11	12	F	HOM	0.666666667
11	12	F	HOM	0
11	12	F	B6 WT	0.333333333
11	12	F	B6 WT	0
11	12	F	B6 WT	2.666666667
11	12	F	B6 WT	0
11	12	F	B6 WT	0.333333333
11	12	F	B6 WT	0.333333333
11	12	F	B6 WT	0
12	24	M	HET	0
12	24	F	HET	0
12	24	F	HET	0.333333333
12	24	M	Hom	0
12	24	M	Hom	0.333333333
12	24	M	Hom	0
12	24	M	Hom	1
12	24	M	Hom	0
12	24	F	Hom	0.333333333
12	24	F	Hom	0
12	24	F	Hom	1.333333333
12	24	F	Hom	0
12	24	F	Hom	0.666666667
12	24	F	Hom	0
12	24	F	Hom	0
12	24	F	Hom	0
12	24	F	Hom	0.333333333
12	24	M	WT	0
12	24	M	WT	0
12	24	M	WT	0
12	24	M	WT	0
12	24	M	WT	0
12	24	M	WT	0
12	24	M	WT	0.333333333
12	24	M	WT	0
12	24	F	WT	0
12	24	F	WT	0
12	24	F	WT	0
12	24	F	WT	0
12	24	F	WT	0
12	24	F	WT	0
12	24	M	HOM	1.333333333
12	24	M	HOM	2
12	24	M	HOM	0.333333333
12	24	M	HOM	0
12	24	M	HOM	0
12	24	M	HOM	0
12	24	M	B6 WT	0.666666667
12	24	M	B6 WT	0.666666667
12	24	M	B6 WT	0
12	24	M	B6 WT	0
12	24	M	B6 WT	0
12	24	M	B6 WT	0
12	24	M	B6 WT	0.666666667
12	24	M	B6 WT	0
12	24	M	B6 WT	0
12	24	F	HOM	1.666666667
12	24	F	HOM	2
12	24	F	HOM	2.333333333
12	24	F	HOM	3
12	24	F	HOM	3
12	24	F	HOM	3.333333333
12	24	F	HOM	3.666666667
12	24	F	HOM	4
12	24	F	HOM	4.333333333
12	24	F	HOM	4.666666667
12	24	F	HOM	5
12	24	F	WT	0.333333333
12	24	F	WT	0.666666667
12	24	F	WT	1
12	24	F	WT	1.333333333
12	24	F	WT	5.666666667
12	24	F	WT	6.333333333
12	24	F	WT	6.666666667
12	24	F	WT	8
12	12	M	HET	0
12	12	F	HET	0
12	12	F	HET	1.666666667
12	12	M	Hom	3
12	12	M	Hom	2.666666667
12	12	M	Hom	2.666666667
12	12	M	Hom	9.666666667
12	12	M	Hom	5.666666667
12	12	F	Hom	3.666666667
12	12	F	Hom	9
12	12	F	Hom	0.333333333
12	12	F	Hom	6.333333333
12	12	F	Hom	3
12	12	F	Hom	2
12	12	F	Hom	4
12	12	F	Hom	7.666666667
12	12	F	Hom	1.333333333
12	12	M	WT	0
12	12	M	WT	0.666666667
12	12	M	WT	0
12	12	M	WT	0
12	12	M	WT	0
12	12	M	WT	0
12	12	M	WT	0.333333333
12	12	M	WT	2.333333333
12	12	F	WT	0
12	12	F	WT	1
12	12	F	WT	0
12	12	F	WT	0.666666667
12	12	F	WT	1
12	12	F	WT	0
12	12	M	HOM	5.333333333
12	12	M	HOM	6.666666667
12	12	M	HOM	0.333333333
12	12	M	HOM	0
12	12	M	HOM	0.666666667
12	12	M	HOM	1
12	12	M	B6 WT	0.666666667
12	12	M	B6 WT	0.333333333
12	12	M	B6 WT	0.333333333
12	12	M	B6 WT	0.666666667
12	12	M	B6 WT	0
12	12	M	B6 WT	1
12	12	M	B6 WT	3.333333333
12	12	M	B6 WT	0
12	12	M	B6 WT	1
12	12	F	HOM	2.666666667
12	12	F	HOM	2.333333333
12	12	F	HOM	2.333333333
12	12	F	HOM	4
12	12	F	HOM	3.666666667
12	12	F	HOM	3.333333333
12	12	F	HOM	3.666666667
12	12	F	HOM	4
12	12	F	HOM	4.333333333
12	12	F	HOM	4.666666667
12	12	F	HOM	5
12	12	F	WT	0.333333333
12	12	F	WT	0.666666667
12	12	F	WT	1.666666667
12	12	F	WT	1.333333333
12	12	F	WT	6.333333333
12	12	F	WT	6.666666667
12	12	F	WT	7
13	24	M	HOM	1.333333333
13	24	M	HOM	1
13	24	M	HOM	0
13	24	M	HOM	0
13	24	M	HOM	0
13	24	M	HOM	0
13	24	M	B6 WT	0
13	24	M	B6 WT	0
13	24	M	B6 WT	0
13	24	M	B6 WT	0
13	24	M	B6 WT	0
13	24	M	B6 WT	0
13	24	M	B6 WT	0
13	24	M	B6 WT	0
13	24	M	B6 WT	0
13	12	M	HOM	1.333333333
13	12	M	HOM	0.333333333
13	12	M	HOM	0.333333333
13	12	M	HOM	0
13	12	M	HOM	0.333333333
13	12	M	B6 WT	0
13	12	M	B6 WT	0
13	12	M	B6 WT	0
13	12	M	B6 WT	0.333333333
13	12	M	B6 WT	0.666666667
13	12	M	B6 WT	0
13	12	M	B6 WT	0
13	12	M	B6 WT	0.666666667
13	12	M	B6 WT	1.666666667
14	24	M	HOM	2
14	24	M	HOM	1.666666667
14	24	M	HOM	0.333333333
14	24	M	HOM	0
14	24	M	HOM	0
14	24	M	HOM	0
14	24	M	B6 WT	0
14	24	M	B6 WT	0
14	24	M	B6 WT	0
14	24	M	B6 WT	0.333333333
14	24	M	B6 WT	0
14	24	M	B6 WT	0
14	24	M	B6 WT	0.666666667
14	24	M	B6 WT	0
14	24	M	B6 WT	1
14	12	M	HOM	9.666666667
14	12	M	HOM	1.666666667
14	12	M	HOM	1.666666667
14	12	M	HOM	1.666666667
14	12	M	HOM	2
14	12	M	B6 WT	0
14	12	M	B6 WT	0.333333333
14	12	M	B6 WT	0
14	12	M	B6 WT	0.333333333
14	12	M	B6 WT	1.666666667
14	12	M	B6 WT	0.666666667
14	12	M	B6 WT	1
14	12	M	B6 WT	0.333333333
14	12	M	B6 WT	0
15	24	M	HOM	2
15	24	M	HOM	1.666666667
15	24	M	HOM	0.333333333
15	24	M	HOM	0
15	24	M	HOM	0
15	24	M	HOM	0
15	24	M	B6 WT	0
15	24	M	B6 WT	0
15	24	M	B6 WT	0
15	24	M	B6 WT	0.333333333
15	24	M	B6 WT	0
15	24	M	B6 WT	0
15	24	M	B6 WT	0.666666667
15	24	M	B6 WT	0
15	24	M	B6 WT	1
15	12	M	HOM	9.666666667
15	12	M	HOM	1.666666667
15	12	M	HOM	1.666666667
15	12	M	HOM	1.666666667
15	12	M	HOM	2
15	12	M	B6 WT	0
15	12	M	B6 WT	0.333333333
15	12	M	B6 WT	0
15	12	M	B6 WT	0.333333333
15	12	M	B6 WT	1.666666667
15	12	M	B6 WT	0.666666667
15	12	M	B6 WT	1
15	12	M	B6 WT	0.333333333
15	12	M	B6 WT	0
18	24	F	HOM	2
18	24	M	HOM	0.333333333
18	24	M	HOM	0
18	24	M	HOM	0
18	24	F	HOM	0
18	24	F	HOM	0
18	24	F	HOM	0
18	24	F	B6 WT	0
18	24	F	B6 WT	0
18	24	F	B6 WT	0
18	24	F	B6 WT	0
18	24	F	B6 WT	0
18	24	F	B6 WT	0
18	24	F	B6 WT	0
18	12	F	HOM	15.33333333
18	12	M	HOM	1.666666667
18	12	M	HOM	1.333333333
18	12	M	HOM	4
18	12	F	HOM	6.666666667
18	12	F	HOM	7
18	12	F	HOM	5.666666667
18	12	F	B6 WT	1
18	12	F	B6 WT	0
18	12	F	B6 WT	0
18	12	F	B6 WT	0
18	12	F	B6 WT	1.333333333
18	12	F	B6 WT	0
18	12	F	B6 WT	0
