# Supplementary material for: A murine model lacking Lyst recapitulates Chediak-Higashi syndrome with an earlier-onset neurodegenerative phenotype
Source: Commun Biol. 2025 Jul 18;8:1064. doi: 10.1038/s42003-025-08482-1 (PMC12274407; doi:10.1038/s42003-025-08482-1)
Supplement: Supplementary file 7 — Supplementary Data 5 [file 42003_2025_8482_MOESM7_ESM.zip › B6 mice data/B6 HET Aging Study/Het mice bal.beam.ataxiascreen.poletest data.xlsx]

## Sheet: balance beam 3.7.23
March 7 2023
			Beam 1 (Rectangular/24 mm)
						Trial 1	Trial 2	Trial 3		Trial 1	Trial 2	Trial 3			Trial 1		Trial 2		Trial 3
Tattoo	Mouse ID	Genotype	Sex	DOB	BW	Time to cross (s)	Time to cross (s)	Time to cross (s)	Average Time (s)	Total # foot slips	Total # foot slips	Total # foot slips	Average # foot slips		total# right foot slips	total# left foot slips	total# right foot slips	total# left foot slips	total# right foot slips	total# left foot slips
1	3308-2	Het	M	2021-07-07	32.6	6	5	7	6	0	0	0	0	scruffy/hunched	0	0	0	0	0	0
2	3241-1	Het	F	2021-07-07	28.1	7	4	5	5.33333	0	0	0	0		0	0	0	0	0	0
3	3241-2	Het	F	2021-07-07	24.7	11	3	3	5.66667	0	0	0	0		0	0	0	0	0	0
4	3245-1	Het	F	2021-07-11	27.9	8	12	12	10.6667	0	0	0	0		0	0	0	0	0	0
5	3245-2	Het	F	2021-07-11	24.6	5	4	6	5	0	0	0	0		0	0	0	0	0	0
6	19297-1	Het	M	2021-08-16	31.7	6	4	4	4.66667	0	0	0	0		0	0	0	0	0	0
7	19297-2	Het	M	2021-08-16	30	6	4	3	4.33333	0	0	0	0		0	0	0	0	0	0
8	19297-3	Het	M	2021-08-16	31.3	5	4	11	6.66667	0	1	0	0.333333		0	0	1	0	0	0
9	19297-4	Het	M	2021-08-16	31	6	4	4	4.66667	0	0	0	0		0	0	0	0	0	0
10	19273-1	Het	F	2021-08-16	28.7	4	4	4	4	0	0	0	0		0	0	0	0	0	0
11	19273-2	Het	F	2021-08-16	27.2	8	7	5	6.66667	1	0	0	0.333333		1	0	0	0	0	0
12	19273-3	Het	F	2021-08-16	29.6	6	4	8	6	0	0	0	0		0	0	0	0	0	0
13	19273-4	Het	F	2021-08-16	27.8	4	2	3	3	0	0	1	0.333333		0	0	0	0	1	0
14	19273-5	Het	F	2021-08-16	26.7	6	3	4	4.33333	0	0	0	0		0	0	0	0	0	0
15	19242-1	Het	F	2021-08-23	24.9	5	5	4	4.66667	0	0	0	0		0	0	0	0	0	0
16	19242-2	Het	F	2021-08-23	27.7	13	9	7	9.66667	0	0	0	0		0	0	0	0	0	0
17	19242-3	Het	F	2021-08-23	32.2	6	6	7	6.33333	0	0	0	0		0	0	0	0	0	0
18	19243-5	Het	F	2021-08-23	24.3	9	4	3	5.33333	0	0	0	0		0	0	0	0	0	0
19	19243-6	Het	F	2021-08-23	25	6	5	5	5.33333	0	0	0	0		0	0	0	0	0	0
20	19243-7	Het	F	2021-08-23	26.6	5	4	4	4.33333	0	0	0	0		0	0	0	0	0	0
21	19300-1	Het	M	2021-08-23	33.7	11	4	5	6.66667	0	0	0	0		0	0	0	0	0	0
22	19300-2	Het	M	2021-08-23	29.8			Het avg	5.68254			het avg	0.047619		0	0	0	0	0	0
			Beam 2 (Rectangular/12 mm)
						Trial 1	Trial 2	Trial 3		Trial 1	Trial 2	Trial 3			Trial 1		Trial 2		Trial 3
Tattoo	Mouse ID	Genotype	Sex	DOB	BW	Time to cross (s)	Time to cross (s)	Time to cross (s)	Average Time (s)	Total # foot slips	Total # foot slips	Total # foot slips	Average # foot slips		total# right foot slips	total# left foot slips	total# right foot slips	total# left foot slips	total# right foot slips	total# left foot slips
1	3308-2	Het	M	2021-07-07	32.6	16	17	15	16	5	7	5	5.66667	scruffy/hunched	3	2	4	3	2	3
2	3241-1	Het	F	2021-07-07	28.1	11	7	8	8.66667	1	0	1	0.666667		0	1	0	0	0	1
3	3241-2	Het	F	2021-07-07	24.7	10	7	14	10.3333	2	0	1	1		1	1	0	0	0	1
4	3245-1	Het	F	2021-07-11	27.9	14	7	19	13.3333	0	0	0	0		0	0	0	0	0	0
5	3245-2	Het	F	2021-07-11	24.6	6	9	9	8	0	0	0	0		0	0	0	0	0	0
6	19297-1	Het	M	2021-08-16	31.7	8	9	7	8	0	0	0	0		0	0	0	0	0	0
7	19297-2	Het	M	2021-08-16	30	5	9	7	7	0	0	0	0		0	0	0	0	0	0
8	19297-3	Het	M	2021-08-16	31.3	7	5	9	7	1	0	1	0.666667		1	0	0	0	1	0
9	19297-4	Het	M	2021-08-16	31	9	8	6	7.66667	1	1	0	0.666667		0	1	1	0	0	0
10	19273-1	Het	F	2021-08-16	28.7	10	9	9	9.33333	2	1	0	1		1	1	1	0	0	0
11	19273-2	Het	F	2021-08-16	27.2	10	7	7	8	2	0	0	0.666667		1	1	0	0	0	0
12	19273-3	Het	F	2021-08-16	29.6	13	10	11	11.3333	0	0	2	0.666667		0	0	0	0	2	0
13	19273-4	Het	F	2021-08-16	27.8	4	5	4	4.33333	0	0	0	0		0	0	0	0	0	0
14	19273-5	Het	F	2021-08-16	26.7	12	8	7	9	0	0	0	0		0	0	0	0	0	0
15	19242-1	Het	F	2021-08-23	24.9	6	9	8	7.66667	0	0	0	0		0	0	0	0	0	0
16	19242-2	Het	F	2021-08-23	27.7	9	8	8	8.33333	0	0	0	0		0	0	0	0	0	0
17	19242-3	Het	F	2021-08-23	32.2	11	7	10	9.33333	0	0	0	0		0	0	0	0	0	0
18	19243-5	Het	F	2021-08-23	24.3	9	7	13	9.66667	1	0	0	0.333333		0	1	0	0	0	0
19	19243-6	Het	F	2021-08-23	25	11	8	10	9.66667	1	0	0	0.333333		0	1	0	0	0	0
20	19243-7	Het	F	2021-08-23	26.6	xxx	xxx	xxx							Mouse will not cross beam
21	19300-1	Het	M	2021-08-23	33.7	8	9	6	7.66667	2	0	0	0.666667		1	1	0	0	0	0
22	19300-2	Het	M	2021-08-23	29.8	9	6	6	7	1	0	0	0.333333		0	1	0	0	0	0
								group avg	8.92063			group avg	0.603175

## Sheet: Pole test 3.13.23
	Inverted pole test: 3.13.23
						Turn around time			Descent time
Tattoo	Mouse ID	Genotype	Sex	DOB	BW	Trial 1	Trial 2	Trial 3	Trial 1	Trial 2	Trial 3	Avg. turn around time	Avg descent time
1	3308-2	Het	M	2021-07-07	32.6	2	5	2	15	11	11	3	12.3333
2	3241-1	Het	F	2021-07-07	28.1	1	4	3	10	11	11	2.66667	10.6667
3	3241-2	Het	F	2021-07-07	24.7	0.5	0.5	1	10	10	11	0.666667	10.3333
4	3245-1	Het	F	2021-07-11	27.9	1	3	1	9	14	10	1.66667	11
5	3245-2	Het	F	2021-07-11	24.6	1	1	1	11	15	11	1	12.3333
6	19297-1	Het	M	2021-08-16	31.7	2	1	1	10	12	10	1.33333	10.6667
7	19297-2	Het	M	2021-08-16	30	4	4	3	12	12	10	3.66667	11.3333
8	19297-3	Het	M	2021-08-16	31.3	3	5	5	12	14	12	4.33333	12.6667
9	19297-4	Het	M	2021-08-16	31	0.5	2	2	10	13	14	1.5	12.3333
10	19273-1	Het	F	2021-08-16	28.7	1	2	1	8	10	11	1.33333	9.66667
11	19273-2	Het	F	2021-08-16	27.2	1	2	1	10	9	10	1.33333	9.66667
12	19273-3	Het	F	2021-08-16	29.6	2	2	5	17	13	16	3	15.3333
13	19273-4	Het	F	2021-08-16	27.8	1	5	2	10	9	9	2.66667	9.33333
14	19273-5	Het	F	2021-08-16	26.7	3	1	2	14	13	13	2	13.3333
15	19242-1	Het	F	2021-08-23	24.9	0.5	1	1	8	8	8	0.833333	8
16	19242-2	Het	F	2021-08-23	27.7	mouse sick and euthanized
17	19242-3	Het	F	2021-08-23	32.2	1	3	2	7	8	11	2	8.66667
18	19243-5	Het	F	2021-08-23	24.3	1	2	2	9	11	14	1.66667	11.3333
19	19243-6	Het	F	2021-08-23	25	1	5	0.5	8	15	13	2.16667	12
20	19243-7	Het	F	2021-08-23	26.6	3	1	4	12	13	13	2.66667	12.6667
21	19300-1	Het	M	2021-08-23	33.7	2	4	5	7	10	12	3.66667	9.66667
22	19300-2	Het	M	2021-08-23	29.8	xxx	3	2	14	13	10	2.5	12.3333	mouse froze during turn around time in trial 1
											group avg	2.1746	11.2222

## Sheet: Ataxia screen 3.10.23
	3.10.23					Neuromuscular assessment battery test for ataxia and models of neurodegeneration:
						hindlimb					ladder		hindlimb	Combined
Tattoo	Mouse ID	Genotype	Sex	DOB	Ledge test	clasping	Gait	Kyphosis	stance score	ataxia score	traversal	beam	locomotion	Score
1	3308-2	Het	M	2021-07-07	1	0	1	1	0	0	0	1	0.5	4.5	mild, hind limb waddling gait (low pelvis, side to side rocking of hips)
2	3241-1	Het	F	2021-07-07	0	0	0	0	0	0	0	1	0	1
3	3241-2	Het	F	2021-07-07	0	0	0	0	0	0	0	1	0	1
4	3245-1	Het	F	2021-07-11	0	0	0	1	0	0	0	0	0	1
5	3245-2	Het	F	2021-07-11	0	0	0	0	0	0	0	0	0	0
6	19297-1	Het	M	2021-08-16	0	0	0	0	0	0	0	0	0	0
7	19297-2	Het	M	2021-08-16	0	0	0	1	0	0	0	0	0	1
8	19297-3	Het	M	2021-08-16	0	0	0.5	0	1	0	0	0	0	1.5	mild intermittent limp/skip/hip hike hind limb
9	19297-4	Het	M	2021-08-16	1	1	0	0	0	0	0	0	0	2
10	19273-1	Het	F	2021-08-16	0	0	0.5	0	0	0	0	0	0	0.5	mild hind limb hip hike/waddling
11	19273-2	Het	F	2021-08-16	0	0	0.5	0	1	0	0	0	0	1.5	mile pelvic/hip hike and waddle
12	19273-3	Het	F	2021-08-16	0	0	0	0	0	0	0	0	0	0
13	19273-4	Het	F	2021-08-16	0	0	0	0	0	0	0	1	0	1
14	19273-5	Het	F	2021-08-16	0	1	0	0	0	0	0	0	0	1
15	19242-1	Het	F	2021-08-23	1	0	0.5	0	0	0	0	0	0	1.5	mild hip hiking when stepping
16	19242-2	Het	F	2021-08-23	0	0	0	0	0	0	0	0	0	0
17	19242-3	Het	F	2021-08-23	0	0	0	0	0	0	0	0	0	0
18	19243-5	Het	F	2021-08-23	0	0	0	0	0	0	0	0	0	0
19	19243-6	Het	F	2021-08-23	0	0	0	0	0	0	0	0	0	0
20	19243-7	Het	F	2021-08-23	0	0	0	0	0	0	0	0	0	0
21	19300-1	Het	M	2021-08-23	0	1.5	1	1	1	0	0	0	0	4.5	mild intermittent hind limp/hike
22	19300-2	Het	M	2021-08-23	0	0	1	1	1	0	0	0	0.5	3.5	waddle, slight hindlimb limp/hike
													Group avg	1.15909
					Note: some mice showed stiff, waddling/hiking of hindlimbs/hips, was subtle and likely age-related possibly arthritic phenotype.
				Scoring scales
				1. Ledge test
				0 = walks on ledge without losing balance and gracefully climbs down onto floor
				1= loses footing (mild) but overall is coordinated
				2= does not effectively use hind legs
				3= falls off ledge or refuses/unable to move at all
				2. Hindlimb clasping
				0=splayed outward
				1= 1 limb retracted toward abdomen more than 50% of time
				2= both legs partially retracted more than 50%
				3= both legs entirely retracted towards abdomen
				3. Gait
				0=normal, BW supported by all four limbs, bely not touching ground and all legs participate equally
				1= tremor or mild limp
				2= severe tremor or limp, lowered pelvis or feet pointed outward away from body
				3= difficulty moveing forward and drags belly
				4. Kyphosis
				0- straight spin
				1= mild kyphosis but is able to straighten spine
				2= persistent mild kyphosis
				3= severe and pronounced
				5. Stance score
				0= normal
				1= one leg / foot turned outward between 45-90 degrees from center line of body
				2= both legs at 45-90 degrees but intermittent
				3= boht legs at 45-90 degrees consistently
				6. ataxia score
				0= normal
				1= intermitant loss of balance, mild hind limb ataxia
				2= moderate lack of coordination, leaning/loss of balance, and jerking/tremoring
				3= severe full body lack of coordination, with loss of balance, jerky movments, tremors
				7. ladder traversal
				0=normal
				1= intermittant foot slips through horizontal bars but overall displays coordinated step placements
				2= frequent foot slips
				3= foot slips and mis-steps (foot placed completely between bars/missing bars completely)
				8. horizontal beam
				0=normal
				1= intermittant/partial foot slips off bar but able to traverse bar compleletly
				2= frequent full foot slips as traversed bar
				3= inablity to walk with hindlimbs on top of bar for any consecutive steps / or falls off bar
