# Supplementary material for: A murine model lacking Lyst recapitulates Chediak-Higashi syndrome with an earlier-onset neurodegenerative phenotype
Source: Commun Biol. 2025 Jul 18;8:1064. doi: 10.1038/s42003-025-08482-1 (PMC12274407; doi:10.1038/s42003-025-08482-1)
Supplement: Supplementary file 7 — Supplementary Data 5 [file 42003_2025_8482_MOESM7_ESM.zip › B6 mice data/B6 HET Aging Study/18mo_Lyst_Mice_BalanceBeam_Test_FootSlips.csv]

Age	Genotype	BeamWidth	AverageFootSlips
18	HOM	24	2.00		pvalue
18	HOM	24	0.33		24mm	0.111642
18	HOM	24	0.00		12mm	0.000034
18	HOM	24	0.00
18	HOM	24	0.00
18	HOM	24	0.00
18	HOM	24	0.00
18	WT	24	0.00
18	WT	24	0.00
18	WT	24	0.00
18	WT	24	0.00
18	WT	24	0.00
18	WT	24	0.00
18	WT	24	0.00
18	Het	24	0.00
18	Het	24	0.00
18	Het	24	0.00
18	Het	24	0.00
18	Het	24	0.00
18	Het	24	0.00
18	Het	24	0.00
18	Het	24	0.33
18	Het	24	0.00
18	Het	24	0.00
18	Het	24	0.33
18	Het	24	0.00
18	Het	24	0.33
18	Het	24	0.00
18	Het	24	0.00
18	Het	24	0.00
18	Het	24	0.00
18	Het	24	0.00
18	Het	24	0.00
18	Het	24	0.00
18	Het	24	0.00
18	Het	24	0.00
18	HOM	12	15.33
18	HOM	12	1.67
18	HOM	12	1.33
18	HOM	12	4.00
18	HOM	12	6.67
18	HOM	12	7.00
18	HOM	12	5.67
18	WT	12	1.00
18	WT	12	0.00
18	WT	12	0.00
18	WT	12	0.00
18	WT	12	1.33
18	WT	12	0.00
18	WT	12	0.00
18	Het	12	5.67
18	Het	12	0.67
18	Het	12	1.00
18	Het	12	0.00
18	Het	12	0.00
18	Het	12	0.00
18	Het	12	0.00
18	Het	12	0.67
18	Het	12	0.67
18	Het	12	1.00
18	Het	12	0.67
18	Het	12	0.67
18	Het	12	0.00
18	Het	12	0.00
18	Het	12	0.00
18	Het	12	0.00
18	Het	12	0.00
18	Het	12	0.33
18	Het	12	0.33
	Het		0.67
	Het		0.33
