# Supplementary material for: A murine model lacking Lyst recapitulates Chediak-Higashi syndrome with an earlier-onset neurodegenerative phenotype
Source: Commun Biol. 2025 Jul 18;8:1064. doi: 10.1038/s42003-025-08482-1 (PMC12274407; doi:10.1038/s42003-025-08482-1)
Supplement: Supplementary file 7 — Supplementary Data 5 [file 42003_2025_8482_MOESM7_ESM.zip › B6 mice data/B6 HET Aging Study/18mo_Lyst_Mice_BalanceBeam_Test_CrossTime.csv]

AgeMonths	Genotype	BeamWidth	AverageCrossTime
18	HOM	24	18.67		pvalue
18	HOM	24	12.33		24mm	<0.00001
18	HOM	24	7.33		12mm	<0.00001
18	HOM	24	11.33
18	HOM	24	9.33
18	HOM	24	10.33
18	HOM	24	10.33
18	WT	24	6.33
18	WT	24	5.33
18	WT	24	5.00
18	WT	24	6.67
18	WT	24	6.00
18	WT	24	4.33
18	WT	24	4.67
18	Het	24	6.00
18	Het	24	5.33
18	Het	24	5.67
18	Het	24	10.67
18	Het	24	5.00
18	Het	24	4.67
18	Het	24	4.33
18	Het	24	6.67
18	Het	24	4.67
18	Het	24	4.00
18	Het	24	6.67
18	Het	24	6.00
18	Het	24	3.00
18	Het	24	4.33
18	Het	24	4.67
18	Het	24	9.67
18	Het	24	6.33
18	Het	24	5.33
18	Het	24	5.33
18	Het	24	4.33
18	Het	24	6.67
18	HOM	12	35.33
18	HOM	12	10.33
18	HOM	12	15.33
18	HOM	12	18.00
18	HOM	12	17.67
18	HOM	12	21.00
18	HOM	12	21.00
18	WT	12	9.67
18	WT	12	6.00
18	WT	12	7.67
18	WT	12	9.67
18	WT	12	9.67
18	WT	12	6.67
18	WT	12	7.00
18	Het	12	16.00
18	Het	12	8.67
18	Het	12	10.33
18	Het	12	13.33
18	Het	12	8.00
18	Het	12	8.00
18	Het	12	7.00
18	Het	12	7.00
18	Het	12	7.67
18	Het	12	9.33
18	Het	12	8.00
18	Het	12	11.33
18	Het	12	4.33
18	Het	12	9.00
18	Het	12	7.67
18	Het	12	8.33
18	Het	12	9.33
18	Het	12	9.67
18	Het	12	9.67
18	Het	12	7.67
18	Het	12	7.00
