# Supplementary material for: A murine model lacking Lyst recapitulates Chediak-Higashi syndrome with an earlier-onset neurodegenerative phenotype
Source: Commun Biol. 2025 Jul 18;8:1064. doi: 10.1038/s42003-025-08482-1 (PMC12274407; doi:10.1038/s42003-025-08482-1)
Supplement: Supplementary file 7 — Supplementary Data 5 [file 42003_2025_8482_MOESM7_ESM.zip › B6 mice data/B6 HET Aging Study/18mo_Lyst_Mice_Ataxia_Screen.csv]

AgeMonths	Genotype	Sex	CombinedScore
18	HOM	F	13.5
18	HOM	M	12.25		pvalue	<0.00001
18	HOM	M	11.25
18	HOM	M	8.75
18	HOM	F	11.75
18	HOM	F	7
18	HOM	F	11.25
18	WT	F	2
18	WT	F	0.5
18	WT	F	0.5
18	WT	F	2
18	WT	F	0.5
18	WT	F	1
18	WT	F	1.25
18	Het	M	4.5
18	Het	F	1
18	Het	F	1
18	Het	F	1
18	Het	F	0
18	Het	M	0
18	Het	M	1
18	Het	M	1.5
18	Het	M	2
18	Het	F	0.5
18	Het	F	1.5
18	Het	F	0
18	Het	F	1
18	Het	F	1
18	Het	F	1.5
18	Het	F	0
18	Het	F	0
18	Het	F	0
18	Het	F	0
18	Het	F	0
18	Het	M	4.5
18	Het	M	3.5
