# Supplementary material for: A murine model lacking Lyst recapitulates Chediak-Higashi syndrome with an earlier-onset neurodegenerative phenotype
Source: Commun Biol. 2025 Jul 18;8:1064. doi: 10.1038/s42003-025-08482-1 (PMC12274407; doi:10.1038/s42003-025-08482-1)
Supplement: Supplementary file 7 — Supplementary Data 5 [file 42003_2025_8482_MOESM7_ESM.zip › B6 mice data/B6 HET Aging Study/18mo_Lyst_Mice_InvertedPole_Test.csv]

AgeMonths	Genotype	Sex	TurnAroundTime	DescentTime
18	HOM	F	19.67	29.00		P-value
18	HOM	M	8.33	60.00		turn around time	<0.00001
18	HOM	M	4.00	14.67		descent time	0.002253
18	HOM	M	11.00	17.67
18	HOM	F	10.00	15.33
18	HOM	F	4.67	11.00
18	HOM	F	3.00	14.33
18	WT	F	2.33	10.67
18	WT	F	0.83	7.33
18	WT	F	1.67	9.33
18	WT	F	1.00	13.33
18	WT	F	0.90	9.00
18	WT	F	1.00	9.00
18	WT	F	1.17	8.67
18	Het	M	3.00	12.33
18	Het	F	2.67	10.67
18	Het	F	0.67	10.33
18	Het	F	1.67	11.00
18	Het	F	1.00	12.33
18	Het	M	1.33	10.67
18	Het	M	3.67	11.33
18	Het	M	4.33	12.67
18	Het	M	1.50	12.33
18	Het	F	1.33	9.67
18	Het	F	1.33	9.67
18	Het	F	3.00	15.33
18	Het	F	2.67	9.33
18	Het	F	2.00	13.33
18	Het	F	0.83	8.00
18	Het	F	2.00	8.67
18	Het	F	1.67	11.33
18	Het	F	2.17	12.00
18	Het	F	2.67	12.67
18	Het	M	3.67	9.67
18	Het	M	2.50	12.33
