# Supplementary material for: A murine model lacking Lyst recapitulates Chediak-Higashi syndrome with an earlier-onset neurodegenerative phenotype
Source: Commun Biol. 2025 Jul 18;8:1064. doi: 10.1038/s42003-025-08482-1 (PMC12274407; doi:10.1038/s42003-025-08482-1)
Supplement: Supplementary file 7 — Supplementary Data 5 [file 42003_2025_8482_MOESM7_ESM.zip › B6 mice data/B6 HET Aging Study/Malicdan Landreth Het Rotarod 9Mar23 Data.xlsx]

## Sheet: Mouse List
PI: May Malicdan
Investigator: Mackenzie Landreth
ASP: NHGRI G-14
Project: Chediak Higashi mice (Sunny's mice) - phenotyping before 2 years
Tattoo	ID#	DOB	EP #	sex	Mouse type	Cage
1	3308-2	2021-07-07	2	M	HET
2	3241-1	2021-07-07	1	F	HET
3	3241-2	2021-07-07	2	F	HET
4	3245-1	2021-07-11	1	F	HET
5	3245-2	2021-07-11	2	F	HET
6	19297-1	2021-08-16	1	M	HET
7	19297-2	2021-08-16	2	M	HET
8	19297-3	2021-08-16	3	M	HET
9	19297-4	2021-08-16	4	M	HET
10	19273-1	2021-08-16	1	F	HET
11	19273-2	2021-08-16	2	F	HET
12	19273-3	2021-08-16	3	F	HET
13	19273-4	2021-08-16	4	F	HET
14	19273-5	2021-08-16	5	F	HET
15	19242-1	2021-08-23	1	F	HET
16	19242-2	2021-08-23	2	F	HET
17	19242-3	2021-08-23	3	F	HET
18	19243-5	2021-08-23	5	F	HET
19	19243-6	2021-08-23	6	F	HET
20	19243-7	2021-08-23	7	F	HET
21	19300-1	2021-08-23	1	M	HET
22	19300-2	2021-08-23	2	M	HET

## Sheet: 9Mar23 Test
ROTA ROD TEST- PI: May Malicdan/Mackenzie Landreth
Rota Mex Rota Rod Columbus Instruments, Murine Phenotyping Core, NHLBI/NIH
3/9/23 Test Day 1- 3 trials at 1 to 10RPM , Test Location 14F/118; Audrey and Francesca
TEST DAY Acceleration 1-40 RPM, 5 min (300 seconds), 8.1 sec intervals, three trials with 1 hour rests between them
						Trial 1					Trial 2					Trial 3					Trials Averaged
Tattoo	Mouse ID	Genotype	Sex	DOB	BW	Active Rotation Time (s)	Active Rotation Speed RPM	Passive Rotation Time (s)	Passive Rotation Speed RPM	Combined Total Run Time	Active Rotation Run Time(s)	Active Rotation Speed RPM	Passive Rotation Time (s)	Passive Rotation Speed RPM	Combined Total Run Time	Active Rotation Run Time (s)	Active Rotation Speed RPM	Passive Rotation Time (s)	Passive Rotation Speed RPM	Combined Total Run Time	Avg Active Rotation Time	Avg Active Rotation Speed	Avg Passive Rotation Time	Avg Passive Rotation Speed	Avg Total Run Time
1	3308-2	Het	M	2021-07-07	32.6	146	22	1		147	44	9	1	45	45	70.5	12			70.5	86.8333	14.3333	1	45	87.5
2	3241-1	Het	F	2021-07-07	28.1	119	18			119	57	11	1		58	109	17			109	95	15.3333	1		95.3333
3	3241-2	Het	F	2021-07-07	24.7	103	16			103	99	16	1		100	126	19			126	109.333	17	1		109.667
4	3245-1	Het	F	2021-07-11	27.9	151	22	1	22	152	91	15	1	82	92	144	21	2		146	128.667	19.3333	1.33333	52	130
5	3245-2	Het	F	2021-07-11	24.6	92	15	1	15	93	104	16			104	187	27	1		188	127.667	19.3333	1	15	128.333
6	19297-1	Het	M	2021-08-16	31.7	148	22	4	22	152	54	10	2		56	72.4	12			72.4	91.4667	14.6667	3	22	93.4667
7	19297-2	Het	M	2021-08-16	30	164	24			164	53.1	10			53.1	126	19			126	114.367	17.6667			114.367
8	19297-3	Het	M	2021-08-16	31.3	92.2	15			92.2	154	23	1		155	94.7	15			94.7	113.633	17.6667	1		113.967
9	19297-4	Het	M	2021-08-16	31	129	19			129	111	17	1		112	108	17	1		109	116	17.6667	1		116.667
10	19273-1	Het	F	2021-08-16	28.7	104	16			104	60.6	11			60.6	130	20			130	98.2	15.6667			98.2
11	19273-2	Het	F	2021-08-16	27.2	62.9	11			62.9	123	19	2		125	64	11			64	83.3	13.6667	2		83.9667
12	19273-3	Het	F	2021-08-16	29.6	135	20	2	20	137	109	17			109	87	14			87	110.333	17	2	20	111
13	19273-4	Het	F	2021-08-16	27.8	114	18			114	64	11			64	130	20	2		132	102.667	16.3333	2		103.333
14	19273-5	Het	F	2021-08-16	26.7	85	14	1		86	196	28	2		198	81.1	14			81.1	120.7	18.6667	1.5		121.7
15	19242-1	Het	F	2021-08-23	24.9	218	30	2	22	220	90.8	15			90.8	173	25	1		174	160.6	23.3333	1.5	22	161.6
16	19242-2	Het	F	2021-08-23	27.7	98.5	16			98.5	136	20			136	109	17			109	114.5	17.6667			114.5
17	19242-3	Het	F	2021-08-23	32.2	97	15	1		98	98	16	1		99	104	16	1		105	99.6667	15.6667	1		100.667
18	19243-5	Het	F	2021-08-23	24.3	100	16			100	54.9	10			54.9	151	22			151	101.967	16			101.967
19	19243-6	Het	F	2021-08-23	25	101	16			101	14.5	5			14.5	141	21	1		142	85.5	14	1		85.8333
20	19243-7	Het	F	2021-08-23	26.6	58	11	1		59	91.5	15			91.5	76	13	1		77	75.1667	13	1		75.8333
21	19300-1	Het	M	2021-08-23	33.7	139	21	1	14	140	135	20	2		137	123	19			123	132.333	20	1.5	14	133.333
22	19300-2	Het	M	2021-08-23	29.8	70	12	2		72	92.1	15			92.1	175	25	1		176	112.367	17.3333	1.5		113.367
The Columbus Instruments Rota Rod we used for this test has light beams above and below the rotating rod that the mice run on. The software captures the time the mice run upright on the rod and the time that they hold onto the rod and rotate around. When the mouse runs on top of the rod it is called active rotation and when the mouse holds onto the rod and spins around without falling it is calle…							Note: Multiple mice passively rotated, but a number of mice did so without falling. These instances are marked in bold above.
							We don't have a recommendation as to how to interpret this, but wanted to make note of it in case it is of interest.																										Contrpl Average time
							Also, we were not always able to note the speed of the rod when mice passively rotated, which is why some of those fields are blank.																										ADLL average tim
							Sex	Genotype	Avg Total Active Rotation Time	Avg Total Passive Rotation Time	Avg Total Run Time
							M	Het	109.571	1.5	110.381	n=7
							F	Het	107.551	1.36111	108.129	n=15
