# Supplementary material for: A murine model lacking Lyst recapitulates Chediak-Higashi syndrome with an earlier-onset neurodegenerative phenotype
Source: Commun Biol. 2025 Jul 18;8:1064. doi: 10.1038/s42003-025-08482-1 (PMC12274407; doi:10.1038/s42003-025-08482-1)
Supplement: Supplementary file 7 — Supplementary Data 5 [file 42003_2025_8482_MOESM7_ESM.zip › B6 mice data/Purkinje Cell Counting/Sunny_Lyst_Mice_Purkinje_Cells.R]

rm(list = ls())
library(tidyverse)
library(data.table)
library(magrittr)
library(RColorBrewer)
library(broom)
library(rstatix)


dataDir <- "c:/Users/landrethml/Desktop"
setwd(dataDir)

PurkinjeData <-
  read_csv("Purkinje Cell counting compiled_Updated_Tidy.csv")


ColPal <-
  c("WT" = brewer.pal(5, "Purples")[4],
    "KO" = brewer.pal(6, "Greys")[3]
  )
PurkinjeData %>%
  filter(Genotype != "HET") %>%
  ggplot(aes(x = factor(`Age (mo)`, levels = c("3","6","9","12","15","18")),
             y = `Cell Count`,
             fill = factor(Genotype, levels = c("WT","KO"))
             )
         ) +
  geom_boxplot(width = 0.5,
               outlier.size = 0.5
               ) +
  theme_linedraw() +
  theme(legend.position = "bottom",
        panel.grid = element_blank()) +
  scale_fill_manual(values = ColPal) +
  labs(y = "Pukinje Cell Count",
       x = "Age (Months)",
       fill = "Genotype"
       )
ggsave("Purkinje_Cell_Counts_Plot_Lyst-KO.png",
       width = 12,
       height = 7,
       units = "cm",
       dpi = 350
       )

# Make Lobe-wise count plot
PurkinjeData$CountType %<>%
  factor(levels = c("Lobe_I-III_Count","Lobe_IV-V_Count",
                    "Lobe_VI-VII_Count","Lobe_VIII_Count",
                    "Lob_ IX-X"
                    ),
         labels = c("Lobes I-III","Lobes IV-V",
                    "Lobes VI-VII","Lobe VIII",
                    "Lobes IX-X"
                    )
         )


PurkinjeData %>%
  filter(Genotype != "HET") %>%
  ggplot(aes(x = factor(`Age (mo)`, levels = c("3","6","9","12","15","18")),
             y = LobeCount,
             fill = factor(Genotype, levels = c("WT","KO"))
             )
         ) +
  geom_boxplot(width = 0.5,
               outlier.size = 0.5
               ) +
  facet_wrap(~CountType,
             nrow = 2
             ) +
  theme_linedraw() +
  theme(legend.position = c(0.75,0.25)) +
  scale_fill_manual(values = ColPal) +
  labs(y = "Pukinje Cell Count",
       x = "Age (Months)",
       fill = "Genotype"
       )
ggsave("Purkinje_Cell_Counts_By_Lobe_Plot_Lyst-KO.png",
       width = 18,
       height = 12,
       units = "cm",
       dpi = 350
       )


PurkinjeTotalStats <-
  PurkinjeData %>%
  filter(Genotype != "HET") %>%
  group_by(`Age (mo)`) %>%
  t_test(Total_Count ~ Genotype)

PurkinjeTotalStats$alphaAdjusted <- alphaAdjusted <- 0.05/nrow(PurkinjeTotalStats)
PurkinjeTotalStats$pAdj_Sig <- NA
PurkinjeTotalStats$pAdj_Sig[PurkinjeTotalStats$p <= alphaAdjusted] <- "*"

fwrite(PurkinjeTotalStats,
       "Purkinje_Total_Counts_Stats_By_Age.csv",
       sep = ",",
       col.names = TRUE,
       row.names = FALSE
       )

PurkinjeLobeStats <-
  PurkinjeData %>%
  filter(Genotype != "HET") %>%
  group_by(`Age (mo)`,CountType) %>%
  t_test(LobeCount ~ Genotype)

PurkinjeLobeStats$alphaAdjusted <- alphaAdjusted <- 0.05/nrow(PurkinjeLobeStats)
PurkinjeLobeStats$pAdj_Sig <- NA
PurkinjeLobeStats$pAdj_Sig[PurkinjeLobeStats$p <= alphaAdjusted] <- "*"

fwrite(PurkinjeLobeStats,
       "Purkinje_Lobe_Counts_Stats_By_Age.csv",
       sep = ",",
       col.names = TRUE,
       row.names = FALSE
       )
