# Supplementary material for: A murine model lacking Lyst recapitulates Chediak-Higashi syndrome with an earlier-onset neurodegenerative phenotype
Source: Commun Biol. 2025 Jul 18;8:1064. doi: 10.1038/s42003-025-08482-1 (PMC12274407; doi:10.1038/s42003-025-08482-1)
Supplement: Supplementary file 7 — Supplementary Data 5 [file 42003_2025_8482_MOESM7_ESM.zip › B6 mice data/Purkinje Cell Counting/Purkinje Counts Parsed.csv]

SampleName	Genotype	IDnum	Sex	AgeMonths	Lobe I-III	Lobe IV-V	Lobe VI-VII	Lobe VIII	Lobe IX-X	CellCount
Delta KO 29 M	KO	29	M	3	47	27	10	0	59	143
Delta KO 30 M	KO	30	M	3	44	13	63	30	65	215
Delta KO 31M	KO	31	M	3	22	10	25	10	31	98
Delta KO 32 M	KO	32	M	3	11	9	1	1	24	46
Delta KO 33 M	KO	33	M	3	39	16	3	0	42	100
WT 39 M	WT	39	M	3	48	10	13	11	101	183
WT40 M	WT	40	M	3	3	0	16	0	45	64
WT 41 M	WT	41	M	3	55	34	31	20	43	183
WT 42 M	WT	42	M	3	28	24	33	39	34	158
WT 43 M	WT	43	M	3	20	3	38	15	44	120
Delta KO 34 F	KO	34	F	3	77	19	3	0	32	131
Delta KO 35 F	KO	35	F	3	9	0	0	1	32	42
Delta KO 36 F	KO	36	F	3	29	46	51	3	36	165
Delta KO 37 F	KO	37	F	3	52	8	40	13	46	159
Delta KO 38 F	KO	38	F	3	12	1	7	17	31	68
WT 44 F	WT	44	F	3	40	20	0	4	104	168
WT 45 F	WT	45	F	3	67	30	15	0	41	153
WT 46 F	WT	46	F	3	33	14	2	4	67	120
WT 47 F	WT	47	F	3	95	18	14		32	159
WT 48 F	WT	48	F	3	9	14	6	14	72	115
Delta KO 71 M	KO	71	M	6	43	23	5	0	15	86
Delta KO 72 M	KO	72	M	6	67	19	8	10	38	142
Delta KO 73 M	KO	73	M	6	56	22	14	0	14	106
Delta KO 74 M	KO	74	M	6	40	24	3	0	26	93
WT 76 M	WT	76	M	6	48	52	8	2	15	125
WT 77 M	WT	77	M	6	51	23	13	14	41	142
WT 78 M	WT	78	M	6	30	5	7	0	3	45
WT 79 M	WT	79	M	6	36	33	34	30	16	149
WT 80 M	WT	80	M	6	65	13	8	5	63	154
Delta KO 81 F	KO	81	F	6	27	28	12	15	84	166
Delta KO 82 F	KO	82	F	6	45	28	42	10	84	209
Delta KO 83 F	KO	83	F	6	133	145	104	42	27	451
Delta KO 84 F	KO	84	F	6	82	47	105	53	112	399
Delta KO 85 F	KO	85	F	6	157	73	29	17	119	395
WT 86 F	WT	86	F	6	41	21	35	28	63	188
WT 87 F	WT	87	F	6	140	47	36	5	50	278
WT 88 F	WT	88	F	6	56	16	9	8	44	133
WT 89 F	WT	89	F	6	8	11	18	4	51	92
WT 90 F	WT	90	F	6	47	7	37	0	72	163
Delta KO 50 M	KO	50	M	9	23	9	4	10	36	82
Delta KO 51 M	KO	51	M	9	71	43	9		9	132
Delta KO 52 M	KO	52	M	9	56	51	39	38	63	247
Delta KO 53 M	KO	53	M	9	65	87	74	53	115	394
WT 54 M	WT	54	M	9	101	47	31	46	105	330
WT 55 M	WT	55	M	9	31	64	76	22	37	230
WT 56 M	WT	56	M	9	32	36	46	6	12	132
WT 57 M	WT	57	M	9	79	58	49	29	120	335
HET 59 M	HE	59	M	9	69	10	50	13	55	197
Delta KO 60 F	KO	60	F	9	91	48	6	24	92	261
Delta KO 61 F	KO	61	F	9	78	68	10	18	43	217
Delta KO 62 F	KO	62	F	9	52	30	12	18	14	126
Delta KO 63 F	KO	63	F	9	121	86	40	17	69	333
Delta KO 64 F	KO	64	F	9	59	31	33	27	108	258
WT 65 F	WT	65	F	9	55	6	1	2	33	97
WT 66 F	WT	66	F	9	39	35	9	4	60	147
WT 67 F	WT	67	F	9	112	51	19	23	80	285
WT 68 F	WT	68	F	9	81	70	49	38	94	332
WT 69 F	WT	69	F	9	62	60	73	18	25	238
Delta KO 91 M	KO	91	M	12	20	1	6	17	62	106
Delta KO 92 M	KO	92	M	12	108	75	81	23	74	361
Delta KO 93 M	KO	93	M	12	43	18	45	33	54	193
Delta KO 94 M	KO	94	M	12	63	29	4	0	37	133
WT 95 M	WT	95	M	12	64	11			17	92
WT 96 M	WT	96	M	12	108	17	7	3	53	188
WT 97 M	WT	97	M	12	91	25		5	76	197
WT 98 M	WT	98	M	12	83	6	0	8	66	163
Delta KO 99 F	KO	99	F	12	13	4	8	5	9	39
Delta KO 100 F	KO	100	F	12	84	46	11	6	39	186
Delta KO 101 F	KO	101	F	12	28	31	61	26	18	164
Delta KO 102 F	KO	102	F	12	105	37	14	4	33	193
WT 103 F	WT	103	F	12	54	90	43	29	78	294
WT 104 F	WT	104	F	12	116	60	1	16	72	265
HET 106 F	HE	106	F	12	71	10	12	3	49	145
KO 107 M	KO	107	M	15	54	57	69	37	78	295
KO 108 M	KO	108	M	15	50	79	48	61	44	282
KO 109 M	KO	109	M	15	33	78	60	25	33	229
KO111 F	KO	111	F	15	36	47	21	12	47	163
KO 112 F	KO	112	F	15	34	23	39	7	56	159
KO 113 F	KO	113	F	15	14	11	8	2	4	39
WT 110 M	WT	110	M	15	87	70	49	45	117	368
WT 115 M	WT	115	M	15	22	113	133	24	96	388
WT 116 M	WT	116	M	15	5	2	10	0	10	27
WT 117 M	WT	117	M	15	30	38	6	38	16	128
Delta 9 KO M	KO	9	M	18	82	45		4	71	202
Delta 10 KO M	KO	10	M	18	39	60	63	34	33	229
Delta 11 KO M	KO	11	M	18	61	39	27	7	62	196
Delta 12 KO M	KO	12	M	18	49	27	3	0	25	104
Delta 13 KO M	KO	13	M	18	49	35	7	1	19	111
WT 19 M	WT	19	M	18	41	97	49	27	78	292
WT 20 M	WT	20	M	18	98	124	48	45	106	421
WT 21 M	WT	21	M	18	80	96	122	57	79	434
WT 22 M	WT	22	M	18	134	125	71		75	405
WT 23 M	WT	23	M	18	61	111	88	51	61	372
Delta 14 KO F	KO	14	F	18	48	8	0	0	7	63
Delta 15 KO F	KO	15	F	18	7	6	39	25	26	103
Delta 16 KO F	KO	16	F	18	33	25	31	11	50	150
Delta 17 KO F	KO	17	F	18	11	13	43	5	21	93
Delta 18 KO F	KO	18	F	18	20	31	8	4	29	92
WT 24 F	WT	24	F	18	55	103	48	56	100	362
WT 25 F	WT	25	F	18	61	74	41	13	65	254
WT 26 F	WT	26	F	18	68	77	85	39	70	339
WT 27 F	WT	27	F	18	48	74	79	64	117	382
WT 28 F	WT	28	F	18	66	87	60	28	102	343
