# Supplementary material for: A murine model lacking Lyst recapitulates Chediak-Higashi syndrome with an earlier-onset neurodegenerative phenotype
Source: Commun Biol. 2025 Jul 18;8:1064. doi: 10.1038/s42003-025-08482-1 (PMC12274407; doi:10.1038/s42003-025-08482-1)
Supplement: Supplementary file 7 — Supplementary Data 5 [file 42003_2025_8482_MOESM7_ESM.zip › B6 mice data/Purkinje Cell Counting/Purkinje_Total_Counts_Stats_By_Age-corrected.csv]

AgeMonths	.y.	group1	group2	n1	n2	statistic	df	p	alphaAdjusted	pAdj_Sig
3	CellCount	KO	WT	10	10	-1.20317367885839	15.6532504691649	0.247	0.00833333333333333
6	CellCount	KO	WT	9	10	1.5345350851556	10.4499205429641	0.155	0.00833333333333333
9	CellCount	KO	WT	9	9	-0.184799734098458	15.8694455193192	0.856	0.00833333333333333
12	CellCount	KO	WT	8	6	-0.63248620096898	11.952488698145	0.539	0.00833333333333333
15	CellCount	KO	WT	6	4	-0.341508645146062	4.15745020793309	0.749	0.00833333333333333
18	CellCount	KO	WT	10	10	-8.97906671585254	17.9998175199117	4.56e-08	0.00833333333333333	*
