# Supplementary material for: A murine model lacking Lyst recapitulates Chediak-Higashi syndrome with an earlier-onset neurodegenerative phenotype
Source: Commun Biol. 2025 Jul 18;8:1064. doi: 10.1038/s42003-025-08482-1 (PMC12274407; doi:10.1038/s42003-025-08482-1)
Supplement: Supplementary file 7 — Supplementary Data 5 [file 42003_2025_8482_MOESM7_ESM.zip › B6 mice data/qPCR/lyst_Mouse_qPCR_Tissue_Data.csv]

SampleName	Sex	Tissue	TargetName	Cycle
WT	M	liver	exon1	28.54245395
WT	M	liver	exon1	27.54343014
WT	M	liver	exon1	27.26682763
WT	M	liver	exon52	26.04271424
WT	M	liver	exon52	25.76574977
WT	M	liver	exon52	Undetermined
WT	M	liver	actinb	19.96179137
WT	M	liver	actinb	23.71333498
WT	M	liver	exon1	Undetermined
WT	M	liver	exon1	29.75098842
WT	M	liver	exon1	Undetermined
WT	M	liver	exon52	29.27714887
WT	M	liver	exon52	26.33841151
WT	M	liver	exon52	27.87773926
WT	M	liver	actinb	24.981643
WT	M	liver	actinb	19.31242218
WT	M	brain	exon1	24.11284354
WT	M	brain	exon1	24.49232288
WT	M	brain	exon1	24.09555868
WT	M	brain	exon52	25.80591609
WT	M	brain	exon52	23.47352136
WT	M	brain	exon52	23.47826803
WT	M	brain	actinb	16.32458537
WT	M	brain	actinb	16.94510853
WT	M	brain	exon1	24.15662031
WT	M	brain	exon1	24.44086588
WT	M	brain	exon1	24.20940538
WT	M	brain	exon52	24.18181391
WT	M	brain	exon52	24.25882011
WT	M	brain	exon52	24.14356147
WT	M	brain	actinb	16.41442959
WT	M	brain	actinb	16.7529525
KO	M	liver	exon1	28.54126355
KO	M	liver	exon1	28.03282532
KO	M	liver	exon1	28.07329028
KO	M	liver	exon52	Undetermined
KO	M	liver	exon52	Undetermined
KO	M	liver	exon52	Undetermined
KO	M	liver	actinb	19.3502307
KO	M	liver	actinb	19.28768243
KO	M	liver	exon1	27.91026843
KO	M	liver	exon1	27.04686523
KO	M	liver	exon1	27.08418902
KO	M	liver	exon52	Undetermined
KO	M	liver	exon52	Undetermined
KO	M	liver	exon52	Undetermined
KO	M	liver	actinb	18.22919393
KO	M	liver	actinb	18.77507768
KO	M	brain	exon1	24.86075645
KO	M	brain	exon1	24.54032113
KO	M	brain	exon1	24.65057563
KO	M	brain	exon52	Undetermined
KO	M	brain	exon52	Undetermined
KO	M	brain	exon52	Undetermined
KO	M	brain	actinb	16.91211131
KO	M	brain	actinb	17.45254788
KO	M	brain	exon1	24.53889451
KO	M	brain	exon1	24.59705977
KO	M	brain	exon1	24.8716419
KO	M	brain	exon52	38
KO	M	brain	exon52	37.37014957
KO	M	brain	exon52	36.81732552
KO	M	brain	actinb	16.86204421
KO	M	brain	actinb	17.20710891
WT	M	brain	exon1	25.07547829
WT	M	brain	exon1	25.22381114
WT	M	brain	exon1	25.49661879
WT	M	brain	exon52	23.16899488
WT	M	brain	exon52	23.67840713
WT	M	brain	exon52	23.91874102
WT	M	brain	actinb	17.90293375
WT	M	brain	actinb	17.84860217
WT	M	brain	actinb	17.57370111
WT	M	brain	exon1	26.01815069
WT	M	brain	exon1	26.60924286
WT	M	brain	exon1	26.35218482
WT	M	brain	exon52	24.14482092
WT	M	brain	exon52	23.58653054
WT	M	brain	exon52	23.61247927
WT	M	brain	actinb	18.16765482
WT	M	brain	actinb	18.16704113
WT	M	brain	actinb	18.09647818
WT	F	brain	exon1	26.13079267
WT	F	brain	exon1	25.63276683
WT	F	brain	exon1	26.20681526
WT	F	brain	exon52	23.73138297
WT	F	brain	exon52	23.560499
WT	F	brain	exon52	23.68975044
WT	F	brain	actinb	18.20654807
WT	F	brain	actinb	18.22748388
WT	F	brain	actinb	18.71391478
KO	M	brain	exon1	24.94091837
KO	M	brain	exon1	25.74244438
KO	M	brain	exon1	25.59008549
KO	M	brain	exon52	Undetermined
KO	M	brain	exon52	38
KO	M	brain	exon52	Undetermined
KO	M	brain	actinb	17.8977443
KO	M	brain	actinb	18.06601108
KO	M	brain	actinb	17.827981
KO	M	brain	exon1	25.27787395
KO	M	brain	exon1	25.30224768
KO	M	brain	exon1	24.92620491
KO	M	brain	exon52	Undetermined
KO	M	brain	exon52	Undetermined
KO	M	brain	exon52	Undetermined
KO	M	brain	actinb	18.29641186
KO	M	brain	actinb	17.97658607
KO	M	brain	actinb	18.33605269
KO	M	brain	exon1	25.84828647
KO	M	brain	exon1	25.62190379
KO	M	brain	exon1	25.67791364
KO	M	brain	exon52	35.99008299
KO	M	brain	exon52	36.35938836
KO	M	brain	exon52	36.17537466
KO	M	brain	actinb	18.29900525
KO	M	brain	actinb	18.27502497
KO	M	brain	actinb	18.19796964
WT	F	brain	exon1	25.07746538
WT	F	brain	exon1	25.04012736
WT	F	brain	exon1	25.70597979
WT	F	brain	exon52	23.82932619
WT	F	brain	exon52	23.7743175
WT	F	brain	exon52	23.71774054
WT	F	brain	actinb	18.1169981
WT	F	brain	actinb	18.42904565
WT	F	brain	actinb	18.49229601
KO	F	brain	exon1	24.97559307
KO	F	brain	exon1	24.64941164
KO	F	brain	exon1	24.9702817
KO	F	brain	exon52	38.57466462
KO	F	brain	exon52	37.28490571
KO	F	brain	exon52	39.7036271
KO	F	brain	actinb	18.7727751
KO	F	brain	actinb	18.40356196
KO	F	brain	actinb	18.07686646
KO	F	brain	exon1	25.99706853
KO	F	brain	exon1	26.12183675
KO	F	brain	exon1	27.23301777
KO	F	brain	exon52	Undetermined
KO	F	brain	exon52	Undetermined
KO	F	brain	exon52	Undetermined
KO	F	brain	actinb	18.55735894
KO	F	brain	actinb	18.4430321
KO	F	brain	actinb	18.77703342
WT	M	cerebellum	exon1	23.97416521
WT	M	cerebellum	exon1	24.08787801
WT	M	cerebellum	exon1	23.84384949
WT	M	cerebellum	exon52	22.86420988
WT	M	cerebellum	exon52	22.70345574
WT	M	cerebellum	exon52	22.70211359
WT	M	cerebellum	actinb	17.33096419
WT	M	cerebellum	actinb	17.60770669
WT	M	cerebellum	actinb	17.38530265
WT	M	cerebellum	exon1	24.01703293
WT	M	cerebellum	exon1	23.98399725
WT	M	cerebellum	exon52	22.83559785
WT	M	cerebellum	exon52	26.06762123
WT	M	cerebellum	exon52	23.2280315
WT	M	cerebellum	actinb	17.44971304
WT	M	cerebellum	actinb	17.87590872
WT	M	cerebellum	actinb	17.54152918
WT	F	cerebellum	exon1	23.98134807
WT	F	cerebellum	exon1	24.08556388
WT	F	cerebellum	exon1	23.98637019
WT	F	cerebellum	exon52	22.78538165
WT	F	cerebellum	exon52	22.60610127
WT	F	cerebellum	exon52	22.63200913
WT	F	cerebellum	actinb	17.23696451
WT	F	cerebellum	actinb	17.45901682
WT	F	cerebellum	actinb	17.47575832
KO	M	cerebellum	exon1	24.09826565
KO	M	cerebellum	exon1	24.21272153
KO	M	cerebellum	exon1	24.31897485
KO	M	cerebellum	exon52	34.42382644
KO	M	cerebellum	exon52	34.98085892
KO	M	cerebellum	exon52	35.04650696
KO	M	cerebellum	actinb	17.83032845
KO	M	cerebellum	actinb	17.82479527
KO	M	cerebellum	actinb	17.39950082
WT	F	cerebellum	exon1	24.283638
WT	F	cerebellum	exon1	24.08536043
WT	F	cerebellum	exon1	24.06917943
WT	F	cerebellum	exon52	22.91623035
WT	F	cerebellum	exon52	23.08395383
WT	F	cerebellum	exon52	22.88077084
WT	F	cerebellum	actinb	17.54673739
WT	F	cerebellum	actinb	17.5961363
WT	F	cerebellum	actinb	17.45552159
KO	M	cerebellum	exon1	23.72266581
KO	M	cerebellum	exon1	23.90328063
KO	M	cerebellum	exon1	23.78637388
KO	M	cerebellum	exon52	38.82339741
KO	M	cerebellum	exon52	38
KO	M	cerebellum	exon52	37.70232228
KO	M	cerebellum	actinb	17.48417835
KO	M	cerebellum	actinb	17.55204351
KO	M	cerebellum	actinb	17.36635339
KO	M	cerebellum	exon1	23.79551594
KO	M	cerebellum	exon1	23.82595613
KO	M	cerebellum	exon1	23.94939657
KO	M	cerebellum	exon52	Undetermined
KO	M	cerebellum	exon52	Undetermined
KO	M	cerebellum	exon52	Undetermined
KO	M	cerebellum	actinb	17.4050267
KO	M	cerebellum	actinb	17.77835647
KO	M	cerebellum	actinb	17.44561597
WT	F	cerebellum	exon1	22.6238292
WT	F	cerebellum	exon1	22.5135431
WT	F	cerebellum	exon1	22.8820338
WT	F	cerebellum	exon52	23.36188166
WT	F	cerebellum	exon52	23.37796646
WT	F	cerebellum	exon52	23.22189343
WT	F	cerebellum	actinb	17.78412006
WT	F	cerebellum	actinb	17.89700954
WT	F	cerebellum	actinb	17.83780952
KO	F	cerebellum	exon1	23.6604108
KO	F	cerebellum	exon1	23.3616709
KO	F	cerebellum	exon1	23.7950671
KO	F	cerebellum	exon52	37.1956739
KO	F	cerebellum	exon52	37.1386984
KO	F	cerebellum	exon52	37.8027421
KO	F	cerebellum	actinb	17.505398
KO	F	cerebellum	actinb	17.2860833
KO	F	cerebellum	actinb	16.7845168
KO	F	cerebellum	exon1	23.99175652
KO	F	cerebellum	exon1	23.70184019
KO	F	cerebellum	exon1	23.99671668
KO	F	cerebellum	exon52	Undetermined
KO	F	cerebellum	exon52	Undetermined
KO	F	cerebellum	exon52	Undetermined
KO	F	cerebellum	actinb	17.59034676
KO	F	cerebellum	actinb	17.60470919
KO	F	cerebellum	actinb	18.3412766
WT	M	kidney	exon1	27.1413018
WT	M	kidney	exon1	27.08358038
WT	M	kidney	exon1	26.76824632
WT	M	kidney	exon52	27.29150992
WT	M	kidney	exon52	27.11255722
WT	M	kidney	exon52	27.31078365
WT	M	kidney	actinb	18.45081068
WT	M	kidney	actinb	17.99218807
WT	M	kidney	actinb	18.06585895
WT	M	kidney	exon1	26.86710303
WT	M	kidney	exon1	26.55953394
WT	M	kidney	exon1	26.52752729
WT	M	kidney	exon52	27.04824813
WT	M	kidney	exon52	26.76251098
WT	M	kidney	exon52	26.80224436
WT	M	kidney	actinb	18.37360964
WT	M	kidney	actinb	18.19729964
WT	M	kidney	actinb	18.14993648
WT	F	kidney	exon1	26.75056587
WT	F	kidney	exon1	26.17397217
WT	F	kidney	exon1	26.42409492
WT	F	kidney	exon52	27.11080465
WT	F	kidney	exon52	26.71569663
WT	F	kidney	exon52	26.70002088
WT	F	kidney	actinb	17.94734545
WT	F	kidney	actinb	17.97974864
WT	F	kidney	actinb	18.1356669
KO	M	kidney	exon1	26.78392593
KO	M	kidney	exon1	26.82157381
KO	M	kidney	exon1	27.05006212
KO	M	kidney	exon52	Undetermined
KO	M	kidney	exon52	Undetermined
KO	M	kidney	exon52	Undetermined
KO	M	kidney	actinb	18.54294773
KO	M	kidney	actinb	18.6763393
KO	M	kidney	actinb	18.79933432
WT	F	kidney	exon1	26.18181902
WT	F	kidney	exon1	26.08033704
WT	F	kidney	exon1	26.15682104
WT	F	kidney	exon52	26.72099572
WT	F	kidney	exon52	26.85177619
WT	F	kidney	exon52	26.96273683
WT	F	kidney	actinb	18.33340989
WT	F	kidney	actinb	18.07317932
WT	F	kidney	actinb	18.08091162
KO	M	kidney	exon1	27.6608813
KO	M	kidney	exon1	27.83966122
KO	M	kidney	exon1	27.73323501
KO	M	kidney	exon52	Undetermined
KO	M	kidney	exon52	Undetermined
KO	M	kidney	exon52	Undetermined
KO	M	kidney	actinb	19.00386168
KO	M	kidney	actinb	19.38456981
KO	M	kidney	actinb	18.92523899
KO	M	kidney	exon1	27.43129632
KO	M	kidney	exon1	27.3010327
KO	M	kidney	exon1	27.34613723
KO	M	kidney	exon52	Undetermined
KO	M	kidney	exon52	Undetermined
KO	M	kidney	exon52	Undetermined
KO	M	kidney	actinb	18.63805862
KO	M	kidney	actinb	18.71234494
KO	M	kidney	actinb	18.17686511
WT	F	kidney	exon1	25.26432685
WT	F	kidney	exon1	25.3731249
WT	F	kidney	exon1	25.43950956
WT	F	kidney	exon52	25.97245501
WT	F	kidney	exon52	26.20550413
WT	F	kidney	exon52	26.15031036
WT	F	kidney	actinb	16.83829538
WT	F	kidney	actinb	16.78268594
WT	F	kidney	actinb	16.83045507
KO	F	kidney	exon1	27.88245523
KO	F	kidney	exon1	27.61186567
KO	F	kidney	exon1	27.68085588
KO	F	kidney	exon52	Undetermined
KO	F	kidney	exon52	Undetermined
KO	F	kidney	exon52	Undetermined
KO	F	kidney	actinb	19.6542641
KO	F	kidney	actinb	19.18477916
KO	F	kidney	actinb	19.14270416
KO	F	kidney	exon1	26.72042766
KO	F	kidney	exon1	26.44702017
KO	F	kidney	exon1	26.45336894
KO	F	kidney	exon52	Undetermined
KO	F	kidney	exon52	Undetermined
KO	F	kidney	exon52	Undetermined
KO	F	kidney	actinb	18.3541911
KO	F	kidney	actinb	18.46838838
KO	F	kidney	actinb	18.74212237
WT	M	liver	exon1	26.73141707
WT	M	liver	exon1	26.60708643
WT	M	liver	exon1	26.77889616
WT	M	liver	exon52	25.85529288
WT	M	liver	exon52	25.89534474
WT	M	liver	exon52	26.0990827
WT	M	liver	actinb	19.58974146
WT	M	liver	actinb	19.9051985
WT	M	liver	actinb	19.73322174
WT	M	liver	exon1	27.26870653
WT	M	liver	exon1	26.97008974
WT	M	liver	exon1	26.51514352
WT	M	liver	exon52	26.14919408
WT	M	liver	exon52	26.06647959
WT	M	liver	exon52	26.15813096
WT	M	liver	actinb	19.93172241
WT	M	liver	actinb	19.85777201
WT	M	liver	actinb	19.77752284
WT	F	liver	exon1	26.34077556
WT	F	liver	exon1	26.62144337
WT	F	liver	exon1	26.07708201
WT	F	liver	exon52	25.53896977
WT	F	liver	exon52	26.08223439
WT	F	liver	exon52	25.99547011
WT	F	liver	actinb	20.07995796
WT	F	liver	actinb	19.889478
WT	F	liver	actinb	19.57554499
KO	M	liver	exon1	27.50759799
KO	M	liver	exon1	27.49930377
KO	M	liver	exon1	27.595428
KO	M	liver	exon52	Undetermined
KO	M	liver	exon52	Undetermined
KO	M	liver	exon52	Undetermined
KO	M	liver	actinb	20.75472359
KO	M	liver	actinb	20.5179318
KO	M	liver	actinb	20.65796125
WT	F	liver	exon1	26.62032209
WT	F	liver	exon1	26.50650042
WT	F	liver	exon1	26.70012669
WT	F	liver	exon52	25.75825685
WT	F	liver	exon52	26.1479746
WT	F	liver	exon52	26.03643049
WT	F	liver	actinb	20.23713873
WT	F	liver	actinb	20.24190159
WT	F	liver	actinb	20.43776675
KO	M	liver	exon1	27.24121401
KO	M	liver	exon1	27.40696303
KO	M	liver	exon1	27.41522218
KO	M	liver	exon52	Undetermined
KO	M	liver	exon52	Undetermined
KO	M	liver	exon52	Undetermined
KO	M	liver	actinb	20.88516063
KO	M	liver	actinb	20.26048133
KO	M	liver	actinb	20.33064738
KO	M	liver	exon1	26.69973594
KO	M	liver	exon1	26.6412131
KO	M	liver	exon1	26.69107808
KO	M	liver	exon52	Undetermined
KO	M	liver	exon52	Undetermined
KO	M	liver	exon52	Undetermined
KO	M	liver	actinb	19.61618968
KO	M	liver	actinb	19.61990767
KO	M	liver	actinb	19.39354708
WT	F	liver	exon1	26.29277316
WT	F	liver	exon1	26.25200101
WT	F	liver	exon1	Undetermined
WT	F	liver	exon52	25.6344406
WT	F	liver	exon52	25.83033827
WT	F	liver	exon52	25.77835448
WT	F	liver	actinb	19.87930684
WT	F	liver	actinb	19.99382108
WT	F	liver	actinb	Undetermined
KO	F	liver	exon1	27.01999409
KO	F	liver	exon1	26.76076757
KO	F	liver	exon1	26.85554004
KO	F	liver	exon52	37.17732512
KO	F	liver	exon52	38
KO	F	liver	exon52	39.08602372
KO	F	liver	actinb	20.1958918
KO	F	liver	actinb	19.80915579
KO	F	liver	actinb	19.89385785
KO	F	liver	exon1	26.66645182
KO	F	liver	exon1	27.20747002
KO	F	liver	exon1	27.05240339
KO	F	liver	exon52	Undetermined
KO	F	liver	exon52	Undetermined
KO	F	liver	exon52	Undetermined
KO	F	liver	actinb	19.79110284
KO	F	liver	actinb	19.61765643
KO	F	liver	actinb	19.75638998
WT	M	spleen	exon1	26.67369741
WT	M	spleen	exon1	27.53512644
WT	M	spleen	exon1	26.77299764
WT	M	spleen	exon52	27.36614238
WT	M	spleen	exon52	26.97905159
WT	M	spleen	exon52	27.19172052
WT	M	spleen	actinb	17.49612699
WT	M	spleen	actinb	25.14407222
WT	M	spleen	actinb	17.31696884
WT	M	spleen	exon1	26.63534134
WT	M	spleen	exon1	26.46462826
WT	M	spleen	exon1	26.26238635
WT	M	spleen	exon52	26.33832569
WT	M	spleen	exon52	26.28781379
WT	M	spleen	exon52	26.15143513
WT	M	spleen	actinb	16.90674812
WT	M	spleen	actinb	16.80373313
WT	M	spleen	actinb	16.95927886
WT	M	kidney	exon1	26.49146356
WT	M	kidney	exon1	26.45640341
WT	M	kidney	exon1	26.50047203
WT	M	kidney	exon52	26.53957898
WT	M	kidney	exon52	26.37155275
WT	M	kidney	exon52	26.34381215
WT	M	kidney	actinb	17.61000882
WT	M	kidney	actinb	17.49488405
WT	M	kidney	actinb	17.58610994
WT	M	kidney	exon1	26.59953529
WT	M	kidney	exon1	25.69292946
WT	M	kidney	exon1	25.74153379
WT	M	kidney	exon52	25.64670722
WT	M	kidney	exon52	26.10831265
WT	M	kidney	exon52	26.12705117
WT	M	kidney	actinb	17.27110999
WT	M	kidney	actinb	17.2222201
WT	M	kidney	actinb	17.31522548
KO	M	spleen	exon1	26.87848369
KO	M	spleen	exon1	26.30232701
KO	M	spleen	exon1	26.16185475
KO	M	spleen	exon52	Undetermined
KO	M	spleen	exon52	Undetermined
KO	M	spleen	exon52	Undetermined
KO	M	spleen	actinb	16.44074002
KO	M	spleen	actinb	16.58964837
KO	M	spleen	actinb	16.41747868
KO	M	spleen	exon1	26.30049876
KO	M	spleen	exon1	26.39980899
KO	M	spleen	exon1	26.22008955
KO	M	spleen	exon52	36.83963587
KO	M	spleen	exon52	37.25919222
KO	M	spleen	exon52	37.83786025
KO	M	spleen	actinb	16.64810462
KO	M	spleen	actinb	16.586291
KO	M	spleen	actinb	16.70055372
KO	M	kidney	exon1	28.24654209
KO	M	kidney	exon1	27.46714131
KO	M	kidney	exon1	27.60813994
KO	M	kidney	exon52	Undetermined
KO	M	kidney	exon52	Undetermined
KO	M	kidney	exon52	Undetermined
KO	M	kidney	actinb	19.00559958
KO	M	kidney	actinb	18.69796851
KO	M	kidney	actinb	18.76232075
KO	M	kidney	exon1	27.15097636
KO	M	kidney	exon1	27.20470577
KO	M	kidney	exon1	27.16096791
KO	M	kidney	exon52	Undetermined
KO	M	kidney	exon52	Undetermined
KO	M	kidney	exon52	Undetermined
KO	M	kidney	actinb	18.179659
KO	M	kidney	actinb	18.16354559
KO	M	kidney	actinb	17.9816785
KO	F	spleen	exon1	27.77694573
KO	F	spleen	exon1	29.04586377
KO	F	spleen	exon1	28.93828179
KO	F	spleen	exon52	Undetermined
KO	F	spleen	exon52	Undetermined
KO	F	spleen	exon52	Undetermined
KO	F	spleen	actinb	19.05952304
KO	F	spleen	actinb	19.1240646
KO	F	spleen	actinb	19.27070843
KO	F	spleen	exon52	Undetermined
KO	F	spleen	exon52	Undetermined
KO	F	spleen	exon52	Undetermined
KO	F	spleen	exon1	26.99109932
KO	F	spleen	exon1	27.50131217
KO	F	spleen	exon1	27.9488934
KO	F	spleen	actinb	18.36432138
KO	F	spleen	actinb	18.48392773
KO	F	spleen	actinb	17.99898887
WT	F	spleen	exon52	26.4281775
WT	F	spleen	exon52	26.32051038
WT	F	spleen	exon52	26.27666606
WT	F	spleen	exon1	34.86306525
WT	F	spleen	exon1	27.12002251
WT	F	spleen	exon1	26.99354573
WT	F	spleen	actinb	18.48232309
WT	F	spleen	actinb	18.27880536
WT	F	spleen	actinb	18.51233975
WT	F	spleen	exon52	26.78427875
WT	F	spleen	exon52	26.76550751
WT	F	spleen	exon52	26.70211085
WT	F	spleen	exon1	26.37132017
WT	F	spleen	exon1	26.45860979
WT	F	spleen	exon1	26.51176959
WT	F	spleen	actinb	Undetermined
WT	F	spleen	actinb	18.58133152
WT	F	spleen	actinb	18.24563448
WT	F	spleen	exon52	26.8894556
WT	F	spleen	exon52	26.7027309
WT	F	spleen	exon52	26.67187435
WT	F	spleen	exon1	26.32754869
WT	F	spleen	exon1	27.11006922
WT	F	spleen	exon1	27.03229695
WT	F	spleen	actinb	19.50280745
WT	F	spleen	actinb	19.10528403
WT	F	spleen	actinb	19.00084161
