# Supplementary material for: A murine model lacking Lyst recapitulates Chediak-Higashi syndrome with an earlier-onset neurodegenerative phenotype
Source: Commun Biol. 2025 Jul 18;8:1064. doi: 10.1038/s42003-025-08482-1 (PMC12274407; doi:10.1038/s42003-025-08482-1)
Supplement: Supplementary file 7 — Supplementary Data 5 [file 42003_2025_8482_MOESM7_ESM.zip › B6 mice data/qPCR/Tissue-wise_lyst_Expression_WT-KO_Mice_T-Tests.csv]

Tissue	Target	.y.	group1	group2	n1	n2	statistic	df	p	alpha	sig
Liver	lyst Exon 1	RqAvg	Wildtype	Knockout	18	21	5.173330535127106	21.7423764976016	3.59e-5	0.005	*
Liver	lyst Exon 52	RqAvg	Wildtype	Knockout	20	3	14.178129781352785	19.00003021915477	1.48e-11	0.005	*
Cortex	lyst Exon 1	RqAvg	Wildtype	Knockout	18	21	-2.0644032242287644	35.11197839089798	0.0464	0.005	NA
Cortex	lyst Exon 52	RqAvg	Wildtype	Knockout	18	10	15.293513251279693	17.000008242140733	2.28e-11	0.005	*
Cerebellum	lyst Exon 1	RqAvg	Wildtype	Knockout	14	15	-1.3161075770401256	16.556195017558448	0.206	0.005	NA
Cerebellum	lyst Exon 52	RqAvg	Wildtype	Knockout	15	9	12.773931742346326	14.000016757710366	4.18e-9	0.005	*
Kidney	lyst Exon 1	RqAvg	Wildtype	Knockout	21	21	4.98293393862656	27.525982742891824	3.03e-5	0.005	*
Kidney	lyst Exon 52	RqAvg	Wildtype	Knockout	21	0	NA	NA	NA	0.005	NA
Spleen	lyst Exon 1	RqAvg	Wildtype	Knockout	15	12	4.722837703041019	24.198478853778287	8.24e-5	0.005	*
Spleen	lyst Exon 52	RqAvg	Wildtype	Knockout	15	3	16.410616994207835	14.000025439019531	1.54e-10	0.005	*
