# Supplementary material for: A murine model lacking Lyst recapitulates Chediak-Higashi syndrome with an earlier-onset neurodegenerative phenotype
Source: Commun Biol. 2025 Jul 18;8:1064. doi: 10.1038/s42003-025-08482-1 (PMC12274407; doi:10.1038/s42003-025-08482-1)
Supplement: Supplementary file 7 — Supplementary Data 5 [file 42003_2025_8482_MOESM7_ESM.zip › B6 mice data/qPCR/Sunny_lyst_Mice_Tissue_qPCR.R]

rm(list = ls())

library(tidyverse)
library(magrittr)
library(RColorBrewer)
library(rstatix)

dataDir<- "c:/Users/landrethml/Desktop/qPCR"

setwd(dataDir)
testData <-
  read_csv("lyst_Mouse_qPCR_Tissue_Data.csv" ) %>%
  filter(Cycle != "Undetermined") 

DeltaDeltaCT_Calculation <- 
  function(InputData,
           RefGenes,
           RefSamples
           ) {
    
    # InputData <- testData[testData$Tissue == "liver", c("SampleName","TargetName","Cycle")]
    # RefGenes <- c("actinb")
    # RefSamples <- c("WT")
    if(!is.double(InputData$Cycle)) {
      InputData$Cycle <- as.double(InputData$Cycle)
    } else {}
    
    InputData$dCt <- 0
    InputData$ddCt <- 0
    InputData$Rq <- 0
    
    InputDataList <- list()
    for (gene in RefGenes) {
      InputDataList[[gene]] <- InputData
    }
    
    for (gene in RefGenes) {
      plateTmp <- InputDataList[[gene]]
      # Calculate Mean Ct 
      for (tgt in unique(plateTmp$TargetName)) {
        for (smp in unique(plateTmp$SampleName)) {
          tmp <- plateTmp$Cycle[plateTmp$TargetName == tgt & plateTmp$SampleName == smp]
          plateTmp$Cycle[plateTmp$TargetName == tgt & plateTmp$SampleName == smp] <- tmp
        }
      }
    
      
      # Calculate Delta Ct values for individual endogenous controls
      for (smp in unique(plateTmp$SampleName)) {
        tmpControl <- plateTmp[plateTmp$TargetName == gene & plateTmp$SampleName == smp,]
        for (tgt in unique(plateTmp$TargetName)) {
          tmp <- plateTmp[plateTmp$TargetName == tgt & plateTmp$SampleName == smp,]
          tmp$dCt <- tmp$Cycle - tmpControl$Cycle[1]
          
          plateTmp[plateTmp$TargetName == tgt & plateTmp$SampleName == smp,] <- tmp
        }
      }
      
      # Calculate Delta Delta Ct values for individual endogenous controls
      for (tgt in unique(plateTmp$TargetName)) {
        tmpCtrl <- plateTmp[plateTmp$TargetName == tgt & plateTmp$SampleName %in% RefSamples,]
        for (smp in unique(plateTmp$SampleName)) {
          tmp <- plateTmp[plateTmp$TargetName == tgt & plateTmp$SampleName == smp,]
          tmp$ddCt <- mean(tmpCtrl$dCt) - tmp$dCt
          
          plateTmp[plateTmp$TargetName == tgt & plateTmp$SampleName == smp,] <- tmp
        }
      }
      
      # Calculate RQ values for individual endogenous controls
      plateTmp$Rq <- 2^plateTmp$ddCt
      InputDataList[[gene]] <- plateTmp 
    }
    
    # Make the individual Rq columns Distinguishable, then put them into an averageable data construct
    RqList <- list()
    for (gene in RefGenes) {
      colnames(InputDataList[[gene]])[colnames(InputDataList[[gene]]) == "Rq"] <-
        paste0("Rq", "-", gene)
      
      RqList[[gene]] <- InputDataList[[gene]][grep("^Rq", colnames(InputDataList[[gene]]))]
    }
    
    RqList %<>% bind_cols
    
    # Calculate Mean RQ values for all endogenous controls
    OutDF <- 
      data.frame(InputData[,c("SampleName","TargetName","Cycle")],
                 "RqAvg" = rowMeans(RqList)
                 )
      
    rm(RqList)
    rm(InputDataList)
    return(OutDF)
  }


rGenes = c("actinb")
rSamples = c("WT")
tissueList <- list()
for (tissue in unique(testData$Tissue)) {
  input <- testData[testData$Tissue == tissue, c("SampleName","TargetName","Cycle")]
  tissueList[[tissue]] <- 
    DeltaDeltaCT_Calculation(InputData = input,
                             RefGenes = rGenes,
                             RefSamples = rSamples
                             ) %>%
    data.frame("Tissue" = tissue, .)
}
tissueList %<>% bind_rows()

# Make factor names look better for plotting
tissueList$SampleName %<>% 
  factor(levels = c("WT","KO"),
         labels = c("Wildtype","Knockout")
         )
tissueList$TargetName %<>%
  factor(levels = c("exon1","exon52","actinb"),
         labels = c("1-2","51-52","Beta-actin")
         )

ColPal <-
  c("Wildtype" = brewer.pal(5, "Purples")[4],
    "Knockout" = brewer.pal(6, "Greys")[3]
  )

tissueList$Tissue %<>% 
  str_to_title %>%
  factor

tissueList$Tissue %<>% 
  factor(levels = c("Brain","Cerebellum","Liver","Spleen","Kidney"),
         labels = c("Cortex","Cerebellum","Liver","Spleen","Kidney")
         )

tissueList %>%
  filter(TargetName != "Beta-actin") %>%
  ggplot(aes(y = RqAvg,
             x = TargetName,
             fill = SampleName
             )
         ) + 
  geom_bar(stat = "summary",
           position = position_dodge(0.9, preserve = 'single'),
           fun = "mean"
           ) +
  stat_summary(geom = "errorbar",
               fun.data = mean_se,
               position = position_dodge(0.9, preserve = "single"),
               width = 0.5
               ) +
  facet_wrap(~Tissue,
             nrow = 1
             ) +
  scale_fill_manual(values = ColPal
                    ) +
  theme_linedraw() +

  labs(y = "Relative Lyst Expression",
       fill = "Genotype"
       ) +
  theme(axis.title.x = element_blank(),
      panel.grid = element_blank(),
        legend.position = "right"
        )
ggsave("Tissue-wise_lyst_Expression_KO_Mice.png",
       device = "png",
       width = 5.5,
       height = 2.5,
       units = "in",
       dpi = 300
       )
  
tissueList_stats <- list()
for (tissue in unique(tissueList$Tissue)) {
  tissue_list <- list()
  for (tgt in c("lyst Exon 1","lyst Exon 52")) {
    
    nTissues <- length(unique(tissueList$Tissue))
    nTargets <- length(unique(tissueList$TargetName[tissueList$TargetName!= "Beta-actin"]))
    
    nKO <- 
      tissueList %>%
      filter(TargetName == tgt , Tissue == tissue , SampleName == "Knockout") %>%
      nrow()
    
    nWT <-
      tissueList %>%
      filter(TargetName == tgt , Tissue == tissue , SampleName == "Wildtype") %>%
      nrow()
    
    if(nKO >= 3 & nWT >= 3){
      tissue_list[[tgt]] <- 
        tissueList[tissueList$TargetName == tgt & tissueList$Tissue == tissue,] %>%
        t_test(RqAvg ~ SampleName) %>%
        data.frame("Tissue" = tissue,
                   "Target" = tgt,
                   .) %>%
        mutate(alpha = 0.05/(nTissues*nTargets),
               sig = ifelse(p <= alpha,"*",NA)
        ) 
    } else {
      tissue_list[[tgt]] <- 
        data.frame("Tissue"= tissue , 
                   "Target" = tgt,
                   ".y." = "RqAvg",
                   "group1" = "Wildtype",
                   "group2" = "Knockout",
                   "n1" = nWT,
                   "n2"= nKO,
                   "statistic" = NA, 
                   "df" = NA,
                   "p" = NA, 
                   "alpha" = 0.05/(nTissues*nTargets),
                   "sig" = NA
            )
    }
    
    
  }
  tissueList_stats[[tissue]] <- bind_rows(tissue_list)
}  

tissueList_stats %>%
  bind_rows %>%
  write_csv("Tissue-wise_lyst_Expression_WT-KO_Mice_T-Tests.csv")
