# Supplementary material for: A murine model lacking Lyst recapitulates Chediak-Higashi syndrome with an earlier-onset neurodegenerative phenotype
Source: Commun Biol. 2025 Jul 18;8:1064. doi: 10.1038/s42003-025-08482-1 (PMC12274407; doi:10.1038/s42003-025-08482-1)
Supplement: Supplementary file 7 — Supplementary Data 5 [file 42003_2025_8482_MOESM7_ESM.zip › B6 mice data/Paw Analysis Averages/Paw Analysis Average.xlsx]

## Sheet: Sheet1
ID	Genotype	Sex	Stride_Length_cm.LF	Stride_Length_cm.RF	Stride_Length_cm.LH	Stride_Length_cm.RH	Stance_Width_cm.F	Stance_Width_cm.H	Paw_Angle.LF	Paw_Angle.RF	Paw_Angle.LH	Paw_Angle.RH	Step_Angle
24	KO	F	6.3	6.05	6.075	6.025	1.6	2.35	12	30	26	28.75	30
25	KO	F	5.775	6.025	5.775	6.05	1.525	2.375	19	36.75	31.25	39	35.25
31	KO	F	4.975	4.15	5	5.3	1.275	2.3	26.5	25.75	24.25	28.25	28.75
30	KO	F	6.4	6.05	5.85	5.6	1.95	2.925	28	35	30	36.25	32
27	KO	F	5.85	6.05	5.65	5.875	1.45	2.6	28.75	28.5	29	35	28.25
28	KO	F	5.25	5.375	5.525	5.525	1.5	2.125	29.25	38.5	37.25	33.5	28.25
16	KO	F	6.45	6.05	5.4	5.275	0.95	2.75	26.25	29.75	26.75	31.25	19.5
17	WT	F	8.125	7.875	7.9	7.825	1.75	2.675	9	9.25	8.75	9.5	32.25
18	WT	F	7.4	7.35	7.225	6.775	1.575	1.8	7.25	8.5	5.75	9	31.5
7	WT	M	7.625	7.675	7.55	7.85	1.675	2.55	6.25	5.25	8	7	24.75
8	WT	M	7.05	7.575	7.375	7.35	1.375	2.25	4.75	6.5	5.25	7	28.75
1	KO	M	5.4	5.125	5.45	5.15	2.175	2.875	20.25	23.75	20	25.75	33.5
5	KO	M	6.175	6.525	6.4	6.6	1.45	3.05	18	27.25	30	19	23.75
9	KO	M	6.825	6.4	6.5	6.6	1.3	2.825	20	29.5	16.75	20.25	24
