# Supplementary material for: A murine model lacking Lyst recapitulates Chediak-Higashi syndrome with an earlier-onset neurodegenerative phenotype
Source: Commun Biol. 2025 Jul 18;8:1064. doi: 10.1038/s42003-025-08482-1 (PMC12274407; doi:10.1038/s42003-025-08482-1)
Supplement: Supplementary file 7 — Supplementary Data 5 [file 42003_2025_8482_MOESM7_ESM.zip › B6 mice data/Paw Analysis Averages/Old_Mice_Stance_Widths_T-Test 2.csv]

Measurement	.y.	group1	group2	n1	n2	statistic	df	p
Front Stance Width	Width_cm	WT	KO	4	10	0.56179126061337	11.2928315793609	0.585
Hind Stance Width	Width_cm	WT	KO	4	10	-1.36848758497133	4.65170993019923	0.234
