# Supplementary material for: A murine model lacking Lyst recapitulates Chediak-Higashi syndrome with an earlier-onset neurodegenerative phenotype
Source: Commun Biol. 2025 Jul 18;8:1064. doi: 10.1038/s42003-025-08482-1 (PMC12274407; doi:10.1038/s42003-025-08482-1)
Supplement: Supplementary file 7 — Supplementary Data 5 [file 42003_2025_8482_MOESM7_ESM.zip › B6 mice data/Paw Analysis Averages/Old_Mice_Step_Angle_T-Test 2.csv]

.y.	group1	group2	n1	n2	statistic	df	p
Step_Angle	WT	KO	4	10	0.433113196136303	8.04154684177153	0.676
