# Supplementary material for: A murine model lacking Lyst recapitulates Chediak-Higashi syndrome with an earlier-onset neurodegenerative phenotype
Source: Commun Biol. 2025 Jul 18;8:1064. doi: 10.1038/s42003-025-08482-1 (PMC12274407; doi:10.1038/s42003-025-08482-1)
Supplement: Supplementary file 7 — Supplementary Data 5 [file 42003_2025_8482_MOESM7_ESM.zip › B6 mice data/Paw Analysis Averages/Old_Mice_Paw_Angles_T-Test 2.csv]

Paw	.y.	group1	group2	n1	n2	statistic	df	p
Left Front	Angle	WT	KO	4	10	-7.88816832069664	11.8003306186529	4.82e-06
Right Front	Angle	WT	KO	4	10	-13.020543430715	11.9827795020618	1.97e-08
Left Hind	Angle	WT	KO	4	10	-9.92034621620465	11.6460387651678	5.01e-07
Right Hind	Angle	WT	KO	4	10	-9.80646642954558	10.5474719661803	1.25e-06
