# Supplementary material for: A murine model lacking Lyst recapitulates Chediak-Higashi syndrome with an earlier-onset neurodegenerative phenotype
Source: Commun Biol. 2025 Jul 18;8:1064. doi: 10.1038/s42003-025-08482-1 (PMC12274407; doi:10.1038/s42003-025-08482-1)
Supplement: Supplementary file 7 — Supplementary Data 5 [file 42003_2025_8482_MOESM7_ESM.zip › B6 mice data/Purkinje Cell Counting/Purkinje Density/B6_Purkinje_Density.csv]

SampleName	Genotype	AgeMonths	Purkinje Cell Count	Purkinje Layer Length (mm)	CellCount/Length
DeltaKO29M	KO	3	143	16.9	8.461538462
DeltaKO30M	KO	3	215	14.8	14.52702703
DeltaKO31M	KO	3	98	11.6	8.448275862
DeltaKO32M	KO	3	46	16.8	2.738095238
DeltaKO33M	KO	3	100	17.4	5.747126437
WT39M	WT	3	183	18.6	9.838709677
WT40M	WT	3	64	12.1	5.289256198
WT41M	WT	3	183	16	11.4375
WT42M	WT	3	158	18.7	8.449197861
WT43M	WT	3	120	14.5	8.275862069
DeltaKO34F	KO	3	131	15.3	8.562091503
DeltaKO35F	KO	3	42	17	2.470588235
DeltaKO36F	KO	3	165	17.9	9.217877095
DeltaKO37F	KO	3	159	21.4	7.429906542
DeltaKO38F	KO	3	68	16.4	4.146341463
WT44F	WT	3	168	15.9	10.56603774
WT45F	WT	3	153	18.6	8.225806452
WT46F	WT	3	120	16.6	7.228915663
WT47F	WT	3	159	11.1	14.32432432
WT48F	WT	3	115	16.6	6.927710843
DeltaKO71M	KO	6	86	21.1	4.075829384
DeltaKO72M	KO	6	142	18.5	7.675675676
DeltaKO73M	KO	6	106	19	5.578947368
DeltaKO74M	KO	6	93	20.8	4.471153846
WT76M	WT	6	125	14.9	8.389261745
WT77M	WT	6	142	17.3	8.208092486
WT78M	WT	6	45	12.3	3.658536585
WT79M	WT	6	149	13.6	10.95588235
WT80M	WT	6	154	18	8.555555556
DeltaKO81F	KO	6	166	21.9	7.579908676
DeltaKO82F	KO	6	209	20.3	10.2955665
DeltaKO83F	KO	6	451	23.3	19.35622318
DeltaKO84	KO	6	399	20.1	19.85074627
DeltaKO85F	KO	6	395	24.6	16.05691057
WT86F	WT	6	188	18.2	10.32967033
WT87F	WT	6	278	25.1	11.07569721
WT88F	WT	6	133	22.5	5.911111111
WT89F	WT	6	92	16.4	5.609756098
WT90F	WT	6	163	19	8.578947368
WT67F	WT	9	285	19.5	14.61538462
WT66F	WT	9	147	12.5	11.76
WT65F	WT	9	97	22.3	4.349775785
DeltaKO61F	KO	9	217	22.1	9.819004525
WT55M	WT	9	230	16	14.375
WT54M	WT	9	330	21.8	15.13761468
DeltaKO52M	KO	9	247	16.1	15.34161491
DeltaKO51M	KO	9	132	11.8	11.18644068
DeltaKO50M	KO	9	82	13.5	6.074074074
HET59M	HET	9	159	20.2	7.871287129
DeltaKO53M	KO	9	394	18	21.88888889
WT55M	WT	9	230	16.4	14.02439024
WT56M	WT	9	132	20.1	6.567164179
WT57M	WT	9	335	21.3	15.72769953
DeltaKO60F	KO	9	261	19.9	13.11557789
DeltaKO62F	KO	9	126	12.4	10.16129032
DeltaKO63F	KO	9	333	21	15.85714286
DeltaKO64F	KO	9	258	20.6	12.52427184
WT68F	WT	9	332	17.2	19.30232558
WT69F	WT	9	238	15.9	14.96855346
DeltaKO91M	KO	12	106	19.8	5.353535354
DeltaKO92M	KO	12	361	17.4	20.74712644
DeltaKO93M	KO	12	193	16.9	11.42011834
DeltaKO94M	KO	12	133	18.9	7.037037037
WT95M	WT	12	92	6.9	13.33333333
WT96M	WT	12	188	13.8	13.62318841
WT97M	WT	12	197	14.4	13.68055556
WT98M	WT	12	163	22.1	7.375565611
DeltaKO99F	KO	12	39	23	1.695652174
DeltaKO100F	KO	12	186	17.4	10.68965517
DeltaKO101F	KO	12	164	20.6	7.961165049
DeltaKO102F	KO	12	193	20.5	9.414634146
WT103F	WT	12	294	15	19.6
WT104F	WT	12	265	20.9	12.67942584
HET106F	HET	12	145	19.7	7.360406091
DeltaKO107M	KO	15	295	15.1	19.53642384
DeltaKO108M	KO	15	282	15	18.8
DeltaKO109M	KO	15	229	13.5	16.96296296
DeltaKO111M	KO	15	163	14.2	11.47887324
DeltaKO112M	KO	15	159	15.8	10.06329114
DeltaKO113M	KO	15	39	12.9	3.023255814
WT110M	WT	15	368	17.8	20.6741573
WT115M	WT	15	388	13.4	28.95522388
WT116M	WT	15	27	15.6	1.730769231
WT117M	WT	15	128	12.9	9.92248062
DeltaKO09	KO	18	202	15.7	12.86624204
DeltaKO10	KO	18	229	13.2	17.34848485
DeltaKO11	KO	18	196	17.9	10.94972067
DeltaKO12	KO	18	104	17.2	6.046511628
DeltaKO13	KO	18	111	15.9	6.981132075
WT19	WT	18	292	11.1	26.30630631
WT20	WT	18	421	19	22.15789474
WT21	WT	18	434	14.1	30.78014184
WT22	WT	18	405	11.6	34.9137931
WT23	WT	18	372	13.4	27.76119403
DeltaKO15	KO	18	103	14.4	7.152777778
DeltaKO16	KO	18	150	14.8	10.13513514
DeltaKO17	KO	18	93	13.5	6.888888889
DeltaKO18	KO	18	92	10.4	8.846153846
WT24	WT	18	362	15.6	23.20512821
WT25	WT	18	254	13.6	18.67647059
WT26	WT	18	339	14.3	23.70629371
WT27	WT	18	382	17.8	21.46067416
WT28	WT	18	343	16.5	20.78787879
DeltaKO14	KO	18	63	18.3	3.442622951
