# Supplementary material for: A murine model lacking Lyst recapitulates Chediak-Higashi syndrome with an earlier-onset neurodegenerative phenotype
Source: Commun Biol. 2025 Jul 18;8:1064. doi: 10.1038/s42003-025-08482-1 (PMC12274407; doi:10.1038/s42003-025-08482-1)
Supplement: Supplementary file 7 — Supplementary Data 5 [file 42003_2025_8482_MOESM7_ESM.zip › B6 mice data/Purkinje Cell Counting/Purkinje Density/Lengths.csv]

Name	Purkinje Layer Length
-03-30-2021-0001	21.1
-03-30-2021-0002	18.5
-03-30-2021-0003	19
-03-30-2021-0004	20.8
-03-30-2021-0005	14.9
-03-30-2021-0006	17.3
-03-30-2021-0007	12.3
-03-30-2021-0008	13.6
-03-30-2021-0009	18
-05-18-2021-0014	19.5
-05-18-2021-0015	12.5
-05-18-2021-0016	22.3
-05-18-2021-0017	22.1
-05-18-2021-0018	16
-05-18-2021-0019	21.8
-05-18-2021-0020	16.1
-05-18-2021-0021	11.8
-09-01-2020-0001	15.7
-09-01-2020-0002	13.2
-09-01-2020-0003	17.9
-09-01-2020-0004	17.2
-09-01-2020-0005	15.9
-09-01-2020-0006	11.1
-09-01-2020-0007	19
-09-01-2020-0008	14.1
-09-01-2020-0009	11.6
-09-01-2020-0010	13.4
-09-01-2020-0012	14.4
-09-01-2020-0013	14.8
-09-01-2020-0014	13.5
-09-01-2020-0015	10.4
-09-01-2020-0016	15.6
-09-01-2020-0017	13.6
-09-01-2020-0018	14.3
-09-01-2020-0019	17.8
-09-01-2020-0020	16.5
-09-01-2020-0021	18.3
-11-06-2020-0001	16.9
-11-06-2020-0002	14.8
-11-06-2020-0003	11.6
-11-06-2020-0004	16.8
-11-06-2020-0005	17.4
-11-06-2020-0006	18.6
-11-06-2020-0007	12.1
-11-06-2020-0008	16
-11-06-2020-0009	18.7
-11-06-2020-0010	14.5
-11-06-2020-0011	13.5
-11-06-2020-0012	20.2
-11-06-2020-0013	15.3
-11-06-2020-0014	17
-11-06-2020-0015	17.9
-11-06-2020-0016	21.4
-11-06-2020-0017	16.4
-11-06-2020-0018	15.9
-11-06-2020-0019	18.6
-11-06-2020-0020	16.6
-11-06-2020-0021	11.1
-11-06-2020-0022	16.6
-12-07-2020-0001	19.8
-12-07-2020-0002	17.4
-12-07-2020-0003	16.9
-12-07-2020-0004	18.9
-12-07-2020-0005	6.9
-12-07-2020-0006	13.8
-12-07-2020-0007	14.4
-12-07-2020-0008	22.1
-12-07-2020-0009	23
-12-07-2020-0010	17.4
-12-07-2020-0011	20.6
-12-07-2020-0012	20.5
-12-07-2020-0013	15
-12-07-2020-0014	20.9
-12-07-2020-0015	19.7
-12-17-2020-0086	21.9
-12-17-2020-0087	20.3
-12-17-2020-0088	23.3
-12-17-2020-0089	20.1
-12-17-2020-0090	24.6
-12-17-2020-0091	18.2
-12-17-2020-0092	25.1
-12-17-2020-0093	22.5
-12-17-2020-0094	16.4
-12-17-2020-0095	19
-12-17-2020-0096	18
-12-17-2020-0097	16.4
-12-17-2020-0098	20.1
-12-17-2020-0099	21.3
-12-17-2020-0100	19.9
-12-17-2020-0101	12.4
-12-17-2020-0102	21
-12-17-2020-0103	20.6
-12-17-2020-0104	17.2
-12-17-2020-0105	15.9
09-30-2021-01	15.1
09-30-2021-02	15
09-30-2021-03	13.5
09-30-2021-04	14.2
09-30-2021-05	15.8
09-30-2021-06	12.9
09-30-2021-07	17.8
09-30-2021-08	13.4
09-30-2021-09	15.6
09-30-2021-10	12.9
Lucky--007	21
Lucky--008	27.5
Lucky--010	21.6
Lucky--011	26.1
Lucky--012	20.9
Lucky--013	25.5
Lucky--081	5.5
Lucky--082	22.1
Lucky--083	27.7
Lucky--084	11.7
Lucky--085	16.2
Lucky--086	21.4
Lucky--087	30.1
Lucky--088	26.4
Lucky--089	13.2
Lucky--090	25.7
Lucky--091	17.5
