# Supplementary material for: A murine model lacking Lyst recapitulates Chediak-Higashi syndrome with an earlier-onset neurodegenerative phenotype
Source: Commun Biol. 2025 Jul 18;8:1064. doi: 10.1038/s42003-025-08482-1 (PMC12274407; doi:10.1038/s42003-025-08482-1)
Supplement: Supplementary file 7 — Supplementary Data 5 [file 42003_2025_8482_MOESM7_ESM.zip › B6 mice data/Purkinje Cell Counting/Purkinje Density/Purkinje Cell Density.csv]

Name	Purkinje Layer Length	Sample Name	Age	Purkinje Cell Count	Count/Length
-03-30-2021-0001	21.1	DeltaKO71M	6	86	4.075829384
-03-30-2021-0002	18.5	DeltaKO72M	6	142	7.675675676
-03-30-2021-0003	19	DeltaKO73M	6	106	5.578947368
-03-30-2021-0004	20.8	DeltaKO74M	6	93	4.471153846
-03-30-2021-0005	14.9	WT76M	6	125	8.389261745
-03-30-2021-0006	17.3	WT77M	6	142	8.208092486
-03-30-2021-0007	12.3	WT78M	6	45	3.658536585
-03-30-2021-0008	13.6	WT79M	6	149	10.95588235
-03-30-2021-0009	18	WT80M	6	154	8.555555556
-05-18-2021-0014	19.5	WT67F	9	285	14.61538462
-05-18-2021-0015	12.5	WT66F	9	147	11.76
-05-18-2021-0016	22.3	WT65F	9	97	4.349775785
-05-18-2021-0017	22.1	DeltaKO61F	9	217	9.819004525
-05-18-2021-0018	16	WT55M	9	230	14.375
-05-18-2021-0019	21.8	WT54M	9	330	15.13761468
-05-18-2021-0020	16.1	DeltaKO52M	9	247	15.34161491
-05-18-2021-0021	11.8	DeltaKO51M	9	132	11.18644068
-09-01-2020-0001	15.7	DeltaKO09	18	202	12.86624204
-09-01-2020-0002	13.2	DeltaKO10	18	229	17.34848485
-09-01-2020-0003	17.9	DeltaKO11	18	196	10.94972067
-09-01-2020-0004	17.2	DeltaKO12	18	104	6.046511628
-09-01-2020-0005	15.9	DeltaKO13	18	111	6.981132075
-09-01-2020-0006	11.1	WT19	18	292	26.30630631
-09-01-2020-0007	19	WT20	18	421	22.15789474
-09-01-2020-0008	14.1	WT21	18	434	30.78014184
-09-01-2020-0009	11.6	WT22	18	405	34.9137931
-09-01-2020-0010	13.4	WT23	18	372	27.76119403
-09-01-2020-0012	14.4	DeltaKO15	18	103	7.152777778
-09-01-2020-0013	14.8	DeltaKO16	18	150	10.13513514
-09-01-2020-0014	13.5	DeltaKO17	18	93	6.888888889
-09-01-2020-0015	10.4	DeltaKO18	18	92	8.846153846
-09-01-2020-0016	15.6	WT24	18	362	23.20512821
-09-01-2020-0017	13.6	WT25	18	254	18.67647059
-09-01-2020-0018	14.3	WT26	18	339	23.70629371
-09-01-2020-0019	17.8	WT27	18	382	21.46067416
-09-01-2020-0020	16.5	WT28	18	343	20.78787879
-09-01-2020-0021	18.3	DeltaKO14	18	63	3.442622951
-11-06-2020-0001	16.9	DeltaKO29M	3	143	8.461538462
-11-06-2020-0002	14.8	DeltaKO30M	3	215	14.52702703
-11-06-2020-0003	11.6	DeltaKO31M	3	98	8.448275862
-11-06-2020-0004	16.8	DeltaKO32M	3	46	2.738095238
-11-06-2020-0005	17.4	DeltaKO33M	3	100	5.747126437
-11-06-2020-0006	18.6	WT39M	3	183	9.838709677
-11-06-2020-0007	12.1	WT40M	3	64	5.289256198
-11-06-2020-0008	16	WT41M	3	183	11.4375
-11-06-2020-0009	18.7	WT42M	3	158	8.449197861
-11-06-2020-0010	14.5	WT43M	3	120	8.275862069
-11-06-2020-0011	13.5	DeltaKO50M	9	82	6.074074074
-11-06-2020-0012	20.2	HET59M	9	159	7.871287129
-11-06-2020-0013	15.3	DeltaKO34F	3	131	8.562091503
-11-06-2020-0014	17	DeltaKO35F	3	42	2.470588235
-11-06-2020-0015	17.9	DeltaKO36F	3	165	9.217877095
-11-06-2020-0016	21.4	DeltaKO37F	3	159	7.429906542
-11-06-2020-0017	16.4	DeltaKO38F	3	68	4.146341463
-11-06-2020-0018	15.9	WT44F	3	168	10.56603774
-11-06-2020-0019	18.6	WT45F	3	153	8.225806452
-11-06-2020-0020	16.6	WT46F	3	120	7.228915663
-11-06-2020-0021	11.1	WT47F	3	159	14.32432432
-11-06-2020-0022	16.6	WT48F	3	115	6.927710843
-12-07-2020-0001	19.8	DeltaKO91M	12	106	5.353535354
-12-07-2020-0002	17.4	DeltaKO92M	12	361	20.74712644
-12-07-2020-0003	16.9	DeltaKO93M	12	193	11.42011834
-12-07-2020-0004	18.9	DeltaKO94M	12	133	7.037037037
-12-07-2020-0005	6.9	WT95M	12	92	13.33333333
-12-07-2020-0006	13.8	WT96M	12	188	13.62318841
-12-07-2020-0007	14.4	WT97M	12	197	13.68055556
-12-07-2020-0008	22.1	WT98M	12	163	7.375565611
-12-07-2020-0009	23	DeltaKO99F	12	39	1.695652174
-12-07-2020-0010	17.4	DeltaKO100F	12	186	10.68965517
-12-07-2020-0011	20.6	DeltaKO101F	12	164	7.961165049
-12-07-2020-0012	20.5	DeltaKO102F	12	193	9.414634146
-12-07-2020-0013	15	WT103F	12	294	19.6
-12-07-2020-0014	20.9	WT104F	12	265	12.67942584
-12-07-2020-0015	19.7	HET106F	12	145	7.360406091
-12-17-2020-0086	21.9	DeltaKO81F	6	166	7.579908676
-12-17-2020-0087	20.3	DeltaKO82F	6	209	10.2955665
-12-17-2020-0088	23.3	DeltaKO83F	6	451	19.35622318
-12-17-2020-0089	20.1	DeltaKO84	6	399	19.85074627
-12-17-2020-0090	24.6	DeltaKO85F	6	395	16.05691057
-12-17-2020-0091	18.2	WT86F	6	188	10.32967033
-12-17-2020-0092	25.1	WT87F	6	278	11.07569721
-12-17-2020-0093	22.5	WT88F	6	133	5.911111111
-12-17-2020-0094	16.4	WT89F	6	92	5.609756098
-12-17-2020-0095	19	WT90F	6	163	8.578947368
-12-17-2020-0096	18	DeltaKO53M	9	394	21.88888889
-12-17-2020-0097	16.4	WT55M	9	230	14.02439024
-12-17-2020-0098	20.1	WT56M	9	132	6.567164179
-12-17-2020-0099	21.3	WT57M	9	335	15.72769953
-12-17-2020-0100	19.9	DeltaKO60F	9	261	13.11557789
-12-17-2020-0101	12.4	DeltaKO62F	9	126	10.16129032
-12-17-2020-0102	21	DeltaKO63F	9	333	15.85714286
-12-17-2020-0103	20.6	DeltaKO64F	9	258	12.52427184
-12-17-2020-0104	17.2	WT68F	9	332	19.30232558
-12-17-2020-0105	15.9	WT69F	9	238	14.96855346
09-30-2021-01	15.1	DeltaKO107M	15	295	19.53642384
09-30-2021-02	15	DeltaKO108M	15	282	18.8
09-30-2021-03	13.5	DeltaKO109M	15	229	16.96296296
09-30-2021-04	14.2	DeltaKO111M	15	163	11.47887324
09-30-2021-05	15.8	DeltaKO112M	15	159	10.06329114
09-30-2021-06	12.9	DeltaKO113M	15	39	3.023255814
09-30-2021-07	17.8	WT110M	15	368	20.6741573
09-30-2021-08	13.4	WT115M	15	388	28.95522388
09-30-2021-09	15.6	WT116M	15	27	1.730769231
09-30-2021-10	12.9	WT117M	15	128	9.92248062
Lucky--007	21	WT7F	4	194	9.238095238
Lucky--008	27.5	KO8M	4	152	5.527272727
Lucky--010	21.6	KO10M	7	79	3.657407407
Lucky--011	26.1	KO11F	3	216	8.275862069
Lucky--012	20.9	WT12M	4	144	6.889952153
Lucky--013	25.5	WT13M	3	231	9.058823529
Lucky--081	5.5	WT722M	3	216	39.27272727
Lucky--082	22.1	WT101M	7	360	16.28959276
Lucky--083	27.7	WT807M	4	258	9.314079422
Lucky--084	11.7	KO392M	7	53	4.52991453
Lucky--085	16.2	KO405F	4	119	7.345679012
Lucky--086	21.4	WT299M	7	208	9.719626168
Lucky--087	30.1	KO681F	4	207	6.877076412
Lucky--088	26.4	KO503M	3	172	6.515151515
Lucky--089	13.2	KO634M	7	161	12.1969697
Lucky--090	25.7	KO975F	3	183	7.120622568
Lucky--091	17.5	WT560M	7	182	10.4
3737-1	27.4	WT392F	3	142	5.182481752
