# Supplementary material for: A murine model lacking Lyst recapitulates Chediak-Higashi syndrome with an earlier-onset neurodegenerative phenotype
Source: Commun Biol. 2025 Jul 18;8:1064. doi: 10.1038/s42003-025-08482-1 (PMC12274407; doi:10.1038/s42003-025-08482-1)
Supplement: Supplementary file 7 — Supplementary Data 5 [file 42003_2025_8482_MOESM7_ESM.zip › B6 mice data/Purkinje Cell Counting/Purkinje Density/Purkinje_Density_Stats_By_Age.csv]

AgeMonths	.y.	group1	group2	n1	n2	statistic	df	p	alphaAdjusted	pAdj_Sig
3	CellCount	KO	WT	10	10	-1.343272232	16.32916613	0.198	0.008333333
6	CellCount	KO	WT	9	10	1.086533155	10.1435553	0.302	0.008333333
9	CellCount	KO	WT	9	10	-0.095877463	16.75163019	0.925	0.008333333
12	CellCount	KO	WT	8	6	-1.61732323	11.97125638	0.132	0.008333333
15	CellCount	KO	WT	6	4	-0.308548416	4.149629993	0.773	0.008333333
18	CellCount	KO	WT	10	10	-7.894670847	17.11778689	4.17E-07	0.008333333	*
